# Supplementary material for: Permutation – based statistical tests for multiple hypotheses
Source: Source Code Biol Med. 2008 Oct 21;3:15. doi: 10.1186/1751-0473-3-15 (PMC2611984; doi:10.1186/1751-0473-3-15)
Supplement: Additional file 2 — EasyInput library. Used by Ptest. [file 1751-0473-3-15-S2.zip]

Archive with 1 entries (1 files):
- sup2.clas
