# Supplementary material for: Permutation – based statistical tests for multiple hypotheses
Source: Source Code Biol Med. 2008 Oct 21;3:15. doi: 10.1186/1751-0473-3-15 (PMC2611984; doi:10.1186/1751-0473-3-15)
Supplement: Additional file 4 — Example data set for Bartlett's test. 2 classes, 12 samples, 5 and 17 respectively, 8068 features. Plain text file can be open with any word processor. [file 1751-0473-3-15-S4.txt]

Class	Mar-02	Sep-02	Mar-03	Sep-04	Mar-05	Sep-05	Mar-06	Sep-06	Mar-07	Sep-07	Mar-08	Sep-08	Sep-09	Sep-10	Sep-11	Sep-15	A2BP1	A2M	A4GNT	AA013164	AA020826	AA045174	AA085748	AA114166	AA126763	AA176780	AA176798	AA206161	AA293502	AA308853	AA355179	AA365670	AA393940	AA443771	AA456929	AA485908	AA502643	AA515698	AA522670	AA527502	AA530995	AA554945	AA570453	AA573805	AA601208	AA650558	AA670344	AA679988	AA700167	AA706065	AA721025	AA723514	AA725102	AA761181	AA807056	AA809056	AA811923	AA812215	AA845258	AA854017	AA868898	AA889653	AA902326	AA907940	AA927701	AA975427	AACS	AAK1	AAMP	AARS	AARSD1	AASDHPPT	AASS	AATF	AB002382	AB005289	ABAT	ABCA1	ABCA2	ABCA5	ABCA6	ABCA8	ABCB1	ABCC1	ABCC10	ABCC5	ABCC6	ABCC9	ABCD2	ABCD3	ABCD4	ABCE1	ABCF1	ABCF2	ABCF3	ABCG1	ABCG2	ABHD10	ABHD14A	ABHD2	ABHD4	ABHD5	ABHD6	ABI1	ABL1	ABLIM1	ABLIM3	ABR	ABTB2	AC004382	AC006530	ACAA1	ACAA2	ACACB	ACAD10	ACAD8	ACADM	ACADS	ACADSB	ACADVL	ACAT1	ACAT2	ACBD3	ACCN3	ACE2	ACIN1	ACLY	ACN9	ACO1	ACO2	ACOT11	ACOT2	ACOT7	ACOT8	ACOT9	ACOX1	ACOX2	ACP1	ACP2	ACP6	ACRV1	ACSL1	ACSL3	ACSL4	ACSL5	ACSL6	ACSM3	ACTA1	ACTA2	ACTB	ACTC1	ACTG1	ACTG2	ACTL6A	ACTN1	ACTN2	ACTN4	ACTR10	ACTR1A	ACTR1B	ACTR2	ACTR3	ACTR3B	ACTR6	ACTR8	ACVR1	ACVR1B	ACVR2A	ACY1	ACYP1	ACYP2	ADAM10	ADAM17	ADAM19	ADAM21	ADAM23	ADAM5P	ADAM9	ADAMDEC1	ADAMTS1	ADAMTS3	ADAMTS5	ADAMTSL3	ADAR	ADAT1	ADCY1	ADCY3	ADCY6	ADCY7	ADCY9	ADD1	ADD2	ADD3	ADFP	ADH1A	ADH1B	ADH5	ADI1	ADIPOQ	ADIPOR1	ADIPOR2	ADK	ADM	ADNP	ADNP2	ADORA1	ADORA3	ADPGK	ADRA1A	ADRB2	ADRM1	ADSL	ADSS	AEBP1	AES	AF003738	AF005213	AF007136	AF011499	AF016004	AF023265	AF023266	AF041209	AF041811	AF056433	AF063612	AF070575	AF070579	AF070618	AF070620	AF072098	AF077053	AF078844	AF080579	AF090883	AF090934	AF103295	AF103530	AF112222	AF113008	AF116676	AF116702	AF116710	AF119846	AF119850	AF119855	AF119889	AF119911	AF127481	AF129756	AF130051	AF130082	AF130089	AF130102	AF130103	AF135593	AF142421	AF164622	AF203728	AF212224	AF222691	AF226044	AF274951	AF307080	AF320070	AFAP1	AFF1	AFF2	AFG3L2	AFTPH	AGA	AGGF1	AGK	AGL	AGPAT1	AGPAT2	AGPAT5	AGPS	AGRN	AGT	AGTPBP1	AGTR1	AGTRL1	AGXT2L1	AHCTF1	AHCY	AHCYL1	AHDC1	AHI1	AHNAK	AHR	AHSA1	AI004009	AI039469	AI040009	AI040324	AI086530	AI091079	AI123320	AI140364	AI143879	AI149535	AI161338	AI186145	AI186739	AI192781	AI201594	AI216690	AI252582	AI272899	AI278204	AI286226	AI336206	AI344415	AI345238	AI346043	AI348006	AI348009	AI348378	AI348935	AI378706	AI379338	AI382146	AI419030	AI432196	AI435089	AI445650	AI472139	AI472320	AI478300	AI535683	AI537887	AI560455	AI568728	AI583393	AI613483	AI620911	AI628605	AI631874	AI635449	AI653169	AI655015	AI659005	AI672428	AI680192	AI683552	AI683900	AI688418	AI689402	AI692428	AI694303	AI700518	AI700633	AI708767	AI732802	AI741392	AI742210	AI744451	AI760629	AI765383	AI769310	AI770004	AI799061	AI806174	AI814728	AI816243	AI817061	AI859060	AI872408	AI886796	AI890903	AI890972	AI907083	AI910895	AI922605	AI923458	AI925305	AI925635	AI934125	AI937543	AI949220	AI955119	AI962978	AI972496	AI984980	AI986295	AI990326	AIFM1	AIM1	AIP	AIPL1	AK000786	AK000787	AK002179	AK021983	AK021987	AK022006	AK022045	AK022067	AK022170	AK022418	AK022473	AK023737	AK023757	AK023783	AK023918	AK024044	AK024108	AK024138	AK024185	AK024315	AK024527	AK024543	AK024553	AK024879	AK024949	AK025064	AK025077	AK025143	AK025152	AK025180	AK025271	AK025276	AK025352	AK025552	AK025759	AK026080	AK026168	AK026491	AK026820	AK026926	AK1	AK2	AK3L1	AKAP1	AKAP11	AKAP12	AKAP13	AKAP6	AKAP7	AKAP9	AKR1A1	AKR1B1	AKR1C1	AKR1C2	AKR1C3	AKR7A2	AKT1	AKT3	AKTIP	AL021707	AL022101	AL031228	AL031282	AL031313	AL035669	AL042842	AL044078	AL047879	AL048423	AL048503	AL049285	AL049337	AL049370	AL049390	AL049435	AL049443	AL049449	AL049710	AL049795	AL049983	AL049987	AL050136	AL050204	AL050318	AL050335	AL050348	AL080082	AL080103	AL080106	AL080112	AL080160	AL080190	AL080232	AL109698	AL109716	AL109804	AL117508	AL119322	AL121845	AL121871	AL121934	AL133215	AL134489	AL137474	AL137590	AL137751	AL157493	AL353681	AL353949	AL359052	AL390143	AL390157	AL512727	AL513583	AL514445	AL514547	AL520908	AL524262	AL525798	AL526632	AL534702	AL536319	AL542253	AL551971	AL564683	AL567227	AL568186	AL568804	AL574319	AL575735	AL578310	AL581768	ALAD	ALAS1	ALCAM	ALDH18A1	ALDH1A1	ALDH1A2	ALDH1B1	ALDH1L1	ALDH2	ALDH3A2	ALDH3B1	ALDH4A1	ALDH6A1	ALDH7A1	ALDH9A1	ALDOA	ALDOC	ALG13	ALG5	ALG6	ALG8	ALKBH1	ALMS1	ALOX5	ALOX5AP	ALPK1	ALPK3	ALPL	ALPPL2	ALS2CL	ALS2CR8	AMACR	AMD1	AMELX	AMFR	AMIGO2	AMMECR1	AMOTL2	AMPH	AMT	AMY1A	AMZ2	ANAPC10	ANAPC13	ANAPC5	ANG	ANGEL2	ANGPT1	ANGPTL2	ANK1	ANK2	ANK3	ANKHD1	ANKMY2	ANKRA2	ANKRD1	ANKRD10	ANKRD12	ANKRD15	ANKRD2	ANKRD25	ANKRD26	ANKRD27	ANKRD28	ANKRD40	ANKRD46	ANKRD49	ANKRD57	ANKRD6	ANKS1A	ANP32A	ANP32B	ANP32E	ANXA1	ANXA11	ANXA2	ANXA3	ANXA4	ANXA5	ANXA6	ANXA7	ANXA8L2	AOC3	AP001672	AP1S2	AP2A2	AP2B1	AP2M1	AP2S1	AP3B1	AP3D1	AP3M2	AP3S1	AP3S2	AP4S1	APAF1	APBA2BP	APBA3	APBB1	APBB3	APC	APEX1	APH1A	API5	APIP	APITD1	APLP2	APOB	APOBEC2	APOBEC3C	APOBEC3G	APOBEC4	APOC4	APOD	APOE	APOL3	APOLD1	APOM	APOO	APP	APPBP1	APPBP2	APPL1	APPL2	APRT	APTX	AQP1	AQP3	AQR	AR	ARCN1	ARD1A	AREG	ARF1	ARF3	ARF4	ARF5	ARF6	ARFGAP1	ARFGAP3	ARFGEF1	ARFIP1	ARFRP1	ARG1	ARHGAP1	ARHGAP12	ARHGAP17	ARHGAP24	ARHGAP26	ARHGAP29	ARHGAP5	ARHGAP6	ARHGDIA	ARHGDIB	ARHGEF10	ARHGEF10L	ARHGEF11	ARHGEF12	ARHGEF15	ARHGEF17	ARHGEF18	ARHGEF2	ARHGEF6	ARHGEF7	ARHGEF9	ARID1A	ARID4A	ARID4B	ARID5B	ARIH1	ARIH2	ARL1	ARL15	ARL2	ARL2BP	ARL3	ARL4D	ARL5A	ARL6IP1	ARL6IP4	ARL6IP5	ARL8B	ARMC1	ARMC6	ARMC8	ARMCX1	ARMCX2	ARMCX3	ARMCX5	ARMCX6	ARMET	ARPC1A	ARPC1B	ARPC2	ARPC3	ARPC4	ARPC5	ARPC5L	ARPP-19	ARS2	ART3	ARTS-1	ASAH1	ASAHL	ASB1	ASB8	ASB9	ASCC1	ASCC2	ASCC3	ASCC3L1	ASCIZ	ASF1A	ASH1L	ASH2L	ASL	ASMTL	ASNA1	ASNS	ASNSD1	ASPH	ASPN	ASS1	ASXL1	ASXL2	ATAD2	ATAD2B	ATF1	ATF2	ATF3	ATF4	ATF5	ATF7IP	ATF7IP2	ATG12	ATG2B	ATG3	ATG4B	ATG5	ATG9A	ATIC	ATM	ATN1	ATP10D	ATP11A	ATP11B	ATP13A3	ATP1A1	ATP1A2	ATP1A3	ATP1B1	ATP1B2	ATP1B3	ATP2A2	ATP2B1	ATP2B4	ATP2C1	ATP5A1	ATP5B	ATP5C1	ATP5D	ATP5E	ATP5F1	ATP5G1	ATP5G2	ATP5G3	ATP5GP1	ATP5H	ATP5I	ATP5J	ATP5J2	ATP5L	ATP5L2	ATP5O	ATP5S	ATP6AP1	ATP6AP2	ATP6V0A1	ATP6V0B	ATP6V0C	ATP6V0D1	ATP6V0E1	ATP6V0E2	ATP6V1A	ATP6V1B2	ATP6V1C1	ATP6V1C2	ATP6V1D	ATP6V1E1	ATP6V1F	ATP6V1G1	ATP6V1G2	ATP6V1H	ATP7A	ATP7B	ATP8A1	ATP9A	ATP9B	ATPAF1	ATPBD1B	ATPBD1C	ATPIF1	ATR	ATRN	ATRX	ATXN1	ATXN10	ATXN2	ATXN3	ATXN7	AU144066	AU144267	AU144284	AU144775	AU144792	AU144887	AU145293	AU145411	AU145711	AU145890	AU146050	AU146391	AU146794	AU146983	AU146999	AU147017	AU147194	AU147295	AU147800	AU147830	AU147942	AU148024	AU148086	AU148255	AU149534	AU150943	AU153477	AU154504	AU157078	AU158148	AU158251	AU158490	AU159276	AUH	AURKA	AURKAIP1	AUTS2	AV655640	AV681579	AV682285	AV684285	AV699347	AV700298	AV700514	AV700891	AV703259	AV704232	AV705253	AV705559	AV711904	AV712064	AV712577	AV724216	AV726646	AV726900	AV727101	AV727381	AV727934	AV741657	AV755522	AV756161	AV757675	AV761453	AV764378	AVEN	AVIL	AVPI1	AW003091	AW006345	AW025579	AW026535	AW051856	AW080932	AW084068	AW129056	AW139131	AW139179	AW149846	AW150065	AW194657	AW194730	AW235051	AW242981	AW264320	AW268585	AW270932	AW272611	AW277253	AW299740	AW301861	AW341200	AW408767	AW438464	AW451236	AW503390	AW512817	AW514267	AW517464	AW574504	AW612311	AW612403	AW613387	AW665024	AW770748	AW836210	AW873544	AW873564	AW954107	AW969803	AW971248	AW972765	AW973253	AW973834	AW974910	AXL	AZGP1	AZI2	AZIN1	B2M	B3GALNT1	B3GALT2	B3GALT4	B3GNT1	B3GNT2	B3GNT4	B4GALT1	B4GALT2	B4GALT3	B4GALT5	B4GALT7	B9D1	BAALC	BACE1	BACE2	BACH1	BACH2	BAD	BAG1	BAG2	BAG3	BAG5	BAHD1	BAI3	BAMBI	BANF1	BASP1	BAT1	BAT2	BAT2D1	BAT3	BAZ1A	BAZ2B	BBS1	BBS10	BBS4	BBS9	BC000265	BC000353	BC000376	BC000587	BC001004	BC001224	BC001805	BC001865	BC002327	BC002456	BC002629	BC002811	BC003629	BC004146	BC004334	BC004354	BC004886	BC004908	BC004948	BC006181	BCAM	BCAN	BCAP29	BCAP31	BCAR3	BCAS2	BCAS3	BCAS4	BCAT2	BCCIP	BCHE	BCKDHA	BCKDHB	BCKDK	BCL10	BCL11A	BCL11B	BCL2	BCL2L11	BCL2L13	BCL2L2	BCL3	BCL6	BCL7A	BCL7B	BCL9	BCLAF1	BCOR	BCORL1	BCR	BCS1L	BDH1	BDH2	BDNF	BE042354	BE044614	BE045142	BE138647	BE221922	BE222709	BE222801	BE250348	BE251303	BE299495	BE299671	BE312027	BE327172	BE328496	BE464799	BE466525	BE501952	BE503392	BE538424	BE540552	BE542551	BE542684	BE551361	BE565675	BE566290	BE568184	BE617588	BE620457	BE621259	BE622627	BE670928	BE674466	BE675843	BE731738	BE737030	BE741683	BE789881	BE790157	BE858194	BE879367	BE880245	BE890314	BE898639	BE903880	BE906054	BE910600	BE962456	BE962615	BE962749	BE963245	BE963765	BE964043	BE965029	BE965369	BE966019	BE966374	BE966599	BE966695	BE966922	BE967207	BE968833	BE999967	BECN1	BET1	BEX1	BEXL1	BF030508	BF033313	BF033683	BF115739	BF116254	BF129339	BF131791	BF214329	BF216701	BF240652	BF246917	BF304695	BF337195	BF339445	BF340083	BF340123	BF341845	BF431965	BF432873	BF434846	BF435376	BF437948	BF439983	BF447705	BF448315	BF510713	BF570210	BF575213	BF575685	BF589679	BF592982	BF665706	BF670447	BF674842	BF689173	BF691447	BF724216	BF725121	BF739971	BF739979	BF967998	BF968134	BF970829	BF982927	BFAR	BG026366	BG026805	BG029530	BG033764	BG035985	BG105204	BG110532	BG231551	BG251521	BG252666	BG256504	BG261322	BG289199	BG289914	BG292065	BG292367	BG390306	BG391282	BG403834	BG421209	BG435404	BG468434	BG491393	BG492602	BG495771	BG500067	BG500301	BG505670	BG530368	BG532405	BG534245	BG537255	BG545769	BG546884	BG547855	BGLAP	BGN	BHLHB2	BHLHB3	BHMT2	BICD2	BIN3	BIRC2	BIRC3	BIRC4	BLCAP	BLNK	BLOC1S1	BLVRA	BLVRB	BLZF1	BMI1	BMP2K	BMP5	BMP8B	BMPR1A	BMPR2	BMS1	BNIP1	BNIP2	BNIP3	BNIP3L	BOLA1	BOLA2	BOP1	BPGM	BPHL	BPIL2	BPTF	BRAF	BRCA1	BRCC3	BRD1	BRD2	BRD3	BRD4	BRD7	BRD8	BRE	BRF2	BRP44	BRP44L	BRWD1	BRWD2	BSDC1	BSG	BST2	BTAF1	BTBD1	BTBD2	BTBD3	BTF3	BTG1	BTG2	BTG3	BTN2A1	BTN3A2	BTN3A3	BTNL3	BTRC	BUB3	BUD31	BXDC5	BZRAP1	BZW1	BZW2	C10orf10	C10orf116	C10orf119	C10orf137	C10orf18	C10orf22	C10orf26	C10orf56	C10orf57	C10orf59	C10orf6	C10orf61	C10orf76	C10orf88	C10orf97	C11orf10	C11orf17	C11orf2	C11orf24	C11orf48	C11orf57	C11orf58	C11orf60	C11orf61	C11orf67	C11orf68	C11orf71	C11orf73	C11orf75	C12orf10	C12orf11	C12orf24	C12orf29	C12orf35	C12orf39	C12orf4	C12orf41	C12orf43	C12orf47	C12orf5	C12orf52	C13orf15	C13orf23	C13orf24	C13orf34	C13orf7	C14orf1	C14orf101	C14orf104	C14orf108	C14orf109	C14orf112	C14orf124	C14orf130	C14orf131	C14orf133	C14orf135	C14orf138	C14orf143	C14orf147	C14orf156	C14orf159	C14orf166	C14orf169	C14orf172	C14orf173	C14orf2	C14orf32	C14orf45	C14orf94	C15orf15	C15orf24	C15orf29	C15orf33	C15orf39	C16orf24	C16orf30	C16orf33	C16orf35	C16orf42	C16orf45	C16orf58	C16orf61	C16orf68	C16orf80	C17orf42	C17orf63	C17orf71	C17orf72	C17orf75	C17orf81	C17orf85	C17orf86	C18orf1	C18orf22	C18orf25	C18orf8	C19orf10	C19orf2	C19orf24	C19orf29	C19orf42	C19orf50	C19orf53	C19orf54	C19orf56	C19orf58	C19orf6	C19orf60	C19orf62	C19orf7	C1D	C1GALT1	C1GALT1C1	C1orf103	C1orf105	C1orf107	C1orf113	C1orf114	C1orf115	C1orf121	C1orf123	C1orf144	C1orf149	C1orf156	C1orf160	C1orf164	C1orf165	C1orf166	C1orf174	C1orf181	C1orf216	C1orf218	C1orf25	C1orf27	C1orf34	C1orf35	C1orf38	C1orf41	C1orf50	C1orf54	C1orf61	C1orf63	C1orf77	C1orf80	C1orf9	C1QA	C1QB	C1QBP	C1QL1	C1QTNF1	C1R	C1RL	C1S	C20orf11	C20orf111	C20orf116	C20orf121	C20orf149	C20orf152	C20orf177	C20orf19	C20orf20	C20orf23	C20orf24	C20orf27	C20orf29	C20orf30	C20orf39	C20orf4	C20orf43	C20orf54	C20orf67	C20orf80	C21orf33	C21orf45	C21orf66	C21orf7	C22orf27	C22orf28	C22orf9	C2orf24	C2orf25	C2orf28	C2orf33	C2orf42	C2orf43	C2orf47	C2orf49	C3	C3orf14	C3orf18	C3orf28	C3orf37	C3orf60	C3orf63	C3orf64	C4A	C4B	C4orf16	C4orf18	C4orf19	C4orf20	C4orf27	C4orf30	C4orf31	C4orf8	C5	C5AR1	C5orf13	C5orf15	C5orf21	C5orf22	C5orf23	C5orf28	C5orf3	C5orf30	C5orf4	C5orf5	C6	C6orf105	C6orf106	C6orf108	C6orf111	C6orf120	C6orf145	C6orf162	C6orf186	C6orf211	C6orf32	C6orf50	C6orf62	C6orf66	C7	C7orf23	C7orf24	C7orf25	C7orf28B	C7orf42	C7orf44	C7orf49	C8orf30A	C8orf32	C8orf33	C8orf4	C8orf44	C9orf156	C9orf16	C9orf167	C9orf3	C9orf46	C9orf48	C9orf6	C9orf61	C9orf78	C9orf82	C9orf9	C9orf91	C9orf95	CA1	CA12	CA2	CA3	CA4	CAB39	CABC1	CABIN1	CACNA1A	CACNA1C	CACNB2	CACNB3	CACYBP	CADM1	CADM3	CADPS2	CALB2	CALCOCO1	CALCOCO2	CALCRL	CALD1	CALM1	CALM2	CALM3	CALR	CALU	CAMK2B	CAMK2G	CAMK2N1	CAMKK2	CAMLG	CAMSAP1	CAMSAP1L1	CAMTA2	CAND1	CAND2	CANT1	CANX	CAP1	CAP2	CAPN1	CAPN2	CAPN3	CAPN5	CAPN7	CAPNS1	CAPRIN1	CAPRIN2	CAPZA1	CAPZA2	CAPZB	CARD8	CARM1	CARS	CARS2	CASC3	CASD1	CASK	CASKIN2	CASP1	CASP2	CASP3	CASP4	CASP7	CASP8AP2	CASP9	CASQ1	CASQ2	CAST	CASZ1	CAT	CAV1	CAV2	CBARA1	CBFA2T2	CBFA2T3	CBFB	CBLB	CBLL1	CBR4	CBWD1	CBX1	CBX3	CBX5	CBX6	CBX7	CBY1	CCBL1	CCBL2	CCDC121	CCDC130	CCDC131	CCDC22	CCDC28A	CCDC40	CCDC41	CCDC44	CCDC46	CCDC47	CCDC49	CCDC51	CCDC53	CCDC59	CCDC6	CCDC69	CCDC71	CCDC72	CCDC76	CCDC85B	CCDC86	CCDC9	CCDC90B	CCDC91	CCDC92	CCDC93	CCHCR1	CCKBR	CCL11	CCL2	CCL21	CCNB1IP1	CCND1	CCND2	CCND3	CCNE2	CCNG1	CCNG2	CCNH	CCNI	CCNJ	CCNL1	CCNT2	CCPG1	CCR1	CCR2	CCR9	CCRN4L	CCT2	CCT3	CCT4	CCT5	CCT6A	CCT6B	CCT7	CCT8	CD14	CD151	CD163	CD164	CD1D	CD200	CD209	CD248	CD28	CD2AP	CD302	CD34	CD36	CD44	CD46	CD47	CD53	CD55	CD58	CD59	CD63	CD74	CD80	CD81	CD84	CD9	CD93	CD99	CDC123	CDC14B	CDC16	CDC23	CDC25B	CDC27	CDC2L2	CDC2L5	CDC2L6	CDC34	CDC37L1	CDC40	CDC42	CDC42BPA	CDC42BPB	CDC42EP3	CDC42EP4	CDC42SE1	CDC5L	CDC7	CDC73	CDH10	CDH11	CDH13	CDH19	CDH2	CDH5	CDIPT	CDK2	CDK2AP1	CDK2AP2	CDK4	CDK5RAP1	CDKN1A	CDKN1B	CDKN1C	CDKN2AIP	CDKN2C	CDO1	CDS2	CDV3	CDYL	CEACAM1	CEACAM4	CEACAM6	CEBPD	CEBPG	CEBPZ	CECR1	CECR5	CELSR2	CENPA	CENPC1	CENPO	CENPQ	CENTA1	CENTA2	CENTB2	CENTD2	CENTD3	CENTG2	CEP170	CEP27	CEP290	CEP350	CEP57	CEP63	CEP68	CEP70	CEP76	CEPT1	CERK	CES1	CES2	CETN2	CETN3	CFD	CFDP1	CFH	CFHR1	CFHR2	CFI	CFL1	CFLAR	CG012	CG018	CGGBP1	CGRRF1	CH25H	CHCHD2	CHCHD3	CHCHD7	CHCHD8	CHD1	CHD1L	CHD4	CHD7	CHD8	CHD9	CHEK1	CHERP	CHFR	CHGB	ChGn	CHI3L1	CHIC2	CHL1	CHMP1A	CHMP1B	CHMP2A	CHMP2B	CHMP4A	CHMP5	CHMP7	CHN2	CHORDC1	CHP	CHPF	CHPT1	CHRDL1	CHRNA10	CHRNA5	CHRNA6	CHST1	CHST10	CHST2	CHST3	CHST4	CHST5	CHST6	CHSY1	CHUK	CIAO1	CIAPIN1	CIB1	CIB2	CIC	CIDEB	CIDEC	CILP	CINP	CIR	CIRBP	CISD1	CITED2	CIZ1	CKAP2	CKAP4	CKAP5	CKB	CKLF	CKM	CKMT2	CKS1B	CKS2	CLASP2	CLCC1	CLCN3	CLCN4	CLCN5	CLDN10	CLDND1	CLEC1A	CLEC2B	CLEC2D	CLEC3B	CLEC4M	CLEC7A	CLGN	CLIC1	CLIC2	CLIC4	CLIC5	CLINT1	CLIP1	CLK1	CLK3	CLN3	CLN5	CLN8	CLNS1A	CLOCK	CLP1	CLPTM1	CLPX	CLSTN1	CLTA	CLTB	CLTC	CLU	CLUAP1	CMAS	CMPK	CMTM6	CNBP	CNDP2	CNIH	CNIH4	CNN1	CNN2	CNN3	CNNM1	CNNM2	CNNM3	CNNM4	CNOT1	CNOT2	CNOT3	CNOT4	CNOT6	CNOT7	CNOT8	CNR1	CNR2	COBLL1	COG2	COG5	COG7	COIL	COL11A2	COL14A1	COL15A1	COL18A1	COL1A1	COL1A2	COL21A1	COL3A1	COL4A1	COL4A2	COL4A3	COL4A5	COL4A6	COL5A1	COL5A2	COL5A3	COL6A1	COL6A2	COL6A3	COL7A1	COL8A1	COL8A2	COL9A2	COLEC11	COMMD10	COMMD3	COMMD8	COMMD9	COMT	COPA	COPB1	COPB2	COPG	COPS2	COPS3	COPS4	COPS5	COPS6	COPS7A	COPS8	COPZ1	COPZ2	COQ10B	COQ2	COQ3	COQ6	COQ7	CORIN	CORO1B	CORO1C	COX10	COX11	COX15	COX17	COX4I1	COX4I2	COX4NB	COX5A	COX5B	COX6A1	COX6A2	COX6B1	COX6C	COX6CP1	COX7A1	COX7A2	COX7A2L	COX7AP2	COX7B	COX7BP1	COX7C	COX7CP1	COX8A	CPD	CPE	CPEB3	CPM	CPNE1	CPNE3	CPOX	CPSF1	CPSF3L	CPSF4	CPSF6	CPT1A	CPT1B	CPT2	CPVL	CR1	CRADD	CRAT	CRBN	CREB1	CREB3L2	CREB5	CREBBP	CREBL2	CREBZF	CREG1	CRELD1	CRELD2	CREM	CRIM1	CRIP1	CRIP2	CRIPT	CRISPLD2	CRK	CRKL	CRKRS	CRLF1	CRLF3	CRNKL1	CROCCL1	CROP	CROT	CRSP2	CRSP7	CRSP8	CRTAP	CRTC3	CRY1	CRYAB	CRYL1	CRYM	CRYZ	CRYZL1	CS	CSAD	CSDA	CSDE1	CSE1L	CSF1	CSF1R	CSF2RB	CSK	CSN2	CSNK1A1	CSNK1D	CSNK1E	CSNK1G1	CSNK1G2	CSNK1G3	CSNK2A1	CSNK2A2	CSNK2B	CSPP1	CSRP1	CSRP2	CSRP3	CST3	CST4	CSTA	CSTB	CSTF1	CSTF2T	CSTF3	CTA-126B4.3	CTAGE5	CTBP1	CTBP2	CTBS	CTCF	CTDSP1	CTDSP2	CTDSPL	CTGF	CTGLF4	CTH	CTNNA1	CTNNAL1	CTNNB1	CTNNBIP1	CTNNBL1	CTNND1	CTNND2	CTPS	CTPS2	CTR9	CTRB1	CTRL	CTSA	CTSB	CTSD	CTSF	CTSH	CTSK	CTSL1	CTSO	CTSS	CTSZ	CTTN	CTTNBP2NL	CUEDC2	CUGBP1	CUGBP2	CUL1	CUL2	CUL3	CUL4A	CUL4B	CUL5	CUTA	CUTC	CUTL1	CX3CL1	CX3CR1	CXADR	CXCL1	CXCL11	CXCL12	CXCL2	CXCL9	CXCR4	CXCR7	CXorf34	CXorf40A	CXorf40B	CXorf56	CXorf6	CXorf9	CXXC1	CYB561	CYB561D2	CYB5A	CYB5B	CYB5R1	CYB5R3	CYB5R4	CYBB	CYC1	CYCS	CYFIP1	CYFIP2	CYHR1	CYLC1	CYLC2	CYLD	CYP1A2	CYP1B1	CYP2A6	CYP2C9	CYP2E1	CYP2J2	CYP39A1	CYP46A1	CYP4B1	CYP51A1	CYP51P2	CYR61	D15Wsu75e	D38535	D4S234E	D50683	D80006	D85181	DAAM1	DAAM2	DAB2	DACH1	DACT1	DAD1	DAG1	DAO	DAP	DAP3	DAPK1	DAPK2	DAPK3	DAPP1	DARC	DARS	DARS2	DAZAP1	DAZAP2	DBC1	DBI	DBN1	DBT	DCBLD2	DCHS1	DCI	DCK	DCLK1	DCLRE1C	DCN	DCP1A	DCP2	DCT	DCTD	DCTN1	DCTN2	DCTN3	DCTN4	DCTN5	DCTN6	DCUN1D1	DCUN1D4	DCXR	DDAH1	DDAH2	DDB1	DDEF1	DDEF2	DDEFL1	DDHD2	DDIT4	DDOST	DDR1	DDT	DDX1	DDX10	DDX12	DDX17	DDX18	DDX19A	DDX21	DDX23	DDX24	DDX27	DDX28	DDX39	DDX3X	DDX3Y	DDX41	DDX42	DDX46	DDX47	DDX49	DDX5	DDX50	DDX52	DDX54	DECR1	DEDD	DEGS1	DEK	DENND2A	DENND4B	DENND4C	DENR	DEPDC6	DERA	DERL1	DERL2	DES	DET1	DEXI	DFFA	DFNA5	DGCR14	DGCR2	DGCR6	DGCR8	DGKA	DGKD	DGKZ	DGUOK	DHCR24	DHDDS	DHFR	DHODH	DHPS	DHRS1	DHRS12	DHRS3	DHRS4	DHRS7	DHRS9	DHTKD1	DHX15	DHX16	DHX29	DHX30	DHX32	DHX40	DHX9	DIABLO	DIAPH1	DIAPH2	DICER1	DIMT1L	DIO2	DIP	DIP2A	DIP2C	DIRAS3	DIS3	DIXDC1	dJ507I15.1	DKC1	DKFZp434H1419	DKFZp547E087	DKFZP564C152	DKFZP564M1462	DKFZP564O0523	DKFZP564O0823	DKFZp586I1420	DKFZp667G2110	DKFZP686M0199	DKK3	DLAT	DLC1	DLD	DLEU2	DLEU2L	DLG1	DLG3	DLG5	DLGAP4	DLK1	DLSTP	DLX4	DMC1	DMD	DMN	DMPK	DMTF1	DMWD	DMXL1	DMXL2	DNAJA1	DNAJA2	DNAJA3	DNAJB1	DNAJB12	DNAJB14	DNAJB2	DNAJB4	DNAJB5	DNAJB6	DNAJB9	DNAJC10	DNAJC11	DNAJC13	DNAJC15	DNAJC16	DNAJC4	DNAJC6	DNAJC7	DNAJC8	DNAJC9	DNAL4	DNASE1L1	DNASE1L3	DND1	DNM1L	DNM2	DNM3	DNMBP	DNPEP	DNTTIP2	DOCK1	DOCK4	DOCK6	DOCK9	DOHH	DOK1	DOK5	DOLPP1	DONSON	DOPEY1	DOPEY2	DPAGT1	DPF2	DPF3	DPH1	DPH4	DPH5	DPM1	DPM3	DPP6	DPP8	DPT	DPY19L1	DPY19L2P2	DPY19L4	DPYD	DPYSL2	DPYSL3	DPYSL4	DR1	DRAM	DRAP1	DRD2	DRD5	DRG1	DSC1	DSC2	DSC3	DSCR2	DSCR3	DSE	DSG2	DSP	DSPP	DST	DSTN	DTNA	DTNB	DTX3	DULLARD	DUS1L	DUSP1	DUSP10	DUSP11	DUSP12	DUSP13	DUSP14	DUSP22	DUSP26	DUSP3	DUSP5	DUSP6	DUSP8	DUT	DVL1	DVL2	DVL3	DYNC1H1	DYNC1I1	DYNC1I2	DYNC1LI1	DYNC1LI2	DYNC2LI1	DYNLL1	DYNLRB1	DYNLT1	DYNLT3	DYRK1A	DYRK2	DYRK4	DYSF	DZIP1	DZIP3	E2F8	EAPP	EBAG9	EBNA1BP2	EBP	ECD	ECE1	ECH1	ECHDC1	ECHDC2	ECHDC3	ECHS1	ECM1	ECM2	ECOP	ECSIT	ECT2	EDAR	EDARADD	EDEM1	EDEM3	EDF1	EDG1	EDG2	EDG7	EDIL3	EDNRA	EDNRB	EEA1	EED	EEF1A1	EEF1A2	EEF1B2	EEF1D	EEF1E1	EEF1G	EEF2	EFEMP1	EFEMP2	EFHA1	EFHC2	EFHD1	EFHD2	EFNA1	EFNB2	EFS	EFTUD1	EGF	EGFL6	EGFR	EGLN1	EGLN3	EGR1	EGR3	EHBP1	EHBP1L1	EHD1	EHD2	EHD3	EHHADH	EI24	EID1	EIF1	EIF1AX	EIF1AY	EIF1B	EIF2AK1	EIF2AK2	EIF2AK3	EIF2B1	EIF2B2	EIF2B3	EIF2B4	EIF2B5	EIF2C1	EIF2C3	EIF2S1	EIF2S2	EIF2S3	EIF3A	EIF3B	EIF3C	EIF3D	EIF3E	EIF3EIP	EIF3F	EIF3G	EIF3H	EIF3I	EIF3J	EIF3K	EIF3M	EIF3S10	EIF3S12	EIF4A1	EIF4A2	EIF4A3	EIF4B	EIF4E	EIF4E2	EIF4EBP2	EIF4EBP2P	EIF4ENIF1	EIF4G1	EIF4G2	EIF4G3	EIF4H	EIF5	EIF5A	EIF5B	EIF6	ELAC1	ELAC2	ELAVL1	ELF1	ELF2	ELF3	ELK3	ELL3	ELMO1	ELMO2	ELN	ELOVL1	ELOVL5	ELOVL6	ELP3	ELSPBP1	ELTD1	EMCN	EMD	EMG1	EML1	EML2	EML4	EML5	EMP1	EMP2	EMP3	ENAH	ENC1	ENDOD1	ENDOG	ENDOGL1	ENG	ENO1	ENO2	ENO3	ENOPH1	ENOSF1	ENOX1	ENOX2	ENPEP	ENPP2	ENPP4	ENSA	ENTPD1	ENTPD4	ENTPD6	ENY2	EP300	EPAS1	EPB41L1	EPB41L2	EPB41L3	EPB49	EPHA2	EPHA3	EPHB4	EPHB6	EPHX1	EPM2A	EPM2AIP1	EPN2	EPOR	EPRS	EPS15	EPS15L1	EPS8	ERAL1	ERBB2	ERBB2IP	ERBB3	ERBB4	ERC1	ERCC1	ERCC5	ERCC6	ERG	ERGIC2	ERGIC3	ERH	ERLIN1	ERLIN2	ERO1L	ERP29	ESD	ESF1	ESR1	ESRRA	ESRRG	ETF1	ETFA	ETFB	ETFDH	ETHE1	ETNK1	ETS2	ETV1	ETV5	ETV7	EVI2A	EVI2B	EVI5	EVL	EWSR1	EXDL2	EXOC1	EXOC6B	EXOC7	EXOSC10	EXOSC4	EXOSC7	EXOSC8	EXOSC9	EXT1	EXT2	EXTL2	EXTL3	EYA4	EZH1	F13A1	F2R	F3	F5	F7	F8	F8A1	FA2H	FABP3	FABP4	FABP5	FABP7	FADS1	FADS2	FADS3	FAF1	FAH	FAHD2A	FAIM	FAM102A	FAM107A	FAM108A1	FAM110B	FAM111A	FAM114A1	FAM115A	FAM117A	FAM118A	FAM119B	FAM120A	FAM128A	FAM128B	FAM129A	FAM130A1	FAM131A	FAM134A	FAM134B	FAM134C	FAM13A1	FAM18B	FAM20B	FAM21A	FAM21C	FAM26B	FAM32A	FAM35A	FAM38A	FAM3A	FAM3C	FAM46A	FAM48A	FAM49B	FAM50A	FAM50B	FAM53B	FAM53C	FAM59A	FAM60A	FAM62A	FAM63B	FAM65A	FAM69A	FAM82B	FAM82C	FAM89B	FAM8A1	FAM96B	FAM98A	FANCC	FANCL	FARP1	FARS2	FARSA	FAS	FASN	FASTK	FASTKD1	FASTKD2	FASTKD3	FASTKD5	FAT	FAT4	FAU	FBLN1	FBLN2	FBLN5	FBN1	FBN2	FBXL12	FBXL14	FBXL18	FBXL4	FBXL5	FBXL7	FBXO11	FBXO21	FBXO28	FBXO3	FBXO34	FBXO38	FBXO40	FBXO42	FBXO5	FBXO7	FBXO9	FBXW11	FBXW12	FBXW2	FBXW4	FBXW7	FCER1A	FCER1G	FCGR2A	FCGR2B	FCGR3B	FCGRT	FCHSD2	FCMD	FCN3	FDFT1	FDPS	FDX1	FECH	FEM1C	FER1L3	FETUB	FEZ1	FEZ2	FGD1	FGD2	FGD6	FGF1	FGF12	FGF13	FGF18	FGF2	FGF7	FGF9	FGFR1	FGFR2	FGL1	FGL2	FH	FHIT	FHL1	FHL2	FHL5	FHOD1	FHOD3	FIBP	FIG4	FIGF	FILIP1L	FIP1L1	FIS1	FKBP14	FKBP15	FKBP1A	FKBP2	FKBP3	FKBP4	FKBP9	FKSG2	FKSG49	FLAD1	FLI1	FLII	FLJ10154	FLJ10241	FLJ10357	FLJ10769	FLJ10781	FLJ10815	FLJ11151	FLJ11184	FLJ11286	FLJ11506	FLJ12151	FLJ12529	FLJ12716	FLJ13611	FLJ14154	FLJ20035	FLJ20254	FLJ20273	FLJ20323	FLJ20433	FLJ20628	FLJ20674	FLJ21865	FLJ21963	FLJ21986	FLJ22028	FLJ22167	FLJ22222	FLJ22536	FLJ22662	FLJ23172	FLJ23861	FLJ25476	FLJ30092	FLJ38773	FLJ44451	FLJ44790	FLNA	FLNB	FLNC	FLOT1	FLOT2	FLRT2	FLT1	FMO2	FMO3	FMO4	FMOD	FMR1	FN1	FNBP1	FNBP4	FNDC3A	FNDC3B	FNTA	FOLR1	FOS	FOSL2	FOXF2	FOXJ2	FOXJ3	FOXK2	FOXN3	FOXO1	FOXO3	FPGT	FRAG1	FRAT1	FRAT2	FRG1	FRMD4B	FRY	FRYL	FRZB	FSTL1	FSTL3	FTH1	FTHP1	FTL	FTO	FTSJ1	FTSJ2	FTSJ3	FUBP1	FUBP3	FUCA1	FURIN	FUS	FUSIP1	FVT1	FXC1	FXN	FXR1	FXR2	FXYD1	FXYD2	FXYD3	FXYD5	FXYD6	FYCO1	FYN	FZD1	FZD3	FZD4	FZD6	FZD7	FZR1	G0S2	G3BP2	G6PC3	GAA	GAB1	GABARAP	GABARAPL1	GABARAPL2	GABARAPL3	GABBR1	GABPB2	GABRA4	GABRB1	GABRE	GABRR1	GADD45A	GADD45B	GADD45GIP1	GAK	GALC	GALK2	GALNACT-2	GALNT1	GALNT10	GALNT11	GALNT2	GALNT7	GALT	GAMT	GANAB	GAP43	GAPDH	GAPVD1	GARNL1	GARNL4	GARS	GART	GAS1	GAS2	GAS2L1	GAS6	GAS7	GATA2	GATA3	GATA4	GATA6	GATAD1	GATM	GBA3	GBAS	GBE1	GBF1	GBP1	GBP2	GCA	GCAT	GCC1	GCC2	GCDH	GCH1	GCHFR	GCLC	GCLM	GCN1L1	GCN5L2	Gcom1	GCSH	GDF9	GDI1	GDI2	GEM	GFOD1	GFPT1	GFPT2	GGA1	GGA2	GGA3	GGCX	GGH	GGNBP2	GGPS1	GGT1	GGTLA4	GHITM	GHR	GIMAP4	GIMAP5	GIMAP6	GIN1	GINS3	GIPC1	GIPC2	GIT1	GJA1	GJA4	GLA	GLB1	GLG1	GLIPR1	GLO1	GLOD4	GLRB	GLRX	GLRX2	GLRX3	GLRX5	GLS	GLT25D1	GLT25D2	GLT8D1	GLTP	GLTSCR2	GLUD1	GLUD2	GLUL	GM2A	GMEB2	GMFB	GMNN	GMPPA	GMPR	GMPR2	GMPS	GNA11	GNA12	GNAI1	GNAI2	GNAI3	GNAL	GNAO1	GNAQ	GNAS	GNB1	GNB2	GNB2L1	GNB5	GNE	GNG11	GNG12	GNG5	GNG7	GNL2	GNL3	GNL3L	GNPAT	GNPDA1	GNPTAB	GNRHR	GNS	GOLGA1	GOLGA2	GOLGA3	GOLGA4	GOLGA5	GOLGA7	GOLGA8A	GOLGB1	GOLIM4	GOLPH3	GOLSYN	GOLT1B	GON4L	GORASP1	GORASP2	GOSR1	GOSR2	GOT1	GOT2	GP1BA	GP1BB	GPAA1	GPATCH4	GPATCH8	GPBP1L1	GPC1	GPC3	GPD1L	GPHN	GPI	GPKOW	GPM6B	GPNMB	GPR1	GPR107	GPR116	GPR124	GPR126	GPR137	GPR137B	GPR177	GPR22	GPR27	GPR4	GPR56	GPR65	GPR89A	GPR89B	GPRASP1	GPRC5B	GPS1	GPX1	GPX3	GPX4	GPX7	GRAMD3	GRB10	GRB14	GRB2	GRHPR	GRIN3B	GRINA	GRIP2	GRK5	GRLF1	GRM1	GRM6	GRN	GRPEL1	GRSF1	GSK3A	GSK3B	GSN	GSPT1	GSPT2	GSTA1	GSTA4	GSTK1	GSTM1	GSTM2	GSTM3	GSTM4	GSTM5	GSTO1	GSTP1	GSTT1	GTDC1	GTF2A2	GTF2B	GTF2E1	GTF2F1	GTF2F2	GTF2H1	GTF2H2	GTF2H3	GTF2H5	GTF2I	GTF2IRD1	GTF3A	GTF3C1	GTF3C2	GTF3C3	GTPBP4	GTPBP6	GTPBP8	GTSE1	GUCY1A3	GUCY1B3	GUF1	GUK1	GULP1	GUSB	GUSBP1	GYG1	GYPC	GYS1	H05812	H14241	H15535	H1F0	H1FX	H2AFV	H2AFX	H2AFY	H2AFZ	H3F3A	H3F3B	H51429	H61826	H6PD	HABP4	HADH	HADHA	HADHB	HAGH	HAMP	HAND1	HARS	HARS2	HAT1	HAVCR1	HAX1	HBA1	HBA2	HBB	HBEGF	HBP1	HBS1L	HBXIP	HCCS	HCFC1	HCFC1R1	HCFC2	HCG2P7	HCG8	HCK	HCLS1	HDAC1	HDAC2	HDAC3	HDAC4	HDAC6	HDAC7A	HDAC9	HDDC2	HDGF	HDGFRP3	HDHD1A	HDLBP	HEATR1	HEATR2	HEATR6	HEBP1	HEBP2	HECA	HECTD3	HECW1	HEG1	HELZ	HEPH	HERC1	HERC2	HERC2P2	HERC3	HERC4	HERC5	HERC6	HERPUD1	HERV-FRD	HES1	HEXB	HEXIM1	HEY1	HEY2	HFE	HGF	HGS	HHEX	HIATL1	HIBCH	HIC2	HIF1A	HIF3A	HIG2	HIGD1A	HINT1	HIP1	HIP1R	HIP2	HIPK1	HIPK2	HIPK3	HIRA	HISPPD1	HIST1H1C	HIST1H2BD	HIST1H2BK	HIST1H3E	HIST1H4C	HIST1H4D	HIST1H4H	HIST2H2AA3	HIST2H2BE	HIST3H2A	HIVEP1	HIVEP2	HK1	HK2	HLA-A	HLA-B	HLA-C	HLA-DMA	HLA-DMB	HLA-DPA1	HLA-DPB1	HLA-DQA1	HLA-DQB1	HLA-DRA	HLA-DRB1	HLA-DRB4	HLA-DRB5	HLA-DRB6	HLA-E	HLA-F	HLA-G	HLA-J	HLCS	HLF	HLTF	HMBOX1	HMBS	HMG20A	HMG20B	HMG2L1	HMGA2	HMGB1	HMGB2	HMGB3	HMGCL	HMGCR	HMGCS1	HMGN1	HMGN2	HMGN3	HMGN4	HMHB1	HMOX2	HN1L	HNMT	HNRNPA0	HNRNPA1	HNRNPA2B1	HNRNPC	HNRNPL	HNRNPR	HNRNPU	HNRPA3	HNRPAB	HNRPC	HNRPD	HNRPDL	HNRPF	HNRPH1	HNRPH2	HNRPH3	HNRPK	HNRPM	HOMER1	HOMER2	HOMER3	HOM-TES-103	HOOK2	HOXA6	HOXA7	HOXB5	HOXC10	HOXC6	HPCAL1	HPGD	HPR	HPRT1	HPS1	HPS5	HPS6	HRAS	HRASLS	HRASLS3	HRB	HRBL	HRC	HRH4	HRSP12	HS1BP3	HS2ST1	HS3ST2	HSBP1	HSD11B1	HSD17B10	HSD17B11	HSD17B12	HSD17B4	HSDL2	HSF1	HSF2	HSP90AA1	HSP90AB1	HSP90B1	HSPA12A	HSPA14	HSPA1A	HSPA1B	HSPA4	HSPA4L	HSPA5	HSPA6	HSPA8	HSPA9	HSPB1	HSPB2	HSPB3	HSPB6	HSPB7	HSPB8	HSPBAP1	HSPC111	HSPC152	HSPC171	HSPD1	HSPE1	HSPG2	HSPH1	HTATIP	HTATIP2	HTATSF1	HTR2A	HTR2C	HTRA1	HTRA2	HUNK	HUS1	HUWE1	HYAL1	HYAL2	HYI	HYOU1	HYPE	HYPK	IAH1	IARS	IARS2	IBRDC3	IBTK	ICA1	ICAM1	ICAM2	ICAM3	ICK	ICMT	ICT1	ID1	ID2	ID3	ID4	IDE	IDH1	IDH2	IDH3A	IDH3G	IDI1	IDS	IER2	IER3	IER3IP1	IER5	IFI16	IFI27	IFI30	IFI44	IFI44L	IFI6	IFIH1	IFIT1	IFIT3	IFITM1	IFITM2	IFITM3	IFNA16	IFNA4	IFNA5	IFNGR1	IFNGR2	IFRD1	IFRD2	IFT122	IFT20	IFT52	IFT57	IFT81	IFT88	IGBP1	IGF1	IGF1R	IGF2	IGF2BP2	IGF2R	IGFBP2	IGFBP3	IGFBP4	IGFBP5	IGFBP6	IGFBP7	IGHA1	IGHG3	IGHMBP2	IGKC	IGKV1OR15-118	IGL@	IGLJ3	IGSF1	IGSF3	IGSF6	IHPK2	IK	IKBKAP	IKBKB	IKZF4	IL10RA	IL10RB	IL11RA	IL13RA1	IL15	IL16	IL17RC	IL1R1	IL1RAPL1	IL22RA1	IL33	IL6	IL6R	IL6ST	ILF2	ILF3	ILK	ILVBL	IMMT	IMP3	IMP4	IMPA1	IMPA2	IMPACT	IMPAD1	IMPDH1	IMPDH2	INADL	ING1	ING2	ING3	INHA	INHBC	INPP1	INPP4B	INPP5A	INPP5F	INPPL1	INSIG1	INSIG2	INSR	INTS1	INTS12	INTS3	INTS5	INTS6	INTS8	INTS9	INVS	IPO13	IPO7	IPO9	IPP	IPPK	IPW	IQCE	IQCK	IQGAP1	IQGAP2	IQSEC1	IQWD1	IRAK1	IRF1	IRF2	IRF3	IRF9	IRS1	IRS2	IRX5	ISCA1	ISCU	ISG15	ISG20L2	ISLR	ISOC1	ISYNA1	ITCH	ITFG1	ITGA1	ITGA10	ITGA5	ITGA6	ITGA7	ITGAE	ITGAM	ITGAV	ITGB1	ITGB1BP1	ITGB1BP2	ITGB2	ITGB3	ITGB3BP	ITGB5	ITGB8	ITGBL1	ITIH5	ITK	ITM2A	ITM2B	ITPK1	ITPKC	ITPR1	ITPR2	ITSN1	ITSN2	IVD	IVNS1ABP	J03068	J03866	JAG1	JAG2	JAK1	JAK2	JAM2	JAM3	JARID1A	JARID1B	JARID1C	JARID1D	JHDM1D	JMJD1A	JMJD1B	JMJD1C	JMJD2A	JMJD2B	JMJD2C	JMJD3	JMJD6	JOSD3	JRK	JRKL	JTB	JTV1	JUN	JUNB	JUND	JUP	KAL1	KALRN	KARS	KATNA1	KATNB1	KBTBD10	KBTBD2	KBTBD4	KCMF1	KCNAB1	KCNAB2	KCNB1	KCNH2	KCNIP2	KCNJ14	KCNJ2	KCNJ4	KCNJ5	KCNJ8	KCNK1	KCNK5	KCNMB4	KCNN2	KCTD12	KCTD15	KCTD2	KCTD3	KCTD9	KDELR1	KDELR2	KDELR3	KDR	KEAP1	KHDRBS1	KHSRP	KIAA0020	KIAA0082	KIAA0100	KIAA0101	KIAA0141	KIAA0143	KIAA0146	KIAA0152	KIAA0157	KIAA0174	KIAA0182	KIAA0194	KIAA0195	KIAA0196	KIAA0226	KIAA0232	KIAA0240	KIAA0241	KIAA0247	KIAA0256	KIAA0265	KIAA0280	KIAA0284	KIAA0319	KIAA0323	KIAA0329	KIAA0355	KIAA0368	KIAA0372	KIAA0391	KIAA0404	KIAA0406	KIAA0409	KIAA0423	KIAA0427	KIAA0460	KIAA0492	KIAA0494	KIAA0495	KIAA0500	KIAA0515	KIAA0528	KIAA0562	KIAA0586	KIAA0644	KIAA0649	KIAA0652	KIAA0664	KIAA0692	KIAA0701	KIAA0738	KIAA0746	KIAA0774	KIAA0776	KIAA0802	KIAA0828	KIAA0831	KIAA0841	KIAA0859	KIAA0892	KIAA0895	KIAA0907	KIAA0913	KIAA0922	KIAA0947	KIAA0999	KIAA1009	KIAA1012	KIAA1033	KIAA1107	KIAA1109	KIAA1128	KIAA1219	KIAA1279	KIAA1324	KIAA1462	KIAA1539	KIAA1598	KIAA1641	KIAA1659	KIAA1797	KIDINS220	KIF13A	KIF13B	KIF1B	KIF22	KIF2A	KIF2C	KIF3A	KIF3B	KIF5A	KIF5B	KIFAP3	KIN	KIT	KL	KLC1	KLC2	KLF10	KLF11	KLF2	KLF3	KLF4	KLF5	KLF6	KLF7	KLF9	KLHDC2	KLHDC3	KLHL18	KLHL2	KLHL20	KLHL21	KLHL22	KLHL23	KLHL24	KLHL3	KLHL7	KLHL9	KLK13	KPNA1	KPNA2	KPNA3	KPNA4	KPNA6	KPNB1	KRAS	KRCC1	KRIT1	KRR1	KRT10	KRT18P4	KRT8	KRT86	KRTHB5	KTN1	KYNU	L08961	L14922	L22179	L23852	L25664	L32610	L35253	L42531	L48784	LACTB2	LAMA2	LAMA4	LAMA5	LAMB1	LAMB2	LAMC1	LAMP1	LAMP2	LANCL1	LAP3	LAPTM4A	LAPTM4B	LAPTM5	LARGE	LARP1	LARP4	LARP5	LARP6	LARP7	LARS	LARS2	LASP1	LASS2	LASS6	LAT2	LAX1	LBH	LBR	LCMT1	LCMT2	LCP2	LDB2	LDB3	LDHA	LDHB	LDLR	LDLRAP1	LEFTY1	LEMD3	LEPR	LEPRE1	LEPROT	LEPROTL1	LETM1	LETMD1	LGALS1	LGALS14	LGALS3	LGALS3BP	LGALS8	LGMN	LGR4	LGTN	LHFP	LHFPL2	LHX6	LIFR	LIG4	LILRA2	LILRB4	LILRB5	LIMA1	LIMCH1	LIMD1	LIME1	LIMS1	LIMS2	LIN37	LIN7C	LIPA	LIPE	LIPT1	LITAF	LLGL2	LMAN2	LMBR1L	LMBRD1	LMCD1	LMNA	LMO2	LMO4	LMO7	LMOD1	LNPEP	LOC100101267	LOC130074	LOC137886	LOC150759	LOC151162	LOC151579	LOC152719	LOC171220	LOC220594	LOC222070	LOC26010	LOC284106	LOC339047	LOC339229	LOC388344	LOC389517	LOC390616	LOC391020	LOC400451	LOC400506	LOC400642	LOC402057	LOC440055	LOC440295	LOC440348	LOC440354	LOC440434	LOC441150	LOC51035	LOC552891	LOC63920	LOC644096	LOC644504	LOC644879	LOC645139	LOC646756	LOC646808	LOC653566	LOC654007	LOC728689	LOC728844	LOC729137	LOC729148	LOC729496	LOC730092	LOC730107	LOC730227	LOC731884	LOC90379	LOC92249	LOC92482	LOH11CR2A	LONP1	LOX	LOXL1	LOXL2	LPGAT1	LPHN1	LPHN2	LPIN1	LPIN2	LPL	LPP	LPPR4	LRBA	LRCH3	LRIG1	LRIG2	LRP1	LRP10	LRP12	LRP5	LRP5L	LRP6	LRP8	LRPAP1	LRPPRC	LRRC15	LRRC16	LRRC17	LRRC2	LRRC20	LRRC32	LRRC40	LRRC47	LRRC49	LRRC59	LRRC8D	LRRFIP1	LRRFIP2	LRRN3	LSG1	LSM1	LSM14A	LSM2	LSM3	LSM4	LSM5	LSM6	LSM7	LSM8	LSS	LTA4H	LTBP1	LTBP2	LTBP3	LTBP4	LTBR	LUC7L2	LUM	LXN	LY6G5C	LY6H	LY96	LYK5	LYN	LYPLA1	LYPLA2	LYPLA2P1	LYPLA3	LYRM1	LYRM2	LYRM4	LYST	LYVE1	LZTFL1	LZTR1	M19267	M30448	M37712	M6PR	M6PRBP1	M88163	M95929	MAB21L1	MACF1	MACROD1	MAD2L1	MAD2L1BP	MADD	MAEA	MAF	MAFB	MAFG	MAGEA2B	MAGED1	MAGED2	MAGEH1	MAGI1	MAGI2	Magmas	MAGOH	MAK10	MAL	MALT1	MAML1	MAN1A1	MAN1A2	MAN1B1	MAN1C1	MAN2A1	MAN2A2	MAN2B1	MAN2C1	MANBA	MANSC1	MAOA	MAOB	MAP1A	MAP1B	MAP1LC3B	MAP1S	MAP2K1	MAP2K1IP1	MAP2K2	MAP2K3	MAP2K4	MAP2K6	MAP2K7	MAP3K11	MAP3K2	MAP3K3	MAP3K5	MAP3K7	MAP3K7IP2	MAP3K8	MAP4	MAP4K3	MAP4K4	MAP4K5	MAP7D1	MAP7D3	MAPBPIP	MAPK1	MAPK10	MAPK13	MAPK3	MAPK6	MAPK7	MAPK8IP2	MAPK9	MAPKAP1	MAPKAPK2	MAPKAPK3	MAPKAPK5	MAPRE1	MAPRE2	MAPRE3	MAPT	MARCKS	MARCKSL1	MARK1	MARK3	MARK4	MARS	MASP1	MASP2	MAST2	MAST4	MAT2A	MAT2B	MATN2	MATR3	MAX	MAZ	MB	MBD1	MBD2	MBD4	MBD5	MBIP	MBNL1	MBOAT2	MBOAT5	MBP	MBTPS1	MC1R	MCAM	MCC	MCCC1	MCCC2	MCF2L	MCFD2	MCL1	MCM2	MCM3	MCM3AP	MCM4	MCM6	MCRS1	MCTP2	MCTS1	MDC1	MDFIC	MDH1	MDH2	MDM1	ME1	ME2	ME3	MEA1	MECP2	MECR	MED1	MED12	MED13	MED13L	MED14	MED15	MED17	MED20	MED21	MED23	MED28	MED31	MED4	MED6	MED7	MED8	MED9	MEF2A	MEF2C	MEF2D	MEG3	MEGF8	MEGF9	MEIS1	MEIS3P1	MEMO1	MEN1	MEOX1	MEOX2	MERTK	MEST	MET	METAP1	METAP2	METRN	METT10D	METT11D1	METTL1	METTL2B	METTL3	METTL4	METTL5	METTL7A	METTL9	MEX3C	MEX3D	MFAP1	MFAP5	MFGE8	MFN1	MFN2	MFNG	MFSD1	MFSD11	MFSD5	MGA	MGAT1	MGAT2	MGAT4A	MGAT4B	MGAT4C	MGC10334	MGC12488	MGC14376	MGC15523	MGC16824	MGC24039	MGC4172	MGC44328	MGC4771	MGEA5	MGLL	MGMT	MGP	MGRN1	MGST2	MGST3	MIA2	MIA3	MICA	MICAL2	MICAL3	MICALL1	MID1	MID1IP1	MID2	MIER2	MIF	MINK1	MINPP1	MIPEP	MIR16	MIRN124A3	MIS12	MITF	MKKS	MKL1	MKL2	MKNK1	MKNK2	MKRN1	MKRN2	MKS1	MLCK	MLF1	MLF1IP	MLF2	MLH1	MLH3	MLL	MLL4	MLL5	MLLT10	MLLT11	MLLT3	MLPH	MLX	MLXIP	MLYCD	MMACHC	MMD	MMP14	MMP15	MMP2	MMP9	MMRN2	MMS19	MN1	MNDA	MNS1	MNT	MOAP1	MOBKL1B	MOBKL3	MOBP	MOCOS	MOCS1	MOCS2	MOCS3	MON2	MORC2	MORC3	MORC4	MORF4	MORF4L1	MORF4L2	MOSC2	MOSPD1	MOSPD2	MOSPD3	MOXD1	MPDZ	MPEG1	MPG	MPHOSPH10	MPHOSPH6	MPHOSPH8	MPI	MPP1	MPP2	MPP3	MPP5	MPPE1	MPPED2	MPST	MPV17	MPZL1	MPZL2	MRAS	MRC1	MRC2	MRCL3	MREG	MRFAP1L1	M-RIP	MRLC2	MRP63	MRPL11	MRPL12	MRPL13	MRPL15	MRPL16	MRPL18	MRPL19	MRPL2	MRPL20	MRPL22	MRPL23	MRPL28	MRPL3	MRPL33	MRPL34	MRPL35	MRPL39	MRPL4	MRPL40	MRPL42	MRPL44	MRPL46	MRPL48	MRPL49	MRPL9	MRPS10	MRPS11	MRPS12	MRPS14	MRPS15	MRPS16	MRPS16P3	MRPS17	MRPS18A	MRPS18B	MRPS2	MRPS22	MRPS26	MRPS27	MRPS28	MRPS30	MRPS31	MRPS33	MRPS35	MRPS6	MRPS7	MRS2L	MS4A4A	MS4A6A	MSC	MSH2	MSH3	MSH4	MSH6	MSL-1	MSL2L1	MSL3L1	MSN	MSR1	MSRA	MSRB2	MSX1	MT1E	MT1F	MT1G	MT1H	MT1JP	MT1P2	MT1P3	MT1X	MT2A	MTA1	MTAP	MTCH1	MTCH2	MTCP1	MTDH	MTERFD1	MTF1	MTF2	MTFR1	MTHFD1	MTHFD2	MTHFD2L	MTHFS	MTHFSD	MTIF2	MTMR1	MTMR14	MTMR2	MTMR3	MTMR4	MTMR6	MTMR8	MTMR9	MTO1	MTR	MTRR	MTSS1	MTUS1	MTX1	MTX2	MUC1	MUC3A	MUM1	MUS81	MUSK	MUT	MUTYH	MVP	MX1	MX2	MXD4	MXI1	MXRA5	MXRA8	MYBL1	MYBPC1	MYBPC3	MYCBP	MYCBP2	MYD88	MYH10	MYH11	MYH14	MYH15	MYH2	MYH6	MYH7	MYH7B	MYH9	MYL2	MYL3	MYL4	MYL5	MYL6	MYL6B	MYL7	MYL9	MYLC2PL	MYNN	MYO10	MYO15A	MYO15B	MYO1B	MYO1C	MYO1D	MYO3B	MYO5A	MYO5C	MYO6	MYO9A	MYO9B	MYOM1	MYOM2	MYOT	MYOZ1	MYOZ2	MYST1	MYST2	MYST3	MYST4	MYT1	MZF1	N20923	N21364	N21397	N21541	N24868	N25546	N25732	N34842	N35896	N35922	N36928	N47725	N48361	N4BP1	N4BP3	N51370	N51708	N57781	N64622	N64780	N6AMT1	N80935	N92524	NAB1	NAB2	NACA	NACAP1	NADK	NAG	NAGA	NAGK	NAGLU	NAIP	NANS	NAP1L1	NAP1L2	NAP1L3	NAP1L4	NAPA	NAPG	NARF	NARG1	NARG1L	NARG2	NARS	NARS2	NASP	NAT1	NAT10	NAT11	NAT13	NBEA	NBL1	NBLA00301	NBN	NBPF1	NBPF12	NBPF14	NBR1	NCALD	NCAM1	NCAM2	NCAPD3	NCAPG	NCBP1	NCBP2	NCDN	NCF2	NCK1	NCK2	NCKAP1	NCKIPSD	NCL	NCOA1	NCOA2	NCOA3	NCOA4	NCOA6	NCOR1	NCOR2	NCR2	NCSTN	NDEL1	NDFIP1	NDN	NDP	NDRG1	NDRG2	NDRG3	NDUFA1	NDUFA10	NDUFA13	NDUFA2	NDUFA3	NDUFA4	NDUFA4L2	NDUFA5	NDUFA6	NDUFA7	NDUFA8	NDUFA9	NDUFAB1	NDUFAF1	NDUFB1	NDUFB11	NDUFB2	NDUFB3	NDUFB4	NDUFB5	NDUFB6	NDUFB7	NDUFB8	NDUFC1	NDUFC2	NDUFS1	NDUFS2	NDUFS3	NDUFS4	NDUFS5	NDUFS6	NDUFS7	NDUFS8	NDUFV1	NDUFV2	NEB	NEBL	NECAP1	NEDD4	NEDD4L	NEDD8	NEDD9	NEK1	NEK3	NEK4	NEK7	NEK9	NELF	NELL2	NENF	NEO1	NET1	NETO2	NEU1	NEU3	NEURL	NEUROD2	NF1	NFAM1	NFASC	NFAT5	NFATC1	NFATC2IP	NFATC3	NFE2L1	NFE2L2	NFE2L3	NFIB	NFIC	NFIL3	NFKB1	NFKBIA	NFRKB	NFS1	NFU1	NFYA	NFYB	NFYC	NGDN	NGFRAP1	NGLY1	NGRN	NHLH2	NHLRC2	NHP2L1	NID1	NID2	NIF3L1	NIPA2	NIPBL	NIPSNAP1	NIPSNAP3B	NISCH	NIT1	NIT2	NKIRAS2	NKRF	NKTR	NKX2-5	NKX3-1	NLGN1	NLGN4X	NLK	NLRP1	NLRP3P	NM_000385	NM_001403	NM_002097	NM_002450	NM_003084	NM_003103	NM_003197	NM_003266	NM_003570	NM_003605	NM_003832	NM_003928	NM_004638	NM_004652	NM_004682	NM_004702	NM_005463	NM_005757	NM_005758	NM_005770	NM_005799	NM_005876	NM_005887	NM_005965	NM_006276	NM_006394	NM_006697	NM_006752	NM_007063	NM_007116	NM_007318	NM_012066	NM_012103	NM_012436	NM_013298	NM_013303	NM_013307	NM_013343	NM_013344	NM_013383	NM_014019	NM_014128	NM_014133	NM_014144	NM_014242	NM_014403	NM_014446	NM_014459	NM_014778	NM_014785	NM_014821	NM_014837	NM_014863	NM_014896	NM_014968	NM_015369	NM_015376	NM_015582	NM_015870	NM_015887	NM_015928	NM_015936	NM_016007	NM_016171	NM_016365	NM_016387	NM_016397	NM_016402	NM_016646	NM_016947	NM_017555	NM_017601	NM_017618	NM_017696	NM_017698	NM_017795	NM_017835	NM_017927	NM_017932	NM_017936	NM_017939	NM_017961	NM_017976	NM_018002	NM_018041	NM_018118	NM_018162	NM_018185	NM_018253	NM_018274	NM_018277	NM_018333	NM_018450	NM_018468	NM_018470	NM_018478	NM_018495	NM_018507	NM_018562	NM_018575	NM_018579	NM_018581	NM_018587	NM_018603	NM_018605	NM_018607	NM_018610	NM_018611	NM_019061	NM_019081	NM_020114	NM_020149	NM_020213	NM_020215	NM_020217	NM_020224	NM_020237	NM_020249	NM_020479	NM_021039	NM_021211	NM_021212	NM_021820	NM_021929	NM_021941	NM_022001	NM_022102	NM_022335	NM_022452	NM_022471	NM_022663	NM_022907	NM_023005	NM_023941	NM_024030	NM_024084	NM_024121	NM_024305	NM_024343	NM_024542	NM_024547	NM_024601	NM_024609	NM_024633	NM_024647	NM_024752	NM_024774	NM_024810	NM_024892	NM_024903	NM_024972	NM_024976	NM_024984	NM_025006	NM_025012	NM_025016	NM_025017	NM_025032	NM_025044	NM_025070	NM_025097	NM_025120	NM_025174	NM_025197	NM_025226	NM_030379	NM_030673	NM_030757	NM_030781	NM_030804	NM_030825	NM_030944	NM_031211	NM_031221	NMD3	NME1	NME2	NME4	NME6	NME7	NMI	NMT1	NMT2	NNMT	NNT	NOC3L	NOL12	NOL14	NOL3	NOL5A	NOL7	NOL8	NOL9	NOLA1	NOLA2	NOLA3	NOLC1	NOMO2	NOMO3	NONO	NOS1	NOSIP	NOTCH1	NOTCH2	NOTCH2NL	NOTCH3	NOTCH4	NOV	NOVA1	NOX4	NP	N-PAC	NPAS2	NPAT	NPC1	NPC2	NPDC1	NPEPL1	NPEPPS	NPIP	NPLOC4	NPM1	NPPA	NPPB	NPR2	NPR3	NPTN	NPTX2	NPTXR	NPY2R	NPY6R	NQO1	NQO2	NR0B2	NR1D1	NR1H2	NR1H3	NR2C1	NR2F2	NR2F6	NR3C1	NR3C2	NR4A1	NR4A2	NR4A3	NRAS	NRBF2	NRBP1	NRD1	NRF1	NRIP1	NRIP3	NRN1	NRP1	NRP2	NRXN1	NSBP1	NSF	NSFL1C	NSL1	NSMAF	NSMCE4A	NSUN3	NSUN5	NT5C2	NT5DC1	NT5DC2	NT5E	NTAN1	NTHL1	NTN2L	NTRK2	NTRK3	NUAK1	NUAK2	NUBP1	NUBPL	NUCB1	NUCB2	NUCKS1	NUDC	NUDCD3	NUDT13	NUDT15	NUDT21	NUDT3	NUDT4	NUDT6	NUDT9	NUFIP1	NUMB	NUP107	NUP133	NUP153	NUP160	NUP205	NUP214	NUP37	NUP50	NUP54	NUP62	NUP85	NUP88	NUP98	NUPR1	NUSAP1	NUTF2	NXF1	NXT1	OAS1	OAS2	OAS3	OASL	OAT	OAZ1	OAZ2	OBFC1	OBFC2B	OBSL1	OCRL	ODC1	ODF1	OFD1	OGDH	OGFOD1	OGFOD2	OGG1	OGN	OGT	OLA1	OLAH	OLFML1	OLFML2A	OLFML2B	OLFML3	OLR1	OMD	OPA1	OPHN1	OPLAH	OPN3	OPRS1	OPTN	OR10H3	OR12D2	OR1D2	OR2B2	OR2C1	OR7E38P	ORAI2	ORC3L	ORC4L	ORC5L	ORC6L	ORMDL2	OS9	OSBP	OSBPL10	OSBPL11	OSBPL1A	OSBPL2	OSBPL8	OSBPL9	OSMR	OSTF1	OSTM1	OTUB1	OTUD3	OTUD4	OVOL3	OXA1L	OXCT1	OXSM	OXSR1	P15RS	P2RX4	P2RX5	P2RY14	P2RY4	P2RY5	P4HA1	P4HA2	P4HB	PA2G4	PABPC1	PABPC3	PABPC4	PABPCP3	PABPN1	PACRG	PACS2	PACSIN2	PACSIN3	PAF1	PAFAH1B1	PAFAH1B2	PAFAH2	PAH	PAICS	PAIP1	PAIP2B	PAK2	PAK4	PALLD	PALM	PALM2-AKAP2	PALMD	PAM	PAMCI	PANK2	PANK3	PANK4	PANX1	PAPOLA	PAPOLG	PAPPA	PAPSS1	PAPSS2	PAQR3	PARD6A	PARK7	PARL	PARN	PARP1	PARP12	PARP2	PARP4	PARP8	PARVA	PARVB	PATZ1	PAWR	PAX8	PAXIP1	PBEF1	PBK	PBLD	PBRM1	PBX1	PBX2	PBX3	PBXIP1	PCAF	PCBD1	PCBP1	PCBP2	PCBP4	PCCA	PCCB	PCDH7	PCDH9	PCDHGA1	PCDHGC3	PCF11	PCGF2	PCGF3	PCID1	PCID2	PCLKC	PCLO	PCM1	PCMT1	PCNA	PCNP	PCNT	PCNX	PCNXL2	PCOLCE2	PCSK5	PCSK6	PCTK1	PCTK3	PCTP	PCYOX1	PCYT1A	PCYT2	PDAP1	PDCD10	PDCD11	PDCD2	PDCD4	PDCD5	PDCD6	PDCD6IP	PDCL	PDCL3	PDE10A	PDE1A	PDE1C	PDE3A	PDE3B	PDE4A	PDE4B	PDE4C	PDE4D	PDE4DIP	PDE6D	PDE8A	PDE8B	PDF	PDGFA	PDGFB	PDGFC	PDGFD	PDGFRA	PDGFRB	PDGFRL	PDHA1	PDHB	PDHX	PDIA3	PDIA4	PDIA5	PDIA6	PDK3	PDK4	PDLIM1	PDLIM2	PDLIM3	PDLIM5	PDLIM7	PDPK1	PDPK2	PDPR	PDS5A	PDS5B	PDSS1	PDSS2	PDXDC1	PDXK	PDZD2	PDZD4	PDZRN3	PEA15	PEBP1	PECAM1	PECI	PEF1	PEG3	PELI1	PELO	PELP1	PENK	PEO1	PEPD	PER1	PER2	PER3	PERLD1	PERP	PET112L	PEX1	PEX11A	PEX11B	PEX12	PEX13	PEX14	PEX16	PEX19	PEX26	PEX3	PEX5	PEX6	PEX7	PFAAP5	PFDN1	PFDN2	PFDN4	PFDN5	PFKFB2	PFKFB3	PFKL	PFKM	PFKP	PFN1	PFN2	PFTK1	PGAM1	PGAM2	PGAP1	PGC	PGCP	PGD	PGF	PGK1	PGLS	PGLYRP4	PGM1	PGPEP1	PGRMC1	PGRMC2	PH-4	PHACTR2	PHACTR4	PHB	PHB2	PHC2	PHC3	PHF10	PHF11	PHF14	PHF15	PHF16	PHF17	PHF2	PHF20	PHF20L1	PHF21A	PHF3	PHF8	PHIP	PHKA2	PHKB	PHLDA1	PHLDA2	PHLDB1	PHLPP	PHTF1	PHTF2	PHYH	PI4KA	PI4KAP1	PI4KB	PI4KII	PIAS1	PIAS2	PIAS4	PICALM	PICK1	PID1	PIGA	PIGB	PIGF	PIGG	PIGK	PIGL	PIGO	PIGP	PIGT	PIGZ	PIH1D1	PIK3C2A	PIK3C2B	PIK3C3	PIK3CA	PIK3CB	PIK3CD	PIK3IP1	PIK3R1	PIK3R2	PIK3R4	PIK3R5	PILRA	PILRB	PIM1	PIN4	PINK1	PIP4K2B	PIP5K1A	PIP5K1B	PIP5K1C	PIP5K2A	PIP5K2B	PIP5K3	PIPOX	PIR	PITPNA	PITPNB	PITPNC1	PIWIL2	PJA1	PJA2	PKD1	PKD2	PKIA	PKIG	PKM2	PKMYT1	PKN1	PKN2	PKNOX2	PKP2	PKP4	PLA2G12A	PLA2G2A	PLA2G2F	PLA2G4A	PLA2G4B	PLA2G4C	PLA2G5	PLA2G6	PLA2G7	PLA2R1	PLAA	PLAG1	PLAGL1	PLAT	PLAU	PLAUR	PLCB1	PLCB4	PLCE1	PLCG2	PLCL1	PLCL2	PLD1	PLD3	PLEC1	PLEK	PLEKHA1	PLEKHA5	PLEKHB1	PLEKHB2	PLEKHC1	PLEKHF2	PLEKHJ1	PLEKHM1	PLEKHO1	PLGLB2	PLK2	PLLP	PLN	PLOD1	PLOD2	PLOD3	PLP1	PLP2	PLS3	PLSCR1	PLSCR3	PLSCR4	PLTP	PLVAP	PLXDC1	PLXNA1	PLXNB2	PLXNC1	PLXND1	PMF1	PML	PMM2	PMP2	PMP22	PMPCA	PMPCB	PMS1	PMS2L1	PMS2L11	PMS2L2	PMS2L3	PMVK	PNKP	PNMA1	PNMA2	PNN	PNO1	PNPLA6	PNPO	PNRC1	PNRC2	PODXL	POFUT2	POGK	POGZ	POLA1	POLB	POLD2	POLD3	POLDIP2	POLE3	POLG	POLG2	POLI	POLR1B	POLR1C	POLR1D	POLR1E	POLR2A	POLR2B	POLR2C	POLR2D	POLR2E	POLR2F	POLR2G	POLR2H	POLR2I	POLR2J	POLR2J3	POLR2J4	POLR2K	POLR2L	POLR3B	POLR3C	POLR3E	POLR3F	POLR3G	POLR3H	POLR3K	POLS	POM121	POM121L2	POMGNT1	POMP	POMT1	POMZP3	PON2	POP4	POP5	POP7	POPDC2	POPDC3	POSTN	POT1	POU2F2	POU4F1	PPA1	PPA2	PPAP2A	PPAP2B	PPARA	PPARGC1A	PPAT	PPCS	PPEF1	PPFIA1	PPFIBP1	PPIA	PPIB	PPIC	PPID	PPIE	PPIF	PPIG	PPM1A	PPM1B	PPM1D	PPM1F	PPM1G	PPM1J	PPM2C	PPME1	PPOX	PPP1CA	PPP1CB	PPP1CC	PPP1R10	PPP1R11	PPP1R12A	PPP1R12B	PPP1R13B	PPP1R13L	PPP1R15A	PPP1R1A	PPP1R2	PPP1R3A	PPP1R3C	PPP1R7	PPP1R8	PPP1R9A	PPP2CA	PPP2CB	PPP2R1A	PPP2R1B	PPP2R2A	PPP2R2B	PPP2R3A	PPP2R3B	PPP2R3C	PPP2R4	PPP2R5A	PPP2R5C	PPP2R5D	PPP2R5E	PPP3CA	PPP3CB	PPP3CC	PPP3R1	PPP4R1	PPP6C	PPT1	PPT2	PPWD1	PQBP1	PQLC1	PQLC2	PRCC	PRCP	PRDM10	PRDM15	PRDM2	PRDX1	PRDX2	PRDX3	PRDX4	PRDX6	PREB	PRELP	PREP	PREPL	PRIM1	PRKAA2	PRKACA	PRKACB	PRKAG1	PRKAG2	PRKAR1A	PRKAR1B	PRKAR2A	PRKAR2B	PRKCA	PRKCB1	PRKCDBP	PRKCH	PRKCI	PRKCSH	PRKD1	PRKD2	PRKD3	PRKDC	PRKRA	PRKRIR	PRKY	PRL	PRLH	PRMT1	PRMT2	PRMT5	PRNP	PRNPIP	PROCR	PROM1	PROS1	PROSC	PROX1	PRPF18	PRPF3	PRPF31	PRPF38B	PRPF4	PRPF40A	PRPF4B	PRPF8	PRPS1	PRPS2	PRPSAP1	PRPSAP2	PRR11	PRR14	PRR16	PRR4	PRR5	PRRG1	PRRX1	PRSS22	PRSS23	PRUNE	PRUNE2	PSAP	PSCD1	PSCD2	PSCD4	PSCDBP	PSD3	PSEN2	PSG1	PSG6	PSG9	PSIP1	PSMA1	PSMA2	PSMA3	PSMA4	PSMA5	PSMA6	PSMA7	PSMB1	PSMB10	PSMB2	PSMB3	PSMB4	PSMB6	PSMB7	PSMB9	PSMC1	PSMC2	PSMC3	PSMC3IP	PSMC4	PSMC5	PSMC6	PSMD1	PSMD10	PSMD11	PSMD12	PSMD13	PSMD14	PSMD2	PSMD3	PSMD4	PSMD5	PSMD6	PSMD7	PSMD8	PSMD9	PSME1	PSME2	PSME3	PSME4	PSMF1	PSPC1	PSPH	PTAFR	PTBP1	PTBP2	PTCD3	PTCH1	PTCRA	PTDSS1	PTEN	PTENP1	PTER	PTGDS	PTGER3	PTGER4	PTGES	PTGES2	PTGES3	PTGIS	PTGS1	PTHR1	PTK2	PTMA	PTMAP4	PTN	PTOV1	PTP4A1	PTP4A2	PTP4A3	PTPLA	PTPLB	PTPN1	PTPN11	PTPN12	PTPN13	PTPN14	PTPN18	PTPN2	PTPN20A	PTPN21	PTPN3	PTPN6	PTPRB	PTPRC	PTPRD	PTPRE	PTPRG	PTPRK	PTPRM	PTPRO	PTPRZ1	PTRF	PTS	PTTG1IP	PTX3	PUF60	PUM1	PUM2	PURA	PUS3	PUS7	PVR	PVRL3	PWP1	PXDN	PXMP2	PXMP3	PXMP4	PXN	PYGB	PYGL	PYGM	PYHIN1	PYROXD1	QARS	QDPR	QKI	QPCT	QRICH1	QRSL1	QTRTD1	R01140	R25692	R33964	R37104	R38389	R39094	R3HCC1	R3HDM1	R3HDM2	R43279	R50822	R59093	R59697	R60866	R71157	R77097	RAB11A	RAB11B	RAB11FIP1	RAB11FIP2	RAB11FIP3	RAB11FIP5	RAB13	RAB14	RAB15	RAB1A	RAB1B	RAB20	RAB21	RAB22A	RAB27A	RAB28	RAB2A	RAB31	RAB33B	RAB35	RAB3GAP1	RAB3GAP2	RAB3IL1	RAB40B	RAB4A	RAB5A	RAB5B	RAB5C	RAB6A	RAB6B	RAB6C	RAB6IP1	RAB7A	RAB7L1	RAB8A	RAB9A	RABAC1	RABEP1	RABGAP1	RABGAP1L	RABGEF1	RABGGTA	RABGGTB	RABL2A	RABL2B	RABL4	RAC1	RAC2	RACGAP1	RAD1	RAD17	RAD21	RAD23A	RAD23B	RAD50	RAD51C	RAD51L3	RAE1	RAF1	RAI14	RAI16	RAI2	RALA	RALB	RALBP1	RALGDS	RALGPS1	RALY	RAMP1	RAMP2	RAMP3	RAN	RANBP10	RANBP2	RANBP5	RANBP6	RANBP9	RANGRF	RAP1A	RAP1B	RAP1GAP	RAP1GDS1	RAP2A	RAP2B	RAP2C	RAPGEF2	RAPGEF4	RAPGEF5	RAPGEF6	RARA	RARB	RARRES1	RARRES3	RASA1	RASA4	RASGRP2	RASIP1	RASL11B	RASL12	RASSF2	RASSF4	RB1	RB1CC1	RBBP4	RBBP6	RBBP7	RBBP8	RBCK1	RBKS	RBL2	RBM10	RBM13	RBM15	RBM15B	RBM16	RBM22	RBM23	RBM25	RBM26	RBM28	RBM3	RBM34	RBM38	RBM39	RBM4	RBM42	RBM4B	RBM5	RBM6	RBM7	RBM8A	RBM9	RBMS1	RBMS2	RBMS3	RBMX	RBMX2	RBMY2OP	RBP1	RBPJ	RBPMS	RBX1	RC3H2	RCAN1	RCAN2	RCBTB1	RCBTB2	RCHY1	RCL1	RCN1	RCN2	RCN3	RCOR1	RCOR3	RCP9	RDBP	RDH11	RDH14	RDX	RECK	RECQL	REEP1	REEP5	REG3A	REL	RELA	RELN	REPIN1	RER1	RERE	RETSAT	REV1	REV3L	REXO2	RFC1	RFC2	RFC3	RFC4	RFC5	RFK	RFNG	RFPL3	RFTN1	RFX3	RFX5	RFXDC2	RGL1	RGL2	RGN	RGPD5	RGS10	RGS16	RGS19	RGS2	RGS3	RGS5	RHAG	RHBDD3	RHBDF1	RHBDL2	RHEB	RHOA	RHOB	RHOBTB1	RHOBTB3	RHOD	RHOF	RHOG	RHOQ	RHOT1	RIC8A	RIC8B	RICH2	RIF1	RIN1	RIN2	RIN3	RING1	RINT1	RIOK2	RIOK3	RIPK5	RIPPLY2	RIT1	RLF	RLN1	RMI1	RMND1	RMND5A	RMND5B	RNASE1	RNASE2	RNASE4	RNASEH1	RNASEH2A	RNASEH2B	RNASEN	RNASET2	RND3	RNF10	RNF103	RNF11	RNF111	RNF121	RNF122	RNF125	RNF13	RNF130	RNF138	RNF139	RNF14	RNF144A	RNF146	RNF167	RNF170	RNF19B	RNF208	RNF216	RNF34	RNF38	RNF4	RNF41	RNF44	RNF5	RNF6	RNF7	RNF8	RNGTT	RNH1	RNMT	RNMTL1	RNPEP	RNPEPL1	RNPS1	ROBO1	ROBO4	ROCK1	ROCK2	ROD1	ROGDI	ROR1	RORA	ROS1	RP11-125A7.3	RP11-217H1.1	RP11-298P3.3	RP11-35N6.1	RP11-56A21.1	RP13-122B23.3	RP2	RP3-377H14.5	RP4-691N24.1	RP5-1054A22.3	RP5-1077B9.4	RP6-213H19.1	RPA1	RPA2	RPAP1	RPAP3	RPGR	RPGRIP1L	RPH3A	RPH3AL	RPIA	RPL10	RPL10A	RPL11	RPL12	RPL12P1	RPL13	RPL13A	RPL14	RPL15	RPL17	RPL18	RPL18A	RPL19	RPL21	RPL22	RPL23	RPL23A	RPL24	RPL26L1	RPL27	RPL27A	RPL28	RPL29	RPL3	RPL30	RPL31	RPL32	RPL34	RPL35	RPL35A	RPL36	RPL36A	RPL36AL	RPL37A	RPL38	RPL39	RPL3L	RPL4	RPL41	RPL5	RPL6	RPL7	RPL7A	RPL7AL2	RPL8	RPL9	RPLP0	RPLP0-like	RPLP1	RPLP2	RPN1	RPN2	RPP14	RPP21	RPP30	RPP38	RPS10	RPS11	RPS13	RPS15	RPS15A	RPS16	RPS17	RPS17L4	RPS18	RPS19	RPS2	RPS20	RPS21	RPS23	RPS24	RPS25	RPS26	RPS27	RPS27A	RPS27L	RPS28	RPS29	RPS3	RPS3A	RPS4X	RPS4Y1	RPS5	RPS6	RPS6KA2	RPS6KA3	RPS6KA4	RPS6KA5	RPS6KB1	RPS6KC1	RPS7	RPS8	RPS9	RPSA	RRAD	RRAGA	RRAGC	RRAGD	RRAS	RRAS2	RRBP1	RREB1	RRM1	RRN3	RRP15	RRP1B	RSAD1	RSBN1	RSC1A1	RSF1	RSL1D1	RSRC2	RSU1	RTCD1	RTEL1	RTF1	RTN1	RTN2	RTN3	RTN4	RUFY1	RUFY2	RUFY3	RUNX1T1	RUSC1	RUTBC3	RWDD1	RWDD2A	RWDD3	RXRA	RXRB	RXRG	RY1	RYBP	RYK	RYR2	RYR3	S100A1	S100A10	S100A11	S100A12	S100A13	S100A14	S100A4	S100A6	S100A8	S100A9	S72931	SAA4	SACM1L	SACS	SAE2	SAFB	SAFB2	SALL2	SAMD4A	SAMHD1	SAMM50	SAMSN1	SAP130	SAP18	SAP30	SAP30BP	SAPS1	SAPS2	SAPS3	SAR1A	SAR1B	SARS	SART1	SART3	SASH1	SAT1	SATB1	SAV1	SBF1	SBNO1	SC4MOL	SCAMP1	SCAMP2	SCAMP3	SCAND1	SCAP	SCAPER	SCARB1	SCARB2	SCARF1	SCCPDH	SCD	SCD5	SCFD1	SCHIP1	SCLY	SCMH1	SCML1	SCML2	SCN10A	SCN11A	SCN1B	SCN3A	SCN5A	SCN7A	SCO2	SCP2	SCPEP1	SCRG1	SCRN1	SCRN3	SCUBE2	SCYE1	SCYL2	SCYL3	SDAD1	SDC2	SDC4	SDCBP	SDCCAG1	SDF2L1	SDF4	SDHA	SDHB	SDHC	SDHD	SDPR	SEC11A	SEC14L1	SEC14L5	SEC16A	SEC22A	SEC22B	SEC23A	SEC23B	SEC23IP	SEC24A	SEC24B	SEC24C	SEC24D	SEC31A	SEC61A2	SEC61B	SEC61G	SEC63	SECISBP2	SEDLP	SEH1L	SEL1L	SELE	SELENBP1	SELL	SELP	SELT	SEMA3C	SEMA3F	SEMA3G	SEMA4C	SEMA4F	SEMA4G	SEMA5A	SEMA6A	SENP2	SENP3	SENP5	SENP6	SEPHS1	SEPHS2	SEPP1	SEPW1	SEPX1	SERBP1	SERINC1	SERINC3	SERP1	SERPINA1	SERPINA3	SERPINA4	SERPINB1	SERPINB13	SERPINB9	SERPINE2	SERPINF1	SERPING1	SERPINH1	SERPINI1	SERPINI2	SERTAD2	SERTAD3	SESN1	SET	SETBP1	SETD1B	SETD2	SETD3	SETD5	SETD8	SETDB1	SETX	SF1	SF3A1	SF3A2	SF3A3	SF3B1	SF3B3	SF3B4	SF3B5	SFMBT1	SFN	SFPQ	SFRP1	SFRP4	SFRS1	SFRS10	SFRS11	SFRS12	SFRS14	SFRS15	SFRS17A	SFRS2	SFRS2B	SFRS2IP	SFRS3	SFRS4	SFRS5	SFRS6	SFRS7	SFRS8	SFRS9	SFTPB	SFXN1	SFXN3	SGCB	SGCD	SGCE	SGCG	SGK	SGK3	SGMS1	SGPL1	SGPP1	SGSH	SGSM2	SGSM3	SH2B1	SH2B2	SH2B3	SH3BGR	SH3BGRL	SH3BGRL3	SH3BP4	SH3BP5	SH3GL2	SH3GL3	SH3GLB1	SH3GLB2	SH3YL1	SHANK2	SHC1	SHFM1	SHOC2	SHQ1	SIAH1	SIAH2	SIDT2	SIGIRR	SIGLEC1	SIKE	SIN3B	SIP1	SIRPA	SIRPB2	SIRPG	SIRT1	SIRT2	SIRT3	SIRT5	SIRT7	SIVA1	SKIP	SKIV2L2	SKP1A	SLA	SLAMF1	SLBP	SLC11A2	SLC12A2	SLC12A6	SLC12A7	SLC12A9	SLC14A1	SLC16A1	SLC16A3	SLC16A5	SLC16A7	SLC17A5	SLC19A2	SLC1A1	SLC1A3	SLC1A4	SLC1A7	SLC20A1	SLC22A14	SLC22A18	SLC22A5	SLC24A3	SLC25A1	SLC25A11	SLC25A12	SLC25A13	SLC25A16	SLC25A17	SLC25A20	SLC25A24	SLC25A28	SLC25A3	SLC25A32	SLC25A36	SLC25A37	SLC25A38	SLC25A4	SLC25A40	SLC25A44	SLC25A46	SLC25A5	SLC25A6	SLC26A10	SLC26A2	SLC26A4	SLC27A6	SLC29A1	SLC29A2	SLC2A1	SLC2A14	SLC2A3	SLC2A3P1	SLC2A4	SLC2A4RG	SLC2A9	SLC30A1	SLC30A5	SLC30A9	SLC31A1	SLC31A2	SLC33A1	SLC35A1	SLC35A2	SLC35A3	SLC35A5	SLC35B1	SLC35C1	SLC35D1	SLC35E1	SLC35E3	SLC38A1	SLC38A2	SLC38A6	SLC39A14	SLC39A6	SLC39A7	SLC39A9	SLC3A1	SLC41A3	SLC43A1	SLC43A3	SLC44A5	SLC46A3	SLC4A10	SLC4A1AP	SLC4A3	SLC4A4	SLC4A7	SLC5A1	SLC5A3	SLC5A5	SLC6A1	SLC6A10P	SLC6A8	SLC7A1	SLC7A6	SLC7A8	SLC8A1	SLC9A2	SLC9A3R1	SLC9A3R2	SLC9A6	SLCO1A2	SLCO1C1	SLCO2A1	SLCO2B1	SLCO3A1	SLIT2	SLIT3	SLK	SLMO2	SLN	SLTM	SMA4	SMAD1	SMAD2	SMAD3	SMAD4	SMAD5	SMAD6	SMAD7	SMAP1	SMARCA1	SMARCA2	SMARCA4	SMARCA5	SMARCB1	SMARCC1	SMARCC2	SMARCD1	SMARCD3	SMARCE1	SMC1A	SMC2	SMC3	SMC4	SMC5	SMC6	SMCHD1	SMCR7L	SMEK2	SMG5	SMN1	SMNDC1	SMPD1	SMPD4	SMPDL3A	SMPX	SMS	SMTN	SMUG1	SMURF1	SMURF2	SMYD2	SNAI2	SNAP23	SNAP23P	SNAP29	SNAPC1	SNAPC3	SNAPC5	SNCA	SND1	SNED1	SNF1LK2	SNF8	SNHG3	SNN	SNORD17	SNRK	SNRP70	SNRPA1	SNRPB	SNRPB2	SNRPC	SNRPD1	SNRPD2	SNRPD3	SNRPE	SNRPF	SNRPG	SNRPN	SNTA1	SNTG1	SNUPN	SNURF	SNW1	SNX1	SNX11	SNX13	SNX16	SNX19	SNX2	SNX24	SNX27	SNX3	SNX4	SNX5	SNX7	SOAT1	SOBP	SOCS2	SOCS5	SOCS6	SOD1	SOD2	SOD3	SOLH	SON	SORBS1	SORBS2	SORBS3	SORD	SORL1	SORT1	SOS1	SOS2	SOX12	SOX13	SOX17	SOX18	SOX4	SOX9	SP100	SP110	SP2	SP3	SPAG1	SPAG16	SPAG7	SPAG9	SPARC	SPARCL1	SPAST	SPATA2	SPATA20	SPATA2L	SPATA5L1	SPATS2	SPCS1	SPCS2	SPCS3	SPECC1L	SPEN	SPG11	SPG20	SPG21	SPG7	SPHAR	SPIN1	SPOCK1	SPOCK2	SPON1	SPON2	SPOP	SPP1	SPR	SPRED2	SPRY1	SPRY2	SPRY4	SPSB1	SPTAN1	SPTB	SPTBN1	SPTLC2	SQLE	SQRDL	SQSTM1	SR140	SRD5A1	SREBF2	SRF	SRGN	SRI	SRM	SRP14	SRP19	SRP54	SRP72	SRP9	SRPK1	SRPK2	SRPK3	SRPR	SRPRB	SRPX	SRPX2	SRR	SRRM1	SRRM2	SS18	SS18L1	SS18L2	SSB	SSBP1	SSBP2	SSBP3	SSFA2	SSH1	SSH3	SSNA1	SSPN	SSR1	SSR2	SSR3	SSR4	SSRP1	SSTR2	SSX2IP	ST13	ST20	ST3GAL1	ST3GAL4	ST3GAL5	ST3GAL6	ST5	ST6GAL1	ST6GALNAC4	ST6GALNAC5	ST7	STAB1	STAG1	STAG2	STAM	STAM2	STAMBP	STARD13	STARD7	STARD8	STAT1	STAT2	STAT3	STAT4	STAT5B	STAT6	STAU1	STAU2	STBD1	STCH	STEAP3	STEAP4	STIL	STIM1	STIP1	STK10	STK11	STK17A	STK19	STK24	STK3	STK38	STK38L	STK39	STMN1	STOM	STOML1	STON1	STRAP	STRN3	STRN4	STS	STT3A	STUB1	STX10	STX12	STX16	STX17	STX18	STX2	STX4	STX5	STX6	STX7	STX8	STXBP1	STXBP3	STXBP6	STYK1	SUB1	SUCLA2	SUCLG1	SUCLG2	SUHW4	SULF1	SULT1A1	SULT1A2	SULT1A4	SULT1C4	SUMO1	SUMO2	SUMO3	SUPT16H	SUPT4H1	SUPT5H	SUPT6H	SUPT7L	SUPV3L1	SURB7	SURF1	SUSD5	SUV420H1	SUZ12	SV2C	SVEP1	SVIL	SWAP70	SYBL1	SYCP2	SYDE1	SYF2	SYN2	SYNC1	SYNCRIP	SYNE1	SYNE2	SYNGR1	SYNGR2	SYNJ1	SYNJ2	SYNJ2BP	SYNPO	SYNPO2L	SYPL1	SYT1	SYT11	SYT13	T87225	T87245	T90308	T90773	TAAR2	TACC1	TACC2	TAF10	TAF11	TAF15	TAF1A	TAF2	TAF4	TAF6	TAF6L	TAF7	TAF9	TAF9B	TAGLN	TAGLN2	TAGLN3	TAL1	TALDO1	TANK	TAOK3	TAPBP	TAPBPL	TARBP1	TARDBP	TARS	TARS2	TAS2R14	TASP1	TATDN2	TAX1BP1	TAX1BP3	TAZ	TBC1D1	TBC1D10B	TBC1D12	TBC1D13	TBC1D15	TBC1D16	TBC1D17	TBC1D20	TBC1D22A	TBC1D25	TBC1D2B	TBC1D4	TBC1D5	TBC1D9	TBC1D9B	TBCA	TBCB	TBCC	TBCE	TBK1	TBL1XR1	TBL2	TBP	TBPL1	TBRG4	TBX2	TBX3	TBX5	TBX6	tcag7.1314	TCAP	TCEA1	TCEAL1	TCEAL4	TCEB1	TCEB2	TCERG1	TCF12	TCF20	TCF21	TCF25	TCF3	TCF4	TCF7	TCF7L1	TCF7L2	TCFL5	TCN2	TCOF1	TCP1	TCTA	TCTN3	TDG	TDRD3	TDRD7	TEAD1	TEAD3	TEGT	TEK	TENC1	TERF1	TERF2	TERF2IP	TES	TESC	TESK1	TEX10	TEX2	TEX261	TEX264	TFAM	TFB1M	TFB2M	TFCP2	TFDP1	TFDP2	TFE3	TFEB	TFG	TFPI	TFRC	TGDS	TGFB1	TGFB1I1	TGFB2	TGFB3	TGFBI	TGFBR1	TGFBR3	TGIF1	TGM2	TGM4	TGM6	TGOLN2	TGS1	THAP1	THAP10	THAP11	THAP4	THAP7	THBD	THBS1	THBS2	THBS4	THEM2	THG1L	THNSL1	THNSL2	THOC1	THOC2	THOC5	THOC7	THRA	THRAP1	THRAP2	THRAP4	THRAP5	THTPA	THUMPD1	THUMPD2	THYN1	TIA1	TIAF1	TIAL1	TIAM1	TICAM1	TICAM2	TIE1	TIMM10	TIMM13	TIMM17A	TIMM23	TIMM44	TIMM8A	TIMM8B	TIMM9	TIMP1	TIMP3	TIMP4	TINAGL1	TINP1	TIPARP	TIPRL	TJAP1	TJP1	TJP2	TK2	TKT	TLE1	TLE2	TLE3	TLE4	TLK1	TLK2	TLN1	TLN2	TLOC1	TLR1	TLR3	TM2D1	TM2D3	TM4SF1	TM6SF1	TM7SF2	TM9SF1	TM9SF2	TM9SF3	TM9SF4	TMBIM1	TMBIM4	TMC6	TMCC1	TMCO1	TMCO3	TMED1	TMED10	TMED2	TMED3	TMED5	TMED7	TMED9	TMEFF1	TMEM1	TMEM100	TMEM106B	TMEM109	TMEM11	TMEM111	TMEM112	TMEM123	TMEM126B	TMEM127	TMEM131	TMEM134	TMEM135	TMEM140	TMEM144	TMEM147	TMEM149	TMEM14A	TMEM14B	TMEM159	TMEM161A	TMEM165	TMEM168	TMEM16A	TMEM176A	TMEM176B	TMEM177	TMEM183A	TMEM184B	TMEM186	TMEM187	TMEM189-UBE2V1	TMEM22	TMEM28	TMEM30A	TMEM30B	TMEM33	TMEM34	TMEM38B	TMEM39A	TMEM4	TMEM40	TMEM41B	TMEM43	TMEM45A	TMEM47	TMEM48	TMEM49	TMEM5	TMEM50A	TMEM50B	TMEM59	TMEM62	TMEM66	TMEM70	TMEM8	TMEM80	TMEM87A	TMEM92	TMEM93	TMEM97	TMEM9B	TMF1	TMOD1	TMPO	TMPRSS11D	TMSB10	TMSL8	TMUB2	TNC	TncRNA	TNFAIP1	TNFAIP2	TNFAIP3	TNFAIP6	TNFAIP8	TNFAIP8L1	TNFRSF10B	TNFRSF11B	TNFRSF12A	TNFRSF14	TNFRSF1A	TNFRSF1B	TNFRSF8	TNFRSF9	TNFSF10	TNFSF13	TNFSF15	TNFSF5IP1	TNIK	TNIP1	TNIP2	TNK1	TNKS	TNKS2	TNNC1	TNNI3	TNNI3K	TNNT1	TNPO1	TNPO2	TNPO3	TNRC15	TNRC6B	TNS1	TNS3	TNXB	TOB1	TOB2	TOM1L1	TOMM20	TOMM22	TOMM34	TOMM40	TOMM7	TOMM70A	TOP1	TOP2B	TOPBP1	TOPORS	TOR1A	TOR1AIP1	TOR1B	TOX	TOX4	TP53	TP53AP1	TP53BP2	TP63	TPBG	TPCN1	TPD52	TPD52L1	TPD52L2	TPI1	TPK1	TPM1	TPM2	TPM3	TPM4	TPMT	TPP1	TPP2	TPR	TPRKB	TPSAB1	TPSB2	TPT1	TPTE	TRA@	TRA2A	TRAF3	TRAFD1	TRAK1	TRAK2	TRAM1	TRAM2	TRAP1	TRAPPC2	TRAPPC2L	TRAPPC3	TRAPPC4	TRBC1	TRDMT1	TRDN	TRIAP1	TRIB1	TRIB2	TRIB3	TRIM10	TRIM13	TRIM14	TRIM16	TRIM2	TRIM21	TRIM22	TRIM23	TRIM24	TRIM26	TRIM27	TRIM28	TRIM3	TRIM32	TRIM33	TRIM37	TRIM38	TRIM44	TRIM45	TRIM5	TRIM52	TRIM66	TRIM68	TRIM8	TRIO	TRIOBP	TRIP10	TRIP11	TRIP12	TRIP13	TRIP4	TRIP6	TRIT1	TRMT12	TRMT5	TROVE2	TRPC1	TRPC4AP	TRPM3	TRPS1	TRPV1	TRPV2	TRRAP	TSC1	TSC22D1	TSC22D2	TSC22D3	TSEN2	TSEN34	TSFM	TSG101	TSN	TSNAX	TSPAN12	TSPAN13	TSPAN14	TSPAN15	TSPAN3	TSPAN31	TSPAN32	TSPAN4	TSPAN6	TSPAN7	TSPAN9	TSPO	TSPYL1	TSPYL5	TSR1	TSR2	TST	TSTA3	TTBK2	TTC15	TTC17	TTC19	TTC23	TTC28	TTC3	TTC30A	TTC31	TTC33	TTC35	TTF1	TTF2	TTLL1	TTLL12	TTLL5	TTN	TTRAP	TTTY15	TTTY9A	TUBA1A	TUBA1B	TUBA1C	TUBA3C	TUBA3D	TUBA4A	TUBA8	TUBB	TUBB2A	TUBB2C	TUBB3	TUBB6	TUBD1	TUBG1	TUBG2	TUBGCP2	TUBGCP3	TUBGCP4	TUFM	TUFT1	TUG1	TULP3	TULP4	TUSC2	TUSC3	TWF1	TWF2	TWIST1	TXN	TXN2	TXNDC1	TXNDC13	TXNDC14	TXNDC15	TXNDC4	TXNDC5	TXNDC9	TXNIP	TXNL1	TXNL4A	TXNRD1	TYMS	TYROBP	TYRP1	TYW1	U06715	U08626	U09366	U19348	U19495	U1SNRNPBP	U2AF2	U34919	U43604	U51007	U56725	U62317	U62325	U62858	U79277	U79458	U85943	U88968	U89358	U92014	UAP1	UBA52	UBAC1	UBAP2	UBAP2L	UBB	UBBP1	UBC	UBE1	UBE1C	UBE1DC1	UBE1L	UBE1L2	UBE2A	UBE2B	UBE2C	UBE2D1	UBE2D2	UBE2D3	UBE2D4	UBE2E1	UBE2E3	UBE2G1	UBE2G2	UBE2H	UBE2I	UBE2J1	UBE2L3	UBE2L6	UBE2M	UBE2N	UBE2NL	UBE2Q1	UBE2S	UBE2V1	UBE2V2	UBE2W	UBE2Z	UBE3A	UBE3B	UBE3C	UBE4A	UBE4B	UBFD1	UBL3	UBL5	UBN1	UBP1	UBQLN2	UBR2	UBR4	UBR5	UBTD1	UBTF	UBXD1	UBXD2	UBXD6	UBXD7	UCHL1	UCHL3	UCHL5	UCHL5IP	UCKL1	UCP2	UCRC	UEVLD	UFC1	UFD1L	UFM1	UGCG	UGCGL2	UGDH	UGP2	UGT1A1	UGT1A6	UGT1A9	UGT2B4	UIMC1	ULBP1	ULK1	ULK2	UMPS	UNC119B	UNC13B	UNC45A	UNC50	UNC5CL	UNC84A	UNG	UPF2	UPF3A	UPF3B	UQCC	UQCR	UQCRB	UQCRC1	UQCRC2	UQCRFS1	UQCRH	UQCRQ	URB1	URG4	URM1	UROD	UROS	USF2	USO1	USP1	USP10	USP11	USP12	USP13	USP14	USP15	USP16	USP21	USP22	USP24	USP25	USP3	USP32	USP33	USP34	USP4	USP45	USP46	USP48	USP5	USP52	USP6	USP7	USP8	USP9X	USP9Y	USPL1	UST	UTP11L	UTP14A	UTP14C	UTP18	UTP3	UTP6	UTRN	UTX	UVRAG	UXS1	UXT	VAMP1	VAMP2	VAMP3	VAMP4	VAMP5	VAMP8	VANGL1	VAPA	VAPB	VASH1	VASP	VAT1	VAV3	VBP1	VCAM1	VCAN	VCL	VCP	VDAC1	VDAC1P	VDAC2	VDAC3	VDP	VEGFA	VEGFB	VEGFC	VEZF1	VGF	VGLL3	VGLL4	VHL	VIL2	VIM	VKORC1	VLDLR	VN1R1	VPS13A	VPS13B	VPS13C	VPS13D	VPS16	VPS24	VPS26A	VPS28	VPS33B	VPS35	VPS37C	VPS39	VPS41	VPS45	VPS4A	VPS4B	VPS52	VPS54	VPS72	VPS8	VRK2	VRK3	VSIG1	VSIG4	VSNL1	VTI1B	VTN	VWF	W02593	W07773	W22625	W22690	W26966	W37897	W47179	W60686	W61005	W73272	W74577	W85912	W86781	W88821	WAC	WAPAL	WARS	WAS	WASF1	WASF3	WBP11	WBP4	WBP5	WBSCR16	WBSCR22	WDFY3	WDR1	WDR12	WDR13	WDR23	WDR26	WDR3	WDR32	WDR37	WDR41	WDR42A	WDR43	WDR44	WDR45	WDR45L	WDR47	WDR48	WDR52	WDR55	WDR59	WDR5B	WDR6	WDR61	WDR62	WDR67	WDR68	WDR7	WDR73	WDR74	WDR77	WDR78	WDR79	WDTC1	WEE1	WFDC2	WFDC8	WFS1	WHDC1L1	WHSC1	WHSC1L1	WHSC2	WIPF1	WIPF2	WIPI1	WIPI2	WNK1	WNT5A	WNT6	WRB	WSB1	WSB2	WTAP	WWC2	WWC3	WWOX	WWP1	WWP2	WWTR1	X60592	X77598	X79857	X81636	X86401	XAB1	XAB2	XAF1	XBP1	XIST	XK	XKR8	XPA	XPC	XPNPEP1	XPNPEP3	XPO1	XPO4	XPO6	XPO7	XPOT	XRCC2	XRCC4	XRCC5	XRCC6	XTP3TPA	Y15014	YAF2	YAP1	YARS	YBX1	YEATS2	YEATS4	YES1	YIF1A	YIPF3	YIPF4	YIPF5	YIPF6	YLPM1	YME1L1	YPEL5	YRDC	YTHDC1	YTHDC2	YTHDF2	YTHDF3	YWHAB	YWHAE	YWHAH	YWHAQ	YWHAZ	YY1	Z82202	Z84723	Z93929	Z95126	Z97353	Z97630	ZBED1	ZBTB1	ZBTB10	ZBTB11	ZBTB16	ZBTB17	ZBTB20	ZBTB22	ZBTB38	ZBTB39	ZBTB40	ZBTB43	ZBTB5	ZBTB7A	ZC3H11A	ZC3H13	ZC3H14	ZC3H15	ZC3H7A	ZC3H7B	ZC3HAV1	ZCCHC10	ZCCHC11	ZCCHC14	ZCCHC2	ZCCHC6	ZCCHC8	ZDHHC11	ZDHHC13	ZDHHC17	ZDHHC3	ZDHHC4	ZDHHC6	ZDHHC7	ZEB1	ZEB2	ZER1	ZFAND1	ZFAND3	ZFAND5	ZFAND6	ZFHX3	ZFP106	ZFP36	ZFP36L1	ZFP36L2	ZFP57	ZFP64	ZFPL1	ZFPM2	ZFR	ZFX	ZFYVE16	ZFYVE21	ZFYVE26	ZFYVE9	ZHX2	ZHX3	ZKSCAN1	ZKSCAN3	ZKSCAN5	ZMAT3	ZMIZ1	ZMIZ2	ZMPSTE24	ZMYM1	ZMYM2	ZMYM3	ZMYM4	ZMYM5	ZMYM6	ZMYND11	ZMYND8	ZNF107	ZNF12	ZNF131	ZNF136	ZNF14	ZNF140	ZNF143	ZNF146	ZNF148	ZNF160	ZNF174	ZNF177	ZNF187	ZNF189	ZNF195	ZNF197	ZNF200	ZNF202	ZNF204	ZNF207	ZNF211	ZNF212	ZNF217	ZNF22	ZNF223	ZNF224	ZNF226	ZNF232	ZNF235	ZNF236	ZNF238	ZNF24	ZNF253	ZNF259	ZNF263	ZNF264	ZNF268	ZNF271	ZNF273	ZNF274	ZNF277P	ZNF281	ZNF291	ZNF292	ZNF302	ZNF304	ZNF313	ZNF318	ZNF32	ZNF322A	ZNF323	ZNF329	ZNF330	ZNF331	ZNF337	ZNF34	ZNF364	ZNF37A	ZNF384	ZNF395	ZNF410	ZNF415	ZNF419	ZNF423	ZNF426	ZNF43	ZNF430	ZNF432	ZNF434	ZNF44	ZNF443	ZNF444	ZNF45	ZNF451	ZNF467	ZNF468	ZNF492	ZNF493	ZNF500	ZNF506	ZNF510	ZNF512B	ZNF516	ZNF518	ZNF529	ZNF532	ZNF536	ZNF544	ZNF562	ZNF573	ZNF576	ZNF580	ZNF592	ZNF593	ZNF606	ZNF611	ZNF614	ZNF623	ZNF629	ZNF638	ZNF652	ZNF665	ZNF672	ZNF675	ZNF688	ZNF692	ZNF7	ZNF701	ZNF706	ZNF710	ZNF75	ZNF764	ZNF767	ZNF768	ZNF814	ZNF83	ZNF84	ZNF85	ZNF91	ZNF93	ZNHIT1	ZNHIT3	ZNHIT4	ZRANB1	ZRF1	ZRSR2	ZSCAN18	ZSCAN5	ZW10	ZWINT	ZXDA	ZYX	ZZEF1	ZZZ3	
NHF	0.78	-1.3	-0.82	-0.21	-0.35	-0.06	-0.1	-1.49	-0.41	-0.66	0.23	-0.18	0.39	0.6	-0.61	0.36	0.06	1.56	1.39	1.13	1.47	-1.15	1.0	0.13	0.56	-1.1	-1.25	-0.52	0.28	0.0	1.19	0.63	-0.18	-0.93	-0.12	-0.91	-1.45	-0.08	0.86	-0.36	0.99	0.53	-2.57	1.01	-0.02	0.06	0.78	-0.31	0.73	0.3	0.64	0.48	-1.1	-0.73	1.08	1.17	0.85	0.76	-1.72	-1.03	0.92	0.26	-0.74	0.26	-1.04	-2.21	0.09	-0.71	-1.01	0.03	-0.77	-0.39	-0.32	0.67	0.6	0.17	0.19	1.58	-1.28	0.51	0.07	0.22	0.1	0.07	1.32	0.87	0.51	0.23	-0.53	-0.35	0.09	-0.08	-0.49	-0.64	-0.95	0.27	-0.68	1.01	1.03	-1.29	0.25	1.5	1.89	-0.4	-2.15	0.25	0.32	-1.45	-1.1	0.66	0.71	0.64	1.23	0.43	-0.09	-0.06	0.83	0.52	0.54	0.91	1.03	0.26	-0.85	-0.16	-1.32	0.16	0.18	1.47	0.94	-0.56	-0.37	-0.71	0.8	0.07	-1.51	-0.76	-1.75	-0.14	0.72	-0.32	0.65	1.71	0.84	0.03	1.72	0.91	-0.37	-0.64	-1.47	1.2	1.12	-1.09	0.05	0.6	0.48	-1.45	-2.07	-1.11	-1.52	-0.14	0.85	0.02	-1.04	-1.21	0.69	-1.23	2.3	0.56	0.74	-1.03	-0.73	-0.9	-0.89	-1.03	1.64	0.74	0.61	1.1	-0.35	-0.08	-0.13	0.6	-1.36	1.55	-0.15	0.82	1.2	-1.06	0.08	1.21	0.51	1.42	-0.06	1.84	0.95	0.83	1.0	-0.61	1.04	-0.46	-1.09	1.59	0.38	0.22	-1.49	0.38	1.35	0.57	1.44	0.31	0.2	-1.86	0.15	-1.22	-0.03	0.27	0.05	0.1	-1.15	0.12	-0.66	-0.27	-0.7	0.64	0.51	0.98	0.43	1.1	-0.51	-0.42	1.18	-0.93	0.64	-0.31	1.35	1.51	1.07	-0.3	1.09	0.1	-0.44	-0.58	0.14	-0.67	-0.83	-0.78	0.93	-1.25	0.13	-0.11	-0.29	-0.89	-0.14	1.28	1.26	-0.93	0.02	-0.75	2.02	-0.99	0.21	-0.6	-0.8	-0.63	0.93	-0.43	-1.89	0.29	0.4	1.14	1.32	0.6	0.52	-0.34	-0.78	1.01	-0.23	-0.93	1.88	0.22	1.11	-0.3	0.36	0.34	0.67	-0.28	0.64	-0.76	-1.22	0.0	0.19	-0.35	-0.88	-0.82	-0.31	0.39	2.33	0.25	0.17	0.72	-0.92	-0.55	-0.98	-1.01	-1.14	0.8	-0.64	-0.52	-0.48	-0.46	-0.79	0.27	-0.38	1.08	-0.01	0.64	0.75	0.8	-0.3	1.73	0.38	-1.52	-1.25	-0.7	-0.4	0.38	1.63	-0.1	-0.83	-0.33	0.98	0.5	-1.01	-0.38	-0.69	-0.83	0.78	-0.59	-0.14	-0.31	-0.87	-0.51	-0.45	0.5	-0.37	-0.53	0.16	-1.28	0.22	0.08	0.44	-0.8	0.44	0.53	0.24	0.3	-0.45	0.4	-0.11	-0.03	-0.88	1.17	-1.05	-1.01	-0.5	0.22	-1.45	0.31	1.16	-2.17	-0.9	-0.71	0.01	0.81	-1.35	-1.05	-0.64	0.75	-0.95	-0.41	-1.1	0.31	-1.21	-0.36	1.62	-0.93	0.98	-1.1	1.63	0.08	1.2	1.36	1.89	-0.38	-1.23	-0.55	0.69	1.45	1.19	-0.79	2.12	-0.48	-0.67	0.14	0.02	0.01	-0.35	0.13	1.23	1.26	-0.3	0.53	1.45	0.29	-0.36	0.84	-0.26	1.2	-0.3	0.57	-0.55	-0.84	1.46	-0.71	-0.29	0.39	0.03	0.43	-0.69	0.47	-0.06	-0.73	1.61	-0.7	0.94	0.35	-0.76	-2.05	-1.07	1.51	0.69	1.28	1.59	-0.26	0.34	0.35	-0.5	-0.71	-0.37	0.12	0.3	0.57	0.26	1.52	-0.02	0.1	-0.21	-0.59	0.63	-0.98	-0.34	-0.83	1.0	-0.16	0.33	-1.1	-0.03	0.37	-0.2	0.49	-0.11	0.1	-0.68	-0.56	-1.41	0.7	1.02	-1.41	-1.4	0.17	1.32	-1.92	-0.28	-0.84	0.99	0.27	0.82	-0.19	0.57	0.2	1.61	-0.15	-1.06	0.23	-0.44	1.26	0.06	0.19	0.76	-0.35	-0.6	0.19	-0.91	1.74	0.07	-0.53	-0.02	-0.88	1.46	0.4	-0.04	1.15	-1.68	-0.94	1.83	-0.37	-1.49	1.21	0.37	1.66	-0.77	-1.53	0.2	0.49	-0.96	-0.62	-1.04	0.53	-0.89	-0.03	-0.42	0.94	-0.3	1.43	-1.82	-0.4	-0.21	-0.14	0.67	1.6	0.68	0.34	1.24	1.78	0.87	-0.84	0.86	1.82	0.01	-0.79	0.33	0.74	0.83	-0.75	0.66	1.51	-0.18	0.43	0.46	-1.2	0.05	-0.43	-0.06	-0.09	-2.76	-0.54	-1.57	-0.91	0.55	-1.36	0.22	1.07	0.55	-0.29	0.95	-1.4	-2.09	0.76	-0.12	-1.05	-0.57	1.08	0.06	1.15	-0.09	-0.4	0.98	0.85	-0.36	0.38	0.84	-1.21	-1.48	-0.63	-0.8	-0.74	0.29	-1.0	0.29	0.94	-0.39	-0.21	-0.93	-0.34	1.72	-0.34	1.64	1.9	0.39	-0.57	-0.99	-0.68	0.9	0.64	-0.33	0.93	0.27	-0.94	-0.05	-0.61	0.72	0.4	-1.32	-0.98	0.48	0.26	1.04	-0.26	1.96	0.53	0.08	0.98	-0.42	1.44	0.04	0.77	1.06	0.1	1.0	-0.31	1.19	-0.6	0.68	-1.16	-0.05	0.07	0.16	0.71	0.21	1.06	-0.55	0.21	-1.0	-1.17	0.33	-0.69	-1.5	1.7	-1.14	-1.34	1.63	0.49	-0.1	-0.57	0.94	0.73	-0.07	-0.7	-0.49	-1.62	-0.94	-0.46	1.33	-0.08	-0.94	0.67	1.12	-0.67	-1.76	0.66	-0.54	0.7	0.91	-0.07	0.34	-0.85	-1.53	-1.44	-0.09	-1.24	-0.58	-1.92	-1.09	0.09	-0.94	0.62	-0.46	0.33	0.33	-0.05	0.88	-0.89	-0.32	1.61	0.48	0.6	0.73	0.12	0.91	1.33	-0.25	0.58	0.71	0.07	0.43	1.36	1.08	0.84	-0.38	0.52	-1.11	0.88	-0.12	0.7	0.75	0.95	2.02	0.3	0.79	1.3	1.51	-0.74	-0.26	-0.56	-1.15	0.39	0.93	-0.34	0.04	-1.62	0.21	-0.52	1.18	-0.07	-1.05	0.17	-1.46	-0.74	1.68	-1.45	0.05	-0.09	-1.09	0.33	1.98	0.92	1.68	1.15	-0.49	0.15	0.16	1.63	-0.96	-0.15	-0.27	1.08	-0.82	-0.06	-1.84	-0.92	1.07	-0.32	0.91	1.16	-0.44	0.67	0.55	-0.33	-0.23	-0.12	0.67	0.96	1.19	-0.09	1.33	0.85	0.45	0.67	1.09	1.67	-0.28	-0.62	1.34	1.48	-0.03	0.34	0.65	-0.42	0.62	-0.26	-0.35	-0.36	1.48	0.61	1.32	-0.03	1.71	0.12	-0.44	-0.44	-0.61	-0.93	2.01	-0.39	-0.53	-0.89	-1.56	-0.46	-0.51	0.21	0.25	0.04	0.56	1.1	-0.02	-0.3	0.34	1.17	-0.1	-0.49	-1.95	0.18	-1.05	-0.13	-0.23	-0.99	0.69	0.7	-0.76	0.27	-0.93	0.49	-0.07	-0.31	-0.56	1.0	-0.31	-0.37	-0.16	0.68	-2.06	0.17	0.72	-0.64	1.6	0.99	-0.38	0.64	0.78	-0.09	-0.1	-0.88	-0.94	1.84	0.17	-0.52	-0.37	-0.77	-0.91	-1.4	-0.18	0.76	-1.78	0.82	0.67	-0.38	0.71	-0.43	0.29	0.92	-0.26	0.1	0.6	0.15	-0.1	0.22	-0.04	-0.13	0.14	-0.63	-0.24	0.32	2.76	-0.26	1.28	0.13	-0.04	0.66	0.27	0.28	-0.4	0.23	-0.05	1.78	-1.49	-1.79	0.05	-0.04	-1.05	-1.4	0.99	-0.86	0.7	-0.81	-0.07	0.8	0.52	-1.0	-0.34	0.07	-0.71	0.31	-0.38	0.15	-0.87	-1.5	1.5	-0.17	-0.07	-0.27	-0.63	-2.02	-1.12	0.09	1.19	0.14	-0.24	-0.14	0.47	0.25	-1.01	0.51	-0.1	-0.46	-1.76	-0.19	0.92	-0.15	0.82	0.19	-1.29	1.9	-0.45	1.21	0.14	0.16	0.04	0.54	-0.88	1.11	0.41	1.24	0.95	-0.14	0.18	-0.03	-0.56	-2.41	-1.09	-0.75	0.07	-1.67	-0.83	-0.95	-0.47	0.05	-2.07	-0.23	0.49	-1.01	-1.05	-0.55	-0.79	1.02	-0.97	-0.03	-0.54	1.0	1.02	1.38	-1.07	-0.78	0.77	-0.61	0.0	0.38	0.84	-1.21	0.69	-0.55	0.01	0.6	-0.26	0.68	-0.39	1.18	0.46	0.22	-1.32	0.24	1.55	-0.61	-0.83	0.46	-0.49	0.16	1.1	0.41	0.41	1.01	-0.01	0.61	0.19	0.77	-0.24	-0.74	-0.89	-0.91	0.83	0.9	0.31	0.38	-0.56	1.15	-0.4	-0.82	-0.84	-0.24	1.13	-1.72	0.46	-0.82	-0.05	1.26	-0.42	0.78	0.04	-0.3	1.13	0.25	-0.98	1.11	-0.22	-2.08	-0.47	-0.11	-0.23	0.0	-1.23	0.84	-0.14	-0.34	1.01	-0.35	0.57	-1.27	1.18	-0.38	0.96	0.49	1.43	1.33	-0.52	0.18	0.38	0.0	0.64	-0.18	-0.76	-0.98	0.15	0.99	-1.24	1.08	-0.2	-2.17	0.34	0.06	-0.61	-1.19	1.45	0.35	-1.07	0.88	-2.53	-1.88	-1.39	-1.06	-0.57	-0.97	0.65	1.33	1.18	-0.98	1.47	0.05	1.59	-0.74	1.41	-0.29	-0.72	1.34	-1.19	1.33	-1.28	1.02	-1.05	-0.11	0.41	0.17	-0.91	-0.43	-1.23	2.81	1.01	-1.41	-0.77	-1.72	-0.57	1.34	0.84	1.15	-0.67	-1.8	-0.95	0.28	0.84	-1.01	-0.37	0.24	-0.96	0.51	-0.56	0.5	-0.09	-0.19	-1.28	0.28	-0.09	0.41	-1.17	-0.86	0.65	0.3	0.55	-1.13	-0.8	0.53	-0.47	0.07	0.62	0.88	-0.77	-1.3	-2.08	-0.14	-1.28	-0.86	0.38	0.91	-1.19	-1.65	-0.39	-0.53	1.08	-1.33	0.62	0.38	-1.57	0.26	0.46	1.3	0.83	1.21	-0.15	-1.63	-0.44	-0.12	-0.03	-0.32	-1.22	0.77	-0.64	-0.46	-1.17	-0.57	-0.54	-0.1	-0.36	0.08	0.8	-0.18	1.34	0.9	0.11	-0.8	-1.57	0.76	0.31	-0.53	-0.79	-2.02	0.46	-0.71	0.0	-0.39	0.96	0.69	0.49	0.34	-0.29	-0.12	-0.9	0.37	1.67	1.31	-0.95	0.07	-1.72	-1.43	-1.01	-0.52	-0.68	0.07	0.45	0.18	0.62	-1.04	-0.45	-0.09	1.72	-0.88	-0.61	-0.47	-1.42	0.5	-0.02	-1.92	-0.84	0.58	0.81	0.05	1.5	-0.86	1.12	-1.55	-1.02	0.27	-0.5	0.79	0.2	-0.41	1.65	0.11	-0.96	-0.38	-1.26	1.17	0.27	-0.65	-0.24	0.38	-0.97	1.36	-0.31	-0.2	0.93	-1.62	-1.28	0.69	-1.27	0.82	1.28	-0.71	1.71	-0.73	0.13	-1.53	1.24	-1.66	0.93	-1.17	-0.59	-0.02	1.22	0.14	0.4	0.73	-0.88	-0.15	1.0	-0.61	1.17	-0.59	1.22	1.35	-1.17	0.34	-0.28	0.82	1.82	0.32	0.2	-1.66	0.83	-0.62	-0.42	-0.34	0.38	1.31	-0.66	0.45	0.29	-0.43	0.24	-0.19	0.18	0.12	0.57	1.54	0.2	0.25	-0.31	-0.87	0.62	-0.19	-2.19	0.54	-0.04	0.12	-1.3	-0.71	-0.5	-1.37	-1.49	-0.31	1.29	2.09	-0.41	-0.2	0.21	-1.36	-0.13	-1.1	-1.21	0.17	-0.66	1.28	-2.14	-0.35	0.91	-1.55	-0.39	0.35	-0.68	-0.36	-0.54	-0.57	0.54	-1.13	-0.37	0.89	-1.08	-0.54	0.87	1.67	2.5	0.91	-0.27	0.72	-1.05	-0.01	0.63	-0.32	1.78	-0.05	0.57	-1.67	1.6	0.74	-0.64	0.68	-0.18	0.89	-1.28	0.12	-0.92	0.43	0.65	0.57	-0.16	0.7	-0.41	-1.03	1.32	-0.13	1.01	1.59	0.35	1.61	-0.71	0.82	2.38	1.02	-0.88	1.05	0.37	-1.3	-1.49	-0.2	2.24	0.77	0.86	-0.1	1.34	-1.33	0.06	0.08	-0.17	0.49	-0.5	0.66	0.57	0.52	-0.35	0.59	-1.68	-0.62	-0.71	0.5	0.27	0.3	0.6	-0.76	-1.22	0.46	0.16	0.58	1.14	0.97	0.53	0.18	-0.64	-0.18	-2.18	-0.91	-0.14	1.93	1.76	-0.02	-0.71	1.01	0.56	0.24	0.8	0.95	-1.7	0.18	0.92	-0.35	-0.25	-1.41	-0.8	-0.97	-0.94	0.06	-0.97	0.9	-0.73	0.53	0.86	0.87	-0.15	-0.67	0.69	-1.06	-0.46	-0.12	1.47	-0.47	0.67	0.37	-0.37	0.98	-0.37	0.66	1.08	0.55	-1.58	-0.42	0.02	0.92	-0.78	0.13	-0.21	1.18	-1.67	-0.7	0.64	0.2	0.67	1.06	2.57	-0.2	-1.55	0.62	0.28	-0.26	0.54	0.88	0.54	-0.53	-0.45	-0.54	-0.23	1.04	0.62	0.81	0.4	0.23	0.49	0.99	0.35	0.6	1.89	1.12	0.39	0.62	0.0	-1.72	-0.85	1.4	-0.83	0.71	-0.71	-0.79	0.0	-0.45	-1.05	-0.55	-1.86	-1.12	0.36	-1.18	0.14	-1.06	-0.19	-0.04	0.31	0.64	0.61	-0.72	0.96	0.07	-0.39	1.05	1.14	1.23	0.15	0.16	0.41	-0.09	-1.05	0.5	0.06	0.33	-0.07	-0.14	1.77	-0.22	-1.88	-0.89	0.75	1.78	-0.32	-0.45	-0.82	-0.26	-0.1	0.46	-0.95	-0.71	0.15	0.43	-1.09	-0.9	0.43	-0.17	-1.06	0.25	0.81	0.13	1.35	-0.89	0.25	-0.47	0.59	0.77	0.62	-1.93	-1.85	-1.45	-0.55	-0.18	-0.16	-0.48	1.28	-0.17	-0.07	0.22	0.03	0.51	-0.63	0.88	0.53	0.81	1.04	-1.05	1.54	1.62	0.98	0.95	-0.26	0.53	1.46	0.23	1.54	1.34	0.98	-2.05	-0.01	-0.31	-0.78	0.0	1.91	0.01	0.39	-0.66	0.16	-1.06	-0.17	1.32	1.58	-0.23	-0.89	0.83	-1.93	-1.51	-0.38	-1.67	-0.58	0.79	-0.15	-0.61	1.45	-1.29	1.87	0.37	0.54	0.02	2.35	1.75	1.76	0.45	0.83	0.26	1.37	0.79	0.43	0.59	1.4	-0.78	0.02	0.24	1.09	1.01	1.02	1.25	1.37	-1.05	0.36	-0.39	-1.0	-1.08	-0.62	0.07	0.42	0.13	0.62	-2.14	-0.68	-0.42	-1.49	-0.13	1.51	0.39	-1.36	0.3	-0.27	-0.91	-0.21	1.19	-0.45	-0.43	-0.69	0.77	-0.92	-1.06	-1.05	0.2	1.28	0.99	0.18	-0.16	-0.58	-0.63	0.53	0.98	0.67	1.95	1.09	1.06	-0.25	-0.63	1.45	1.25	2.02	0.38	-0.82	-0.77	1.17	-1.3	0.79	-0.79	-1.41	0.04	-0.35	0.62	1.23	-0.03	0.5	-0.82	0.74	0.83	-0.93	0.94	-0.74	-0.26	0.47	0.45	0.96	-1.45	0.4	-0.96	-1.43	0.8	-0.9	-0.3	0.99	-1.04	-1.29	-0.19	0.5	0.83	1.52	-0.04	0.32	-0.23	0.4	-0.6	-0.42	0.27	0.86	0.22	-0.11	-0.45	-0.94	1.21	-0.76	-0.73	-0.87	0.22	-0.23	-0.84	1.05	0.12	2.92	-0.49	1.11	-0.54	-0.61	-0.83	-0.56	0.83	1.09	0.36	0.64	0.51	-0.88	-0.59	0.71	-0.22	0.86	0.99	-1.14	-0.59	1.33	1.99	-0.38	0.61	-1.11	0.48	0.63	0.83	0.69	-0.28	-1.61	0.52	0.59	1.32	0.58	-1.22	-0.98	0.04	-0.62	-1.55	0.44	-0.96	1.56	-2.26	-0.17	0.77	0.97	1.05	1.26	0.73	1.45	-1.35	0.55	-0.55	0.22	1.5	0.84	0.95	1.15	0.55	-0.76	-1.62	0.61	0.86	0.25	0.2	1.27	-0.68	0.73	0.73	1.18	-0.53	0.21	0.92	-0.23	0.49	0.62	-0.21	0.58	0.56	0.38	-0.4	1.18	-1.79	-0.47	-1.0	-0.01	-1.2	-0.98	-0.09	-0.4	1.73	1.72	-0.89	-1.34	-0.36	0.15	1.08	0.57	-0.71	-0.41	0.22	0.39	-1.06	-1.11	0.67	-0.83	-1.11	-0.77	2.0	-1.74	0.73	0.7	-1.0	-0.38	1.05	-1.27	-0.12	-1.96	-1.09	-1.24	-0.74	-1.26	-1.18	-1.24	-0.01	-0.87	0.22	-1.26	-1.03	0.99	-0.74	-0.53	0.12	-1.07	-1.04	-0.11	1.15	-0.62	0.07	0.82	-0.28	1.9	-0.26	-1.19	-1.06	0.29	-1.16	-0.52	0.0	-0.37	-0.31	0.64	-0.5	-1.24	-1.47	-0.13	-1.83	0.86	1.11	-0.95	-0.55	1.37	0.27	-1.05	-1.39	-0.8	-0.38	0.55	1.22	-0.71	-0.82	1.54	0.35	0.23	1.16	1.18	0.53	0.15	1.31	0.59	-0.34	1.86	1.68	1.72	0.94	1.47	0.61	0.34	-1.24	1.42	0.06	-0.42	0.02	0.6	0.03	-0.32	0.1	-2.19	1.46	0.42	1.45	0.69	-0.16	-1.53	0.16	-1.31	-0.09	-1.62	-0.19	1.03	0.06	-1.46	1.82	0.0	-0.55	-0.8	-0.05	-1.53	-0.45	0.93	-0.76	-0.6	-0.11	0.39	-1.0	0.64	-0.85	-0.84	-0.87	-0.24	-1.49	-0.75	-0.45	0.2	-1.09	0.22	-0.09	0.11	-0.08	0.03	0.04	1.57	-0.23	-0.23	1.58	0.5	1.37	0.81	1.08	0.41	1.26	-1.15	-0.44	-0.97	0.88	-0.38	-0.78	-0.95	-1.03	0.44	0.43	-0.34	0.17	0.55	0.15	0.56	0.21	1.22	0.13	0.84	-0.9	0.46	0.88	0.54	0.08	1.22	-0.13	0.95	0.82	0.44	-2.15	-1.14	-1.08	-1.35	-1.07	-0.53	0.0	0.9	0.36	-0.49	-0.45	-0.8	-0.62	0.52	0.97	0.74	2.09	0.59	-1.37	-2.37	-0.29	0.97	-0.36	1.51	0.6	-0.38	-0.35	1.24	-1.52	-0.94	-1.59	0.09	-0.68	0.47	-1.32	-0.03	-0.5	0.53	-1.96	-0.28	1.72	-0.81	-0.29	2.99	-0.2	0.41	2.15	-0.51	1.1	0.3	-0.38	0.15	0.73	0.3	2.07	0.72	-0.17	0.35	1.29	0.02	-0.93	-0.1	0.41	2.18	0.12	1.19	1.01	-0.6	-0.91	0.71	0.39	-0.98	1.14	0.56	0.67	1.39	0.0	-0.44	1.42	0.17	0.1	-0.44	-1.33	-1.68	1.27	-0.01	1.23	1.98	2.01	0.33	0.69	0.79	1.41	0.58	-0.44	-0.12	-0.81	0.33	-1.2	-1.19	-0.13	0.09	-0.58	1.19	0.41	0.58	1.03	0.05	0.04	-0.19	0.89	0.16	-0.31	0.68	-0.49	-1.19	1.01	0.18	0.17	-0.12	0.01	0.52	1.51	-0.01	-0.66	0.47	0.25	-0.18	0.92	0.06	-0.79	-1.45	0.04	-1.21	-0.53	0.02	-1.68	-0.94	0.79	0.89	-0.04	-1.03	0.24	0.53	0.3	0.85	1.59	-0.07	-0.76	-0.37	-0.02	1.29	-0.2	0.69	1.01	0.75	0.14	-0.9	-0.06	0.25	-1.19	-0.27	-0.17	-0.31	-1.35	-0.93	1.36	0.24	0.33	2.54	1.78	-0.11	0.81	-1.33	-0.26	1.58	0.04	-0.36	0.34	0.05	0.72	1.02	0.55	-0.27	1.1	-0.27	-1.36	-0.15	1.61	-0.54	-1.76	-0.3	-0.51	-1.61	2.36	0.11	-0.67	1.62	1.0	0.11	-0.1	1.01	-0.62	0.92	-0.36	0.15	-1.92	-0.52	-0.32	-1.28	-0.38	0.01	-0.4	-0.31	-0.75	-0.59	-0.85	0.28	0.31	-0.72	1.0	0.17	-0.59	1.3	-1.64	-0.17	-0.62	-1.39	-0.26	0.39	-0.32	-0.84	-1.58	0.92	0.91	-0.27	-1.2	0.49	-0.74	-0.25	-1.19	-0.62	-1.1	-1.0	-0.15	-0.96	-0.33	-0.67	0.03	0.77	-0.77	0.89	-0.29	0.77	2.07	0.27	-0.39	-0.61	-0.38	-0.74	0.04	-1.25	-0.73	-0.52	-0.91	-0.47	-0.21	-0.8	0.51	0.51	0.42	-0.04	-0.03	-0.78	-1.24	1.79	0.12	0.77	0.13	-0.17	-1.28	0.13	-0.21	2.23	1.36	0.17	1.36	0.29	-0.61	-1.04	0.12	-0.34	-0.69	0.4	1.32	-1.56	0.1	1.36	-1.74	-0.88	-1.44	1.54	-0.32	-0.95	-1.01	0.2	-0.68	-1.26	0.18	0.47	-1.2	1.3	-0.49	-0.84	0.22	0.02	1.39	0.12	0.13	0.32	-0.77	-0.16	0.54	-0.12	1.25	0.26	-0.58	0.77	1.18	-0.23	-0.53	1.49	1.15	-0.05	-0.63	0.61	1.27	-1.26	-0.21	0.54	-0.41	0.53	-0.17	0.21	-1.08	-0.35	-0.97	-0.27	-0.78	0.63	0.71	-1.23	-0.22	-0.28	0.26	1.34	-0.37	-0.37	-0.77	-0.23	-0.76	-0.5	-0.75	-0.12	-1.09	0.55	1.24	-0.79	0.62	0.97	0.34	-0.82	-1.51	0.56	-0.47	-0.78	0.98	0.21	0.09	0.79	-0.82	-1.06	-1.05	-0.52	-0.08	1.81	1.18	1.08	-0.37	0.65	-1.62	0.76	0.05	0.53	-1.17	-1.18	0.18	-0.44	0.21	0.16	-0.3	-0.55	0.02	0.3	-1.19	0.02	0.42	-0.78	0.09	1.03	-2.0	0.41	-1.32	-1.31	0.19	1.09	1.16	1.8	0.47	0.8	-1.35	-1.32	-0.69	1.0	-0.51	-0.23	0.2	-0.8	0.07	0.31	1.25	1.55	0.01	-0.75	1.1	0.07	2.72	-1.87	1.84	1.79	0.91	0.07	0.29	0.67	-0.22	0.37	-0.36	-1.32	0.11	-0.8	-2.0	-0.44	-0.2	0.32	-1.07	-0.42	-0.95	0.81	-0.53	-0.33	1.38	-1.33	0.59	-0.37	1.0	0.46	-0.02	-0.24	-1.15	0.01	-2.03	-2.53	0.39	0.49	-0.92	-0.99	0.39	0.35	-0.34	0.06	-1.25	-1.03	-0.93	0.11	-0.05	0.87	0.23	-0.54	-0.42	0.21	-1.04	0.16	-0.21	-0.62	-0.52	0.17	-0.19	0.02	-0.58	0.08	0.33	-1.02	0.04	0.42	-0.53	0.85	0.6	-1.74	-0.37	-1.23	0.54	-0.11	-1.22	0.48	-0.7	-0.11	1.19	0.55	-1.45	-0.4	0.02	-0.29	0.85	-0.4	0.61	-0.56	-0.41	-0.25	-0.89	-0.14	-0.22	-0.17	1.7	1.51	-0.63	-0.78	0.49	0.98	0.27	-0.39	-0.68	-1.28	1.28	-1.38	-0.24	0.73	-0.74	-0.74	0.08	-0.21	0.86	0.21	-0.14	0.77	0.08	0.94	0.32	-1.22	0.19	0.68	-0.12	0.67	-0.91	-0.1	1.55	-0.44	-0.43	1.15	0.86	-0.4	0.53	0.13	0.04	0.47	-0.17	-0.47	-1.72	-1.15	0.24	0.15	0.3	-0.61	-1.57	-0.13	1.22	-1.44	0.61	-0.64	0.13	-0.76	0.8	0.02	-0.92	-1.3	-1.42	-0.43	0.63	0.3	-0.05	2.07	-1.21	-1.06	0.78	0.38	-0.48	1.02	0.06	0.69	1.14	1.17	0.38	0.83	-0.23	0.53	-2.06	0.01	0.25	-0.62	-1.13	-0.84	-0.89	-0.92	1.01	-1.69	-0.31	1.33	-0.47	0.71	-0.2	1.07	0.83	0.02	-0.75	-1.65	-0.39	0.21	1.11	0.71	0.82	0.34	0.8	0.15	0.55	0.43	-0.8	-0.95	0.05	-0.9	-0.82	-0.4	0.42	-0.81	-0.17	0.46	0.34	-0.42	0.9	-0.62	0.66	0.59	0.12	0.33	0.31	0.6	1.62	-0.41	0.19	0.35	0.64	-0.86	0.17	-0.3	0.62	0.01	1.05	-1.62	-0.41	-0.94	-0.1	-1.8	-0.98	-0.8	-0.31	-1.24	-0.3	-0.36	1.15	0.36	-0.77	0.14	0.72	1.54	0.39	0.29	0.3	-0.58	-0.9	0.14	0.22	0.44	-0.87	-0.18	-1.78	-1.66	0.01	-0.6	-0.68	1.64	0.31	-0.66	2.01	1.99	1.37	1.42	0.93	-1.88	-0.62	1.09	0.14	-1.37	1.23	-1.95	-0.89	-0.62	0.27	0.3	-0.12	0.22	0.3	-0.89	-0.28	0.33	-0.01	0.72	-0.65	1.25	-0.69	-1.04	-0.74	-0.13	-0.7	-0.22	1.6	-0.64	1.23	-0.24	-1.68	-0.62	-0.76	-0.14	1.09	-1.36	-0.49	0.66	-1.52	1.0	1.04	-0.06	0.04	-0.26	-0.31	0.4	0.74	1.55	0.19	0.39	-0.29	0.22	-1.16	-1.17	-1.49	0.62	0.54	0.5	2.78	0.01	-0.58	-0.68	-0.02	1.52	-0.79	0.84	0.6	1.38	-0.72	0.66	0.73	-0.48	0.55	0.39	0.91	-1.22	-0.63	0.62	0.32	-1.08	0.5	0.24	1.26	-0.68	-0.55	0.66	-1.03	-1.15	-0.5	-0.96	1.51	0.67	0.03	-0.79	-1.15	-0.47	0.51	-1.09	1.38	-1.77	-0.58	-0.51	0.15	-1.26	1.52	0.54	-1.38	-0.96	0.36	0.15	1.0	-1.04	1.42	-0.68	-1.92	0.84	-0.36	0.18	-0.91	0.52	-0.61	-0.1	-0.54	-1.15	-1.47	-1.41	0.36	1.95	1.49	1.51	0.14	1.04	0.44	-1.04	-0.5	1.73	0.33	-1.78	-0.75	0.37	0.04	1.06	-0.36	0.68	-1.15	0.56	0.95	0.49	-0.52	0.9	-1.71	-0.4	-0.84	-0.67	0.19	-0.18	-0.24	1.04	-0.69	0.64	-0.33	-0.78	0.6	1.27	-0.82	1.6	0.61	-0.31	-0.72	-0.98	0.03	1.13	0.65	-0.12	-0.01	-0.88	0.38	0.28	-0.26	0.21	-0.94	-0.53	-2.13	-1.01	1.28	0.52	1.27	-0.52	1.09	-1.99	-1.2	0.62	-1.69	-1.22	0.59	1.88	-2.05	0.0	-1.06	-1.23	1.51	0.46	-1.1	-1.48	-0.21	0.65	1.09	-0.64	-0.36	1.16	0.83	2.26	1.71	0.99	-0.49	0.08	-0.13	0.17	0.2	1.48	-2.12	0.2	-1.42	-0.02	0.67	0.11	1.07	-1.15	0.02	-1.21	0.29	0.14	0.67	0.19	0.8	1.03	-1.79	0.52	1.05	0.27	0.2	-0.5	1.24	-0.21	0.7	-0.87	-0.78	1.23	-0.17	0.37	2.19	-0.19	0.8	-0.42	-1.55	-0.01	0.25	0.17	-0.27	0.51	-1.02	-0.35	0.01	-1.08	0.67	-1.23	-1.29	0.38	-1.26	-1.34	-0.78	0.27	0.11	-0.9	1.26	1.62	0.21	-0.35	1.41	-0.49	-0.68	-0.2	-0.16	-0.12	0.6	1.5	1.33	-0.03	0.36	-1.02	0.73	-0.94	1.23	-0.98	0.41	-0.47	1.42	-0.43	0.53	-0.85	0.07	0.76	1.31	-0.09	1.26	0.1	-0.88	1.37	-1.57	0.68	-0.74	0.29	-1.25	-1.25	-0.73	-0.24	-0.09	-0.64	-0.96	-0.46	-0.65	-0.92	-0.33	0.17	-0.81	0.01	-0.46	0.58	0.76	-1.52	-0.61	-0.1	-0.59	0.92	-0.57	-0.77	-0.68	-0.2	-0.29	-0.75	1.35	-0.58	-0.65	0.62	0.89	0.7	0.96	-0.76	1.22	0.6	0.7	1.16	0.61	0.58	-0.66	0.91	-1.6	0.38	1.11	0.8	-0.48	-0.54	-1.23	0.33	0.91	-1.15	-0.7	1.21	-0.68	0.17	0.61	-0.46	-0.15	0.64	0.02	-0.29	0.58	-1.8	-1.64	-0.28	2.43	1.45	-0.72	0.56	0.0	0.16	-0.4	0.63	-0.15	-1.37	1.21	0.21	1.52	0.1	-0.9	0.35	1.22	0.25	-0.75	0.06	-1.06	-0.11	-1.46	-1.03	1.01	-0.73	0.08	-1.05	-1.56	-0.28	0.37	0.21	-0.29	-0.08	-0.06	-1.04	-0.25	-0.09	1.82	-0.38	2.27	-1.33	-1.54	0.79	-0.02	0.98	-0.35	0.08	1.53	-0.99	1.86	-0.08	-1.08	0.76	-0.21	0.02	-0.67	1.12	1.04	1.72	-0.75	0.98	1.18	-0.06	-2.28	-0.32	-0.09	0.02	-0.08	-0.02	0.0	-1.19	-0.39	1.0	-0.45	-0.31	0.31	0.78	-0.94	-0.13	1.3	1.45	1.43	-0.48	-0.17	2.08	-1.78	0.22	0.74	-0.03	0.33	1.35	0.24	1.17	0.85	0.39	1.05	-1.75	-0.01	-1.1	0.67	1.52	1.54	-1.61	-0.49	-0.14	-1.76	-0.48	0.45	1.15	-0.73	1.14	1.86	-0.31	0.51	-0.59	0.49	0.87	-1.8	-0.02	1.45	0.52	-0.89	0.19	-0.14	0.68	-0.09	0.54	0.24	1.45	-0.36	0.92	-0.2	-0.03	0.08	0.28	-0.32	-0.19	-0.66	-1.06	0.77	1.05	0.41	0.69	0.29	0.53	-0.67	-0.83	-1.6	1.6	-1.33	-1.28	-0.57	0.96	1.09	1.35	1.17	0.7	0.62	0.2	0.86	0.01	-0.62	0.66	0.75	0.51	1.36	0.85	-0.1	1.22	0.94	0.97	0.96	-0.2	-0.97	1.13	0.5	-0.33	0.55	0.43	0.79	0.15	-1.02	-1.0	0.16	-1.72	0.63	-0.73	-0.75	0.21	-0.37	-1.03	0.83	-0.15	1.01	-0.07	-0.52	0.99	-0.5	0.16	0.7	-0.37	0.38	-1.14	0.49	-1.27	-0.78	0.87	-0.19	0.76	-0.92	-0.52	-1.38	0.07	0.2	0.19	0.29	0.13	1.09	-0.44	-0.24	0.92	2.43	-0.25	0.28	0.06	-1.24	1.71	-1.25	-0.72	-0.89	-0.86	1.81	1.29	-0.17	-0.2	1.91	-0.64	0.84	-1.6	1.06	-0.12	2.3	-0.77	0.49	-0.93	0.85	1.37	-0.99	0.0	-0.59	-1.31	-0.15	1.52	-0.27	-0.33	-0.57	-1.15	-0.01	0.41	0.86	0.07	-0.92	-2.12	-0.7	0.83	-0.27	0.76	0.12	0.41	-0.46	-0.63	0.0	-0.66	-0.42	-1.43	-0.29	1.04	1.33	0.38	0.01	-0.54	-1.45	0.44	-0.18	-0.3	0.42	0.78	-0.46	0.2	0.57	0.17	-0.94	-0.6	-1.33	1.22	0.98	-0.56	0.26	0.4	-0.42	-0.28	-0.93	-0.48	-1.42	-2.37	-0.71	-2.24	-1.02	-0.28	1.36	1.07	-0.22	-0.77	-2.23	0.71	-1.17	-1.4	1.35	-1.94	1.33	1.83	1.51	2.78	2.74	2.66	2.67	2.62	1.72	2.12	1.85	1.86	0.49	1.47	1.06	0.7	1.01	-1.71	1.23	0.86	-0.94	-0.03	-1.49	-1.0	0.91	0.17	-0.43	-0.84	-0.19	-0.88	1.39	-0.59	-1.05	0.95	-0.45	-1.02	0.35	0.12	-0.54	0.9	-0.53	-0.33	-0.74	-0.71	0.8	1.0	0.97	-1.35	-1.22	-1.17	-0.66	0.7	0.74	-0.74	-1.03	1.66	0.65	0.73	0.75	1.31	1.14	0.09	-0.13	0.05	0.14	0.56	-1.36	0.01	0.18	1.39	-1.21	0.84	-1.15	-0.45	1.39	0.56	-0.73	1.42	1.55	0.13	-0.69	0.46	-0.49	0.48	1.42	-0.79	-0.76	-1.75	-1.0	-0.61	-0.6	0.14	-0.69	-0.47	1.09	-1.33	1.19	-0.76	-1.28	1.12	1.13	1.11	0.61	0.06	0.88	-0.53	-0.72	0.23	-1.11	0.54	0.25	0.1	0.83	1.91	0.77	0.44	-0.74	2.04	1.24	-1.49	-0.88	0.35	0.97	2.7	-0.03	-0.66	1.49	0.61	0.15	-1.08	-1.18	0.41	-1.12	0.5	-1.29	-0.33	1.71	-0.2	-0.3	1.09	0.12	1.15	-0.12	-0.06	-0.13	1.28	-0.59	-1.73	-0.15	-0.59	2.32	1.2	0.57	-0.48	0.93	1.08	-0.3	-0.34	0.22	-0.57	-0.64	-1.03	-0.62	0.64	-0.86	-1.02	-0.8	-0.18	-0.82	0.55	-0.48	-1.65	-1.16	-0.39	-1.43	1.32	0.02	0.09	0.12	-1.56	-1.54	0.85	0.92	0.44	0.05	-1.11	-0.53	0.5	0.52	-1.04	1.3	-0.78	-2.11	0.86	1.02	-0.11	1.35	-1.13	-1.4	0.47	-0.08	0.43	-0.35	-0.6	0.56	-0.94	0.33	0.04	1.15	0.6	0.82	0.14	1.0	-1.69	0.56	-1.1	0.59	-0.24	0.19	-0.48	1.79	0.01	-0.21	0.36	-0.41	-1.93	-0.32	1.97	-0.14	1.33	0.03	0.48	-0.35	0.86	0.66	0.14	0.6	-0.09	-1.27	-0.51	-0.4	-1.61	0.31	1.16	-0.81	0.27	-0.02	-0.1	-0.94	-1.4	-2.16	0.86	-0.27	0.98	-0.3	0.53	0.17	-0.22	0.11	0.7	0.27	-0.16	-1.13	-2.45	-0.45	0.39	-0.22	1.29	-1.24	0.01	0.31	0.16	-0.94	-0.78	-1.48	0.26	1.3	-0.32	-0.82	0.77	-0.15	0.48	1.02	-0.38	-0.43	-0.75	-1.13	-0.46	-0.34	-0.15	0.91	0.58	0.97	-0.94	-0.27	-0.58	-0.7	-0.26	-0.2	-1.57	0.92	0.94	-0.43	-0.57	-1.7	-1.82	-0.51	-0.81	-1.43	1.18	1.39	0.91	-0.43	-1.31	0.45	-0.37	-1.56	-0.35	-1.03	0.92	-1.5	0.85	0.33	-0.18	-2.27	0.14	-1.09	0.26	-0.95	-1.79	-1.67	-0.19	-0.04	1.53	-0.39	0.54	0.35	0.35	0.39	0.37	-1.15	-0.17	1.93	1.08	-0.58	0.19	-0.19	-0.34	-0.3	0.54	0.29	0.78	0.28	-0.03	1.69	-0.16	-0.78	0.66	-0.99	1.66	1.07	-0.91	1.18	-0.3	0.55	0.53	-0.98	-0.7	1.49	-0.53	1.32	-1.05	0.66	-0.76	-1.07	-1.57	-1.26	0.48	0.37	-0.45	1.26	1.51	-0.71	1.45	0.63	0.38	-0.35	-0.6	0.28	0.01	-0.03	0.34	-0.17	1.23	-0.74	1.44	0.99	0.58	0.97	-1.57	0.16	1.03	-0.71	0.1	1.13	1.4	-0.35	-1.09	0.08	0.0	-0.22	-0.25	-0.32	0.34	-1.06	-0.58	-0.23	0.88	0.8	1.38	-0.21	1.02	-1.19	-0.08	0.29	0.44	1.36	-1.25	0.27	-0.48	0.49	1.96	-1.15	0.59	0.53	0.25	-0.3	-1.0	-0.65	-0.3	0.89	0.43	0.98	0.5	0.46	0.98	-1.28	0.44	-0.02	-0.67	-0.01	0.63	0.26	-0.6	-0.77	0.53	-1.86	0.59	-0.7	-1.18	0.09	-0.62	-0.51	-1.77	0.54	-1.79	-0.26	-1.35	0.91	-0.14	-0.6	0.94	1.59	0.82	-0.27	0.83	0.6	-0.97	0.18	-0.24	-0.06	0.55	0.92	-0.36	1.41	-1.21	-0.65	0.01	-0.6	0.51	1.01	1.35	0.65	-0.08	-1.94	-0.64	1.19	-0.74	1.01	-0.71	-0.55	0.81	0.94	-1.12	-0.68	0.11	1.76	-1.06	-0.78	-1.95	-0.3	0.13	1.42	0.78	0.67	-1.78	-0.11	-1.66	-0.54	-0.31	1.5	0.49	-1.52	1.13	0.76	-0.07	-0.81	-0.36	-0.05	1.2	-0.6	-0.74	0.53	-1.21	-1.01	1.41	0.9	0.67	-0.34	-1.14	-0.44	-0.25	-0.3	-0.87	-0.5	0.04	-0.48	-0.73	-1.14	0.69	-1.04	-0.32	-0.18	1.1	-0.51	0.9	0.57	0.13	-1.17	-1.61	-1.83	-1.36	-0.33	-1.82	-0.14	-0.24	-0.48	-0.25	1.31	-1.03	1.72	0.27	1.22	2.13	-1.47	0.85	0.79	-0.18	-0.38	2.05	-0.48	0.53	-1.39	-0.13	0.22	0.41	1.12	0.67	-0.3	-0.54	-1.63	-0.62	2.11	0.01	-0.03	-1.93	1.07	0.67	-0.97	-1.21	-1.51	-1.42	-0.54	-0.88	-0.2	0.05	-0.54	-0.78	0.21	-0.33	-0.15	1.46	-0.41	-0.86	1.11	1.14	-0.37	0.09	-0.74	0.71	1.14	-0.33	0.69	1.08	-1.73	0.22	-0.39	-0.24	0.95	0.69	-1.06	-0.23	1.81	0.39	0.31	0.06	-0.79	0.88	-0.25	0.91	-0.29	-1.1	-0.29	-0.65	0.73	-0.71	-0.06	-0.1	-1.32	0.85	1.29	0.62	-0.46	0.82	0.02	0.26	0.72	0.81	0.6	0.01	0.15	-0.93	1.15	-1.6	1.02	0.49	-0.87	-0.28	0.05	-0.33	-0.88	0.85	0.28	-0.28	-0.8	0.63	-0.97	0.15	0.98	0.75	1.43	-0.55	0.9	-1.31	0.72	0.27	-0.04	1.32	0.75	0.18	-1.84	0.57	-1.68	1.08	0.14	0.67	-0.25	-1.18	-0.17	1.22	0.88	-0.72	0.24	1.49	-0.08	0.83	-0.45	-2.01	0.57	0.95	-0.04	0.97	1.29	-0.87	1.16	1.98	-0.99	0.33	-0.45	0.29	0.11	-0.57	-0.07	-0.42	-1.04	2.2	0.77	1.71	-0.59	0.42	-0.22	0.26	1.45	1.15	0.12	-0.88	-1.59	0.72	-0.89	0.78	0.16	1.05	0.47	-0.21	0.17	-1.48	-0.38	0.02	1.27	-0.43	0.91	-0.21	-0.76	1.78	-0.24	0.21	0.81	-1.07	-0.33	0.38	0.08	1.29	-0.63	-0.48	-0.21	-1.49	-1.65	-0.1	-0.07	0.8	1.33	0.37	-0.49	1.14	1.08	-0.79	2.11	-0.97	0.82	0.33	-0.59	-1.19	-0.66	-0.98	0.27	-0.71	0.31	0.62	-0.99	-0.55	-1.0	-0.54	-0.48	-0.81	-0.53	0.81	-0.09	-0.33	-1.8	-0.69	0.7	0.05	0.93	1.08	0.29	0.27	1.16	-1.76	-1.27	0.37	-1.98	0.8	-1.03	1.82	0.37	-1.14	1.05	0.73	0.11	-0.07	1.31	0.66	-0.06	2.27	0.73	-1.36	-0.19	-1.24	-0.64	0.15	-0.56	-0.4	-0.83	1.53	0.56	-0.68	0.82	1.81	1.13	0.12	-1.91	-0.58	0.44	0.13	-2.2	-1.15	1.28	-1.3	0.04	0.36	0.58	-2.05	-0.01	0.49	0.86	1.39	1.13	-0.83	-1.29	0.18	-1.01	1.98	1.86	-1.07	0.47	0.53	0.44	0.6	-0.46	-0.59	0.05	-0.33	-0.23	0.78	-0.79	-0.32	0.5	0.59	-0.33	0.79	0.25	0.98	0.63	-0.43	0.13	0.44	1.15	1.47	-0.3	-0.43	0.3	0.74	-1.47	0.83	0.97	-0.79	0.12	-0.88	0.34	-0.09	-0.3	-0.63	1.06	0.83	0.17	-0.33	-0.97	1.24	1.82	0.04	-0.58	0.03	0.05	-1.45	-0.78	0.3	-1.19	1.09	0.06	0.95	1.01	0.66	0.26	0.01	1.37	-0.13	-0.53	0.09	-0.17	-0.18	0.13	-1.59	-0.41	-0.34	-1.66	-0.94	-0.15	-0.02	0.02	1.83	-0.15	-0.21	2.08	1.4	-0.63	-0.08	-1.13	1.62	0.96	-1.3	-0.11	0.06	0.58	1.16	0.55	-1.02	0.75	-0.03	0.66	1.14	1.14	0.57	0.79	0.52	1.54	0.85	0.77	0.84	-0.17	1.14	-0.73	-1.02	0.98	0.39	-0.23	-0.78	0.88	-0.81	-0.7	0.64	-0.17	-0.32	-0.75	1.15	-0.43	-1.43	0.22	0.12	1.87	0.55	0.72	0.44	0.41	1.07	0.62	0.09	0.09	-0.23	0.93	0.29	0.09	1.52	-0.17	-0.07	0.8	2.78	2.73	-1.08	0.23	-0.62	-0.48	-0.63	0.9	0.4	-0.48	-0.03	1.95	-1.16	-0.99	1.31	-0.35	1.22	0.88	0.9	0.13	-1.18	0.78	0.93	-0.52	0.29	-0.34	-0.72	-0.01	-1.03	-0.01	-1.24	0.74	1.77	-0.73	0.63	1.17	-1.04	1.4	1.27	0.48	-1.38	1.18	-0.7	-0.82	-0.45	-1.19	0.99	0.43	0.84	1.33	-0.47	-0.5	1.06	-0.55	-0.78	0.33	-0.4	-0.54	-0.39	-0.91	-1.62	-0.58	0.74	-0.66	0.23	1.39	-0.64	1.45	-0.02	-0.92	1.86	-0.36	-0.48	-0.18	0.05	0.09	0.37	-0.92	-0.47	-0.41	0.46	0.53	0.01	1.38	1.85	0.23	0.01	0.96	0.48	1.11	-0.64	-0.93	1.2	-1.27	0.12	-0.97	-0.45	-0.98	-0.13	1.46	-1.46	1.45	-0.84	0.48	1.31	-0.43	-0.23	-1.55	0.38	0.17	0.15	-0.03	-0.66	-1.08	-0.46	0.99	0.37	0.54	-0.13	0.13	-1.14	0.91	0.48	0.11	0.96	-1.12	-0.41	-0.62	-0.53	-0.26	1.68	-0.81	-1.03	-1.15	1.4	0.1	-2.1	0.06	0.79	-0.4	0.77	0.21	0.09	1.87	0.13	-0.77	0.14	0.97	1.51	-0.39	1.07	1.11	-0.69	-0.27	-1.53	0.54	0.47	1.68	0.89	0.94	1.32	1.98	1.52	1.18	-0.03	-0.29	0.88	0.24	-0.91	-0.3	-0.08	0.23	-1.54	-0.73	0.02	1.23	-1.05	0.0	-0.22	1.32	-0.61	0.65	-0.8	0.02	0.44	-1.06	-0.97	0.31	0.13	-0.15	0.47	1.22	-0.47	-1.05	-1.75	0.51	0.76	0.21	1.26	0.11	-1.22	-0.06	-0.87	1.49	-0.1	-0.18	-1.15	0.18	-0.51	-0.4	-1.4	-0.15	0.27	0.0	-1.61	-0.23	-0.14	0.38	1.62	-0.03	-0.85	1.08	1.42	0.19	0.38	0.69	0.32	-0.04	-0.44	-0.58	0.91	0.98	-0.83	0.81	1.51	-0.51	1.42	-0.17	-0.75	0.97	-1.39	0.07	2.16	0.81	-0.47	-0.59	-0.89	0.85	0.61	-0.35	1.1	1.93	1.19	-0.74	-1.64	1.39	0.7	0.33	-0.6	0.05	-0.32	0.21	-0.62	2.04	-1.43	-0.52	0.09	1.2	-1.17	-1.2	0.7	-0.96	-0.28	-0.01	0.55	0.39	-0.79	-0.05	1.08	0.78	-0.62	-0.23	-0.15	1.78	0.81	-1.29	-0.8	-0.1	-0.03	1.15	0.12	0.6	2.15	-0.99	-0.04	0.08	-0.17	-0.86	-0.25	0.71	1.21	-0.89	-0.38	0.41	0.71	0.31	0.93	-0.57	0.14	-0.9	-1.73	-0.25	0.92	-0.27	-0.86	-1.17	0.06	-0.38	1.21	1.06	0.02	-0.38	0.86	0.23	-1.16	-0.75	-0.23	0.0	0.52	0.23	0.36	0.26	0.56	1.03	-1.04	-0.52	-0.42	1.01	0.54	0.2	-0.16	0.1	-0.23	1.2	-0.83	0.48	2.26	0.1	-0.38	-0.15	0.57	0.44	0.66	-0.26	-0.14	0.09	0.49	1.0	0.87	-1.32	1.26	-0.6	0.43	0.55	-0.25	1.42	0.33	1.24	-0.74	-1.29	0.5	-1.23	-0.14	0.39	-0.52	-0.41	-0.25	0.91	1.48	0.12	0.05	-1.24	0.84	0.29	1.0	0.1	0.71	-0.87	0.52	1.2	-0.43	0.37	0.86	0.97	0.8	-1.34	1.76	0.82	-0.24	-0.36	-0.14	2.08	-1.1	-0.16	0.49	-0.2	0.67	0.58	0.09	-0.97	-0.18	-0.59	-0.31	-1.11	-0.63	-0.26	1.26	1.15	-0.8	-0.54	0.22	0.19	-0.81	1.34	0.43	1.54	1.24	-0.5	1.86	0.03	0.17	-0.1	-0.42	-0.58	1.2	-2.08	-1.54	-0.15	0.49	0.07	-0.6	-0.08	0.55	0.87	0.22	0.59	0.48	0.03	0.81	-0.82	-2.17	-0.46	-0.71	-0.58	0.61	-0.79	0.66	-1.46	0.51	0.66	-0.23	0.29	-0.77	1.03	-1.56	0.47	0.15	-0.54	-0.13	1.02	-0.88	-1.28	0.52	-1.22	0.88	-0.55	0.76	0.92	0.3	0.9	-0.42	-0.14	-0.38	0.04	0.18	-1.51	0.74	0.64	-0.22	0.31	-0.75	-0.53	-0.65	0.37	0.2	1.49	0.81	-0.6	-1.23	-0.14	0.73	-0.48	1.23	-0.21	-0.01	-0.46	0.39	0.04	1.9	-0.39	-1.14	-0.52	-0.76	0.36	-0.32	1.38	0.36	-1.0	-0.41	0.04	0.56	-1.9	1.03	0.14	0.01	-0.59	-0.51	0.8	-1.13	0.96	-0.43	-0.76	-1.82	-0.09	1.58	0.49	-0.11	-0.14	-0.52	0.92	-1.14	0.5	0.31	0.91	-0.24	1.27	1.21	0.6	0.59	-1.33	-0.77	0.11	0.91	1.92	-0.46	-0.14	-0.12	1.97	2.73	2.82	1.0	0.36	1.19	0.02	0.23	1.77	0.01	0.96	-1.79	1.19	-0.99	0.15	-0.07	-0.3	0.31	-0.73	-0.61	0.82	-0.91	-0.55	-1.91	0.41	-0.44	0.47	-1.22	-1.19	1.0	0.12	1.34	0.46	1.02	1.4	1.12	1.08	0.48	1.26	-1.06	1.4	-0.98	1.57	0.45	1.52	1.27	0.21	0.75	1.99	0.81	0.05	-0.58	0.16	-0.76	0.87	0.91	-0.72	-0.02	0.78	1.13	0.17	0.41	-1.06	0.88	0.21	0.29	1.65	-0.59	-1.04	0.5	1.77	-0.48	-1.15	-0.71	-0.05	-0.58	0.11	-1.18	0.53	0.58	-1.11	-0.54	0.07	-0.48	-0.87	-0.83	0.93	0.18	-0.28	-1.0	0.04	0.14	-1.47	0.59	0.1	-0.51	-1.57	1.98	0.35	-0.32	0.63	-0.01	-0.97	-0.54	-1.08	0.01	1.1	0.06	0.36	-0.48	0.39	-0.52	-1.04	0.32	1.38	1.48	1.25	0.67	-0.15	0.86	0.19	0.13	0.64	0.9	0.12	1.67	-0.95	-0.7	-0.48	0.49	1.46	-1.15	1.0	0.86	-0.39	-1.28	-1.15	0.63	1.03	-1.36	-0.82	-0.53	-0.25	-0.67	0.06	0.71	0.26	0.69	0.04	-0.12	2.12	2.28	1.27	2.89	0.03	1.02	0.63	-0.37	-0.84	-0.88	-0.38	0.18	0.79	-0.17	1.06	-0.37	-1.45	-0.81	0.26	0.14	-1.66	0.33	0.02	-0.8	1.35	-0.4	-0.17	0.05	-0.81	0.65	-0.26	-0.34	0.76	-0.01	0.34	-0.24	0.54	0.66	0.26	-1.43	0.3	-1.21	1.32	-1.24	-0.47	0.7	0.38	-1.81	0.54	0.9	-0.68	0.42	1.3	-1.21	-0.05	0.58	0.63	-1.49	-0.9	-1.89	0.85	-1.11	-1.32	0.87	0.52	-0.19	-0.48	0.09	0.84	0.22	0.87	-0.24	0.51	0.31	-0.08	1.37	-0.51	-0.15	-1.44	-0.05	-1.02	-1.03	0.02	-1.05	0.22	1.83	-1.19	-1.16	-1.65	0.56	0.65	0.73	-0.71	1.43	0.99	0.04	-0.63	-0.61	0.33	0.23	1.82	0.83	1.52	1.23	-0.47	-0.51	0.02	-1.28	-0.24	-0.68	1.23	1.46	-0.7	1.4	-0.5	0.96	-1.22	-0.55	-1.8	1.08	-0.8	1.1	-0.21	1.5	0.09	-0.38	0.73	0.64	0.74	2.09	0.98	0.32	-1.77	0.25	0.94	-0.77	-0.01	0.9	0.8	-0.81	1.36	-0.35	0.11	0.82	-1.33	0.02	0.23	0.04	-1.57	-0.98	-0.8	-0.62	0.04	1.29	-0.66	-0.72	-2.3	-0.7	-1.66	-0.13	1.42	-0.22	-1.14	-0.66	-0.95	-0.85	-0.42	-0.02	-0.91	0.55	1.03	-1.08	0.21	1.05	0.08	-0.28	0.0	0.81	1.04	-1.57	-0.28	-1.21	-0.42	-0.17	1.8	-2.09	-0.09	0.82	-0.24	-1.13	0.8	0.82	0.93	0.97	-0.98	-0.57	-0.37	-0.09	0.79	1.1	0.11	-0.19	-0.51	0.91	-0.82	0.73	0.12	-0.61	0.2	-0.88	2.25	-0.33	-0.55	-0.91	-0.78	1.45	-1.44	0.29	1.11	-0.63	0.56	0.84	-0.34	0.97	1.45	1.06	-1.26	0.51	0.31	1.16	-0.88	0.67	-0.21	0.18	-0.58	0.09	0.37	-1.33	0.27	0.93	-0.35	-0.87	-0.85	0.5	0.02	0.84	-0.82	0.74	-0.01	2.2	-0.21	1.4	0.34	0.79	-0.08	0.06	0.7	-0.73	1.08	-0.46	1.37	1.47	1.88	-1.28	0.11	-1.29	0.97	0.09	-0.92	1.78	-0.15	-0.53	1.32	-1.42	-0.83	1.4	-0.58	1.25	0.07	0.44	-0.16	-0.77	0.38	1.44	-0.91	0.99	0.4	-0.22	1.22	-1.38	-0.99	1.18	0.87	-0.16	0.52	-1.12	-0.05	0.71	-1.55	-0.69	1.07	-1.08	-0.26	0.65	-1.41	-0.78	-0.21	-0.88	0.38	0.22	1.31	0.91	0.56	-0.52	1.23	-0.94	-0.2	-0.7	-0.57	0.05	0.29	-0.58	-1.02	-0.77	-0.32	0.57	-0.17	0.26	0.05	1.11	0.87	0.3	0.41	-0.47	-0.17	-0.8	-0.61	-0.22	-0.27	-0.9	0.29	0.27	-0.2	0.97	0.75	-0.8	1.23	-0.25	-1.16	-0.33	-0.62	1.02	-0.71	0.69	-0.12	-0.85	1.1	0.63	-0.02	1.86	0.47	-0.11	0.73	-0.38	0.51	-0.66	-0.14	0.24	0.28	-1.74	-0.49	0.41	-0.21	-0.12	0.92	0.15	-1.15	0.05	1.29	-1.13	-1.09	1.23	-0.08	0.1	0.86	0.76	-2.35	0.38	-1.3	1.13	0.55	0.92	-0.8	0.99	0.0	0.58	0.57	-1.95	0.32	-0.4	-1.19	-0.97	-0.2	0.14	-0.59	-1.25	0.73	-0.7	-0.61	1.07	-0.27	0.61	-0.73	-1.26	0.41	-0.82	0.84	0.35	-0.99	-0.61	2.07	0.52	-1.12	-0.17	-0.68	0.95	0.46	-1.16	-0.09	-0.2	-0.05	0.87	1.24	1.42	0.03	0.65	0.15	-1.37	-1.08	-0.93	1.93	0.42	0.04	-0.49	1.35	-0.91	-0.99	-0.07	-0.77	-0.93	-1.07	1.87	-1.01	0.81	0.06	1.29	-0.91	0.22	-0.41	-0.96	0.34	-0.29	-0.96	1.57	-0.32	-1.19	-0.26	-0.33	1.03	-0.07	0.75	-0.58	-0.34	-0.58	-0.15	0.0	-0.45	-0.3	-1.06	0.81	-0.2	-1.29	-0.62	1.0	0.41	1.07	-0.46	-0.22	0.26	-0.18	1.3	0.43	0.76	-0.23	0.8	-1.51	0.93	-0.13	1.05	0.06	-0.16	0.56	1.35	-0.09	0.55	0.35	1.27	0.67	-0.11	-1.58	-0.01	0.93	-0.7	-1.78	0.3	-0.39	-1.0	-1.15	0.73	0.47	-1.28	0.37	-0.17	1.41	-0.95	0.05	-0.87	1.41	-1.03	-0.52	-0.91	-1.57	0.01	-1.49	-1.09	-0.58	-0.71	-0.93	-0.53	-0.97	0.41	-2.02	0.4	-1.48	0.58	2.07	1.38	-0.46	-1.16	0.67	-0.4	-0.23	1.29	-0.32	0.38	-1.77	-1.38	1.14	0.37	-0.84	-1.16	1.31	1.24	1.75	1.06	1.1	0.45	1.35	1.24	1.47	0.3	-0.86	0.33	0.38	0.54	-0.47	-1.23	0.89	1.62	-0.46	0.12	0.06	-0.91	0.39	-0.36	-1.12	-0.96	0.52	-0.81	-1.18	-0.45	0.85	-0.62	1.21	-0.79	0.26	0.49	-1.23	-0.97	1.16	0.0	-0.83	-0.05	-0.55	-0.15	-0.68	-0.51	-0.21	-0.91	0.56	-0.74	0.95	0.87	-0.29	-1.23	0.03	-0.47	-0.7	0.47	-1.74	1.26	0.38	1.31	-1.28	0.62	0.09	-0.2	-0.83	1.38	1.53	0.67	0.11	0.08	-0.77	-0.82	0.67	-0.63	-0.7	0.52	0.79	0.45	-0.89	-1.09	-1.14	0.02	-0.53	0.75	-0.13	0.86	0.11	-0.37	-0.47	0.7	-0.04	-1.35	-0.7	0.79	0.69	0.59	-1.05	-1.32	0.76	-0.06	-0.05	-0.65	1.37	-1.23	-1.06	0.46	0.83	0.76	-1.04	-0.13	-0.67	1.53	-0.37	1.41	-0.31	-0.25	0.61	1.31	0.94	0.89	-0.78	-0.45	-1.68	-1.4	-0.82	0.52	0.96	-0.09	-1.15	0.06	0.07	1.09	1.76	0.35	0.23	0.02	0.46	0.68	0.58	0.03	0.87	-0.4	-0.02	-0.22	-1.16	0.06	1.15	0.8	0.02	0.39	0.57	-1.79	-0.71	-0.63	-0.41	-1.14	-0.94	-0.86	-0.77	0.5	-0.3	-1.05	0.79	-0.01	1.51	-1.57	-0.82	1.13	-0.64	-0.59	-0.79	-0.5	-0.13	1.11	0.73	2.11	1.85	1.15	-0.85	0.6	0.01	0.1	0.68	0.43	-1.78	0.86	-0.24	-0.16	-0.7	-1.13	1.37	0.56	0.11	1.0	0.22	0.12	-2.43	0.46	-0.39	-0.99	0.96	-0.73	-0.5	0.32	0.27	0.18	-0.68	-1.1	-0.19	-0.43	0.44	-1.66	1.15	1.55	0.16	-1.53	0.73	1.32	-0.35	0.08	-0.41	1.55	0.04	0.94	0.01	-0.1	-1.64	-0.19	0.8	1.7	0.43	-1.24	-1.42	1.17	-0.27	-0.68	-0.01	-0.64	-0.32	-0.25	1.5	-0.69	-0.35	-0.41	-0.69	-0.71	-0.14	-1.48	0.49	-0.05	0.41	2.45	-0.69	0.73	1.76	1.0	1.15	0.75	-0.78	1.88	1.07	1.09	-0.43	0.89	0.26	0.23	-1.76	-0.02	0.63	-0.15	0.7	0.33	1.87	-0.2	0.18	0.93	1.63	-0.84	-0.75	-0.3	0.66	-0.12	-1.4	-0.14	1.35	0.72	-0.61	-0.25	-0.59	0.45	0.2	1.79	1.16	-0.34	0.84	-1.04	0.09	0.21	0.01	-0.26	-1.19	1.89	-0.31	0.4	-0.45	-0.28	-0.69	-0.61	-0.11	0.49	0.92	0.57	-1.18	0.73	1.5	2.33	0.12	-0.96	1.28	0.18	-0.8	0.79	-1.66	-0.48	-1.18	1.35	0.08	0.91	0.0	-0.58	-0.24	1.44	0.06	-1.2	0.0	0.43	-0.76	1.06	-0.11	0.29	1.1	-1.5	-1.1	-1.08	0.54	0.58	-0.22	1.21	-0.42	-1.72	1.05	0.27	1.3	-0.85	0.42	0.38	0.93	-0.31	-0.99	0.42	-0.95	-0.01	-1.16	0.66	-0.59	0.07	-0.38	-0.9	-0.05	-1.05	0.4	0.98	-0.7	-0.09	0.62	-0.32	1.21	1.11	0.34	0.86	0.85	0.54	1.22	0.9	-0.77	1.54	-0.72	1.26	-1.66	0.08	0.28	0.02	-0.22	0.11	0.66	0.04	-0.9	-0.38	-0.5	-0.36	-0.11	0.84	-0.5	-0.26	0.61	-0.06	-1.0	1.36	-0.11	-1.17	-0.21	-1.19	-0.04	1.04	-0.16	0.36	-0.1	-0.82	-0.17	0.68	-1.26	0.68	0.02	0.72	-0.4	-1.3	1.18	-0.93	-0.03	0.37	-0.47	-0.35	-1.07	0.07	0.69	0.25	0.43	0.0	0.44	-0.89	0.42	1.89	0.99	0.73	-0.81	0.06	0.69	0.11	0.01	-0.42	0.66	1.56	0.14	-0.61	-0.53	0.24	-0.07	-0.33	0.52	0.48	-0.5	0.97	1.02	1.31	-0.36	1.13	-0.29	1.23	-0.14	-0.71	0.78	-0.09	-0.6	-0.14	1.6	1.23	-0.88	-1.38	-0.92	-0.19	0.61	0.07	0.39	0.51	0.63	0.08	-1.87	-0.68	-0.39	1.14	0.7	0.64	-0.34	0.15	1.19	-1.25	-0.08	0.61	1.47	-1.33	1.91	-1.07	0.43	0.05	1.56	-0.15	-0.86	0.62	-0.09	-0.13	-1.65	0.65	1.09	0.04	-0.6	1.62	-0.86	1.13	0.24	-0.87	0.75	-1.51	-1.6	0.85	-0.79	-0.09	0.65	0.94	0.89	-0.63	-0.09	1.04	0.71	1.4	2.37	0.25	1.45	0.34	-1.33	-0.8	-0.02	-0.92	1.52	-0.36	1.61	0.05	1.91	-1.25	-1.25	-0.15	-1.3	0.83	0.43	-1.36	1.33	1.52	-0.94	0.07	-0.92	-0.05	-0.14	1.95	-1.14	-0.5	-0.46	-0.83	-1.05	0.26	-0.49	-0.61	-0.95	0.7	-0.09	-0.45	0.63	-0.1	0.33	0.37	0.04	-1.21	-0.54	0.11	0.17	0.1	0.28	-0.06	0.84	-0.87	-0.91	-1.08	1.17	-0.19	1.57	-1.0	-0.46	-0.35	-0.58	0.72	0.01	-0.82	-0.83	-1.16	-1.24	1.18	-0.61	-0.68	-1.74	0.14	-0.23	-0.62	0.64	-0.04	-0.76	-0.22	0.7	-1.06	-0.76	0.09	-0.23	1.56	-0.26	-0.76	-0.78	-0.13	-0.1	-1.36	-1.06	-0.31	-0.55	-0.42	-0.6	-0.84	-0.58	1.14	-0.2	0.9	1.23	-0.01	0.23	-0.32	0.47	-0.17	0.26	0.31	1.63	-0.86	1.23	0.74	0.27	-1.0	-0.89	0.01	0.21	1.59	0.45	-1.67	-0.96	1.84	-1.72	-0.2	2.34	1.35	1.27	1.43	-0.47	0.26	-1.85	-0.85	1.05	-0.54	-1.79	0.27	-1.22	-1.19	-0.9	-1.03	-0.76	0.73	-1.22	-0.15	-1.03	-0.37	1.15	-0.65	-0.94	0.04	-0.06	-1.01	-1.42	-0.28	0.73	-0.14	0.25	0.87	-0.39	-0.7	-1.35	-0.92	-0.17	-0.6	-0.28	-0.61	-1.14	-0.3	-1.02	-0.46	-0.53	-0.01	-1.71	-0.89	-0.1	0.84	0.08	0.33	-1.15	0.37	-0.44	-1.2	-0.86	-1.1	0.81	-1.47	0.48	0.15	0.41	0.5	0.33	-0.12	0.08	0.1	0.77	2.18	-1.9	0.85	0.94	-1.37	-0.05	0.86	0.2	0.46	-0.31	-0.38	0.61	-0.14	-0.62	-1.15	0.58	-1.01	-0.68	0.17	0.56	2.15	-0.33	1.47	0.76	-0.1	-0.99	1.46	-0.57	1.06	0.73	1.07	0.27	-0.56	0.07	-0.8	0.33	1.47	-0.19	0.29	0.45	-0.07	0.89	-0.37	0.66	-0.05	-0.83	0.41	-0.99	0.19	0.64	-1.03	0.77	0.92	2.4	0.64	-1.04	0.77	0.26	-0.24	-0.21	-0.93	-1.1	-0.75	-0.43	-0.57	-0.46	1.53	0.93	1.25	0.88	-1.4	-0.97	-0.79	-0.92	0.47	0.63	-0.25	1.17	-0.78	-0.83	-0.27	-0.22	-0.8	0.77	0.49	-0.76	0.63	1.01	0.81	-1.58	0.61	-0.46	0.23	0.07	-1.23	-0.25	-0.64	1.86	-0.28	0.82	1.23	0.92	-1.03	-0.38	-0.71	-0.38	0.31	-0.24	0.94	-0.65	1.22	0.75	-0.15	0.05	0.46	-0.71	0.28	0.76	1.76	0.78	0.09	-1.38	-1.28	0.57	1.28	-1.08	0.62	1.39	1.34	-1.13	0.41	-0.25	-1.6	0.01	1.04	-0.67	0.34	0.76	-0.43	0.43	0.4	0.47	-0.99	1.31	-0.55	-0.7	-0.13	-1.05	-0.22	1.3	-0.42	0.99	-0.6	-0.68	-0.61	0.57	-0.89	-1.2	-1.69	-0.9	0.45	-0.17	-0.24	0.19	0.33	-1.05	0.27	1.05	-1.41	-1.07	1.32	-0.02	0.28	-0.83	-0.48	-0.24	-0.82	0.96	-0.5	-1.1	0.78	-1.01	0.26	-0.11	1.52	0.64	-1.18	0.29	1.36	-0.17	-0.39	-1.24	-0.5	-0.34	-0.74	0.19	0.09	0.55	1.14	-0.4	0.29	1.53	-0.41	0.6	0.33	0.85	1.91	-1.55	-0.59	-0.43	0.21	0.5	1.05	0.03	-0.04	-0.78	-0.01	-0.09	0.76	0.2	-0.34	0.57	0.76	-1.06	-0.38	-1.27	0.12	-0.18	1.3	1.13	2.41	0.55	1.75	0.95	-1.14	1.2	0.81	2.13	-1.13	-0.59	0.02	-0.2	-0.29	0.23	-0.28	-0.08	-1.1	-0.44	-1.5	-0.17	0.31	-0.18	-1.03	0.47	-0.44	-0.54	-1.79	-2.22	-1.58	-0.01	-1.38	1.5	1.94	0.22	0.28	1.0	-1.12	0.85	-0.94	-1.53	-1.17	-1.67	0.67	0.55	-1.38	-1.51	-0.01	-0.86	0.83	-0.95	-1.26	-0.89	0.14	1.8	0.64	-0.18	-1.19	0.82	-1.62	0.41	-0.99	0.64	0.29	1.52	-0.58	-1.76	-0.8	-1.2	-1.1	1.19	-0.75	0.03	-0.28	0.87	-0.88	0.17	0.76	-0.99	-0.24	-0.05	-1.16	1.21	-1.11	-0.88	1.86	0.27	-1.6	0.41	1.3	0.95	-1.29	-0.32	0.56	-0.57	0.64	-0.65	-0.14	-1.42	-0.46	-0.76	0.61	-0.48	0.23	0.47	-0.52	1.42	0.17	-0.9	1.71	0.84	-1.49	1.33	-0.45	-0.44	-0.78	0.8	0.73	-0.03	-0.1	0.84	-1.22	0.05	1.33	-1.34	0.15	0.27	-0.8	0.12	1.05	1.11	-0.41	0.24	-0.12	-0.12	0.4	0.15	-0.51	0.77	1.91	1.1	1.78	-0.74	-0.51	0.58	0.37	0.08	-1.2	-1.52	1.74	-0.66	1.71	-0.24	-1.42	0.54	0.18	-1.2	-0.89	0.89	0.4	-0.12	-1.2	-0.93	1.6	0.29	0.75	0.26	0.65	-0.07	0.23	0.62	-0.32	0.89	0.63	-0.86	-0.91	0.32	-1.04	0.75	-0.37	0.74	-0.79	0.04	-0.08	-0.01	1.25	-0.13	1.0	-0.99	0.77	0.25	0.42	-1.33	-0.96	1.03	0.42	-0.03	-0.82	1.51	1.39	0.24	-0.36	0.42	-0.97	0.35	-1.05	-0.53	1.37	1.47	-0.99	-1.44	-0.22	-0.04	-0.07	-0.73	-1.75	0.37	-1.08	0.06	0.28	0.1	0.72	-0.55	-0.68	0.93	0.55	-0.89	0.34	-0.62	0.36	-0.78	-0.2	1.02	0.87	-1.1	1.53	0.84	-0.38	0.3	0.5	0.9	-0.76	-1.04	0.0	0.48	-0.55	0.48	-0.03	-1.05	0.82	1.51	-0.52	0.4	-0.92	-1.9	-0.4	0.61	-1.81	0.13	1.28	-0.26	1.1	0.43	-0.36	-0.77	-1.5	0.28	-0.35	0.79	0.37	-1.52	0.26	0.92	-0.05	0.81	-1.47	0.54	1.65	-0.37	-0.06	-0.27	1.43	0.32	0.38	1.24	-0.03	0.56	0.89	-0.52	0.43	0.83	-0.02	-0.29	-0.09	0.05	0.95	-0.79	1.22	-0.05	0.66	-1.34	1.29	0.16	0.28	-0.69	1.79	0.83	1.14	-0.17	-0.68	-0.5	1.54	-1.79	-1.5	1.23	-0.88	-0.29	0.1	-0.48	0.77	0.57	-0.97	-0.03	-0.66	0.44	-1.52	-1.58	1.06	0.96	0.01	0.51	0.29	-0.53	-0.79	-2.18	-0.74	0.24	1.36	-0.12	0.48	1.97	-0.07	-0.11	-0.8	-0.01	0.44	0.15	-1.43	0.04	1.5	-0.1	0.25	0.57	0.41	-0.61	0.59	-0.92	0.55	1.06	0.65	0.84	0.69	-1.18	0.25	0.51	1.22	-0.61	0.98	1.18	0.48	-0.32	1.27	0.31	-0.78	-1.14	-1.1	-0.73	0.77	0.9	-0.46	0.06	-0.93	-0.86	-0.91	0.09	0.26	-0.6	0.1	0.18	-0.62	0.93	0.09	-0.43	0.32	-0.9	-0.46	-1.23	-0.8	0.13	0.82	-1.04	-0.52	-0.03	0.7	-0.22	-1.46	-0.09	0.14	0.85	-0.85	-0.97	-0.72	-0.41	-0.47	-0.47	-0.57	-0.14	-0.96	0.77	-0.03	0.36	-0.52	1.02	-1.45	-0.04	0.1	-0.33	0.38	0.56	-1.39	0.99	2.09	-2.42	-0.17	0.79	-1.32	0.99	-0.42	1.03	0.28	-0.97	-0.64	-0.26	0.5	2.08	0.87	-1.45	0.59	-0.44	-0.66	-0.78	-0.05	-0.05	0.56	-1.63	-0.37	0.26	0.38	-0.59	0.55	1.31	1.67	1.21	1.42	-1.28	-0.94	-0.67	0.98	1.01	-0.83	0.97	1.01	0.7	1.17	0.76	-0.58	0.83	0.71	-1.01	0.8	-0.31	1.67	-1.26	-0.62	0.91	1.37	1.41	-1.14	0.03	0.29	-0.78	-0.43	1.84	0.17	-0.12	0.31	1.0	-0.67	-1.26	0.46	-1.43	0.38	0.16	-0.18	-0.75	-0.53	0.46	0.49	-0.03	-0.49	-0.14	-0.88	-0.67	1.19	-0.14	0.92	0.68	0.06	-1.3	0.17	0.52	0.45	0.59	1.31	-0.83	1.5	0.38	0.68	0.73	-0.61	1.05	1.48	1.24	-0.63	-0.81	0.23	1.0	0.97	-0.77	0.57	2.03	1.35	-0.44	-0.66	-1.36	0.11	1.1	1.12	-0.51	-0.51	-0.15	-0.04	0.33	-0.98	-0.5	-1.3	0.45	2.56	-0.47	0.29	-0.5	-1.06	-0.08	-1.37	-0.6	-1.14	-0.29	0.57	-0.39	0.08	0.45	-0.05	-1.48	1.61	-0.51	-0.7	-0.44	0.99	-0.41	0.27	-0.3	0.32	-1.06	0.22	-0.99	0.02	1.48	-0.22	-2.04	0.15	0.17	-1.7	0.17	0.31	-0.74	0.07	0.94	-1.06	-1.09	1.26	0.92	0.53	1.01	-0.39	-0.05	-1.09	-1.27	1.08	-1.38	-0.61	-0.45	-0.77	-1.27	-0.5	-0.12	0.98	-0.47	2.02	-0.53	0.47	0.53	-2.02	-0.47	0.09	0.3	0.28	1.36	0.81	0.56	2.36	1.82	-1.26	-1.42	1.41	-0.52	0.28	0.63	1.55	-0.05	-0.79	0.91	-1.39	-0.33	0.7	-0.34	0.34	1.09	1.07	-1.74	0.4	-0.9	0.49	-1.49	1.83	-1.04	0.22	-0.69	-0.34	-0.86	-1.44	-1.4	1.4	0.6	-0.27	0.4	1.37	-1.68	-0.15	0.96	-0.96	-1.32	0.01	-0.94	-1.02	-1.49	-0.96	0.64	0.85	-0.52	0.53	0.49	-1.88	1.58	0.44	0.77	0.69	0.63	-1.79	-0.16	0.4	0.01	-0.28	-0.81	0.63	0.41	1.41	0.52	0.01	-0.17	0.37	-1.31	-1.24	-0.57	0.91	-0.42	-0.05	-0.53	-0.76	-0.02	-0.45	0.45	1.78	-0.81	-0.59	0.51	-1.43	0.93	0.5	0.82	0.11	-1.15	1.59	1.79	1.68	0.1	-0.07	-0.46	1.56	-0.43	-0.06	-0.88	0.61	0.89	-0.42	0.74	-1.38	0.34	-1.19	0.85	0.99	1.39	-0.09	-2.09	0.94	-0.6	0.92	0.28	0.45	-1.32	-0.05	0.16	-0.27	0.94	0.91	-0.92	1.37	2.05	1.03	-1.33	0.46	1.43	-0.27	0.59	0.07	1.41	0.18	-0.21	0.25	1.22	-0.82	-1.1	0.15	-0.96	1.01	-0.31	0.65	1.22	2.04	-0.57	-0.1	-0.33	0.25	0.04	0.21	0.56	0.53	0.61	1.36	-1.54	-0.24	0.46	0.62	1.39	0.93	-0.03	1.05	0.23	-0.66	0.83	0.21	1.07	0.95	0.05	-0.33	-0.36	-1.8	-0.73	0.65	1.91	-0.46	-0.43	1.17	1.3	-1.32	1.48	-0.11	-0.46	0.66	-0.49	-0.66	-1.15	-1.56	0.09	-1.23	0.28	0.75	0.8	0.25	0.46	0.05	-0.64	-0.46	-0.47	-0.72	-0.27	-1.24	0.04	-0.12	0.38	0.0	0.84	0.01	-1.93	1.9	0.97	0.55	-0.22	-0.57	0.17	0.88	0.06	0.34	1.0	1.79	1.91	0.59	1.61	-0.87	1.09	0.59	0.1	-0.28	-1.16	-0.69	0.18	-1.04	0.84	-0.2	0.74	1.03	-1.24	0.39	-0.23	1.13	1.57	0.56	0.03	1.01	-0.1	-0.14	-0.4	-0.51	-0.89	0.05	0.31	1.92	-0.63	-0.17	0.63	-1.64	-0.35	-0.25	0.76	-0.9	-0.88	-1.02	-1.58	0.68	1.13	-0.56	-0.62	-0.96	-1.2	-0.97	0.28	-1.06	0.59	0.85	-0.1	-0.49	-0.47	0.3	-0.66	-0.8	1.75	0.8	0.31	0.01	-0.14	0.17	0.02	-0.93	-0.01	0.41	-0.01	1.33	-1.01	0.56	-1.15	0.7	1.68	0.71	1.93	-0.84	0.09	1.39	-1.53	-0.17	0.69	2.03	-0.92	-0.41	-1.18	-1.42	-0.8	1.56	0.61	0.53	0.01	0.04	0.49	-0.48	-1.15	-0.28	-0.07	-0.08	-0.37	0.52	-0.22	-0.68	-0.14	1.2	0.97	-0.93	-0.77	1.68	0.75	-1.96	-0.76	0.13	-1.01	1.29	0.57	1.3	-0.25	2.4	-1.14	0.15	-0.2	0.95	0.22	-0.28	-0.75	0.6	-0.24	0.39	1.85	-1.61	-0.31	-1.83	-1.35	-0.9	0.87	1.28	0.12	0.32	-0.08	1.58	-0.51	-1.19	-0.74	1.08	-0.02	-0.21	0.24	-0.04	-1.39	0.62	1.59	0.89	-0.09	-0.36	-0.34	2.03	-1.29	-0.33	0.89	-1.3	0.5	-1.21	0.01	-0.71	0.31	0.45	-0.98	0.3	1.03	-0.29	-0.1	0.46	-1.39	0.02	-0.41	1.01	1.67	-0.94	1.86	0.12	0.52	1.03	-0.97	-0.21	0.67	-0.11	0.75	-0.67	0.85	0.98	0.06	-0.83	1.35	0.84	0.16	1.19	1.01	0.49	0.27	1.28	1.29	-0.97	-0.69	0.63	1.23	0.82	1.13	-0.88	-0.7	0.34	-0.15	-0.24	1.1	0.74	0.08	-1.93	1.24	0.81	1.26	2.05	-0.17	0.32	-1.27	1.25	1.7	0.65	-0.63	0.53	-0.65	-0.74	-0.74	-0.15	-1.07	-0.52	0.02	1.01	-0.14	0.9	-0.98	-1.47	-0.87	1.3	1.52	-0.78	-1.07	-0.28	0.77	-0.79	-0.05	0.02	-1.09	-0.81	-0.02	-0.2	1.45	-0.99	-0.53	-0.58	0.09	-1.3	-0.52	-0.33	0.4	-1.53	0.15	0.56	-0.95	0.04	0.27	0.96	-0.36	0.25	-0.86	0.17	1.15	-0.15	-0.58	-1.54	1.18	-1.43	0.23	-1.38	1.14	-1.1	0.44	-0.49	0.2	-0.85	-0.09	1.59	-0.41	-0.32	-0.33	-0.57	1.06	0.95	-0.42	0.86	-0.81	0.89	-1.53	-0.77	-0.6	-1.03	-0.73	1.05	-0.3	-0.02	0.25	-0.69	0.43	0.41	-0.03	-0.86	-0.89	0.64	-0.97	0.52	-0.99	0.95	-1.59	1.35	0.61	0.58	-0.92	-0.49	-0.31	-1.52	0.1	2.19	0.4	0.27	-1.14	0.72	1.0	-0.58	1.17	0.45	0.49	1.3	0.21	-1.1	0.53	-2.02	0.41	-0.1	0.01	-1.09	-1.75	-1.37	-1.06	-1.33	-1.8	0.16	-0.56	0.67	-0.29	-0.21	-0.62	-0.57	-0.58	-1.29	-0.74	0.18	0.13	-1.63	0.06	0.22	-0.97	1.88	-0.66	-0.25	0.78	0.18	-0.22	0.09	2.1	0.12	0.38	-0.48	0.62	0.89	-2.11	0.67	-0.04	0.91	-0.28	-1.48	-0.57	-0.26	0.81	0.43	0.43	0.54	-1.06	0.89	-0.14	-1.47	-1.34	0.57	1.7	0.35	-1.15	-1.54	-1.0	-2.02	0.74	-0.19	0.03	-0.84	0.9	-0.46	-0.13	0.91	0.81	-1.18	1.27	-0.34	1.01	0.83	0.72	-1.21	0.24	-0.88	-1.47	-0.47	-0.81	0.2	-0.88	-1.31	-1.14	-0.25	-0.7	-1.73	-0.9	-0.31	-0.89	-1.27	0.94	-0.4	0.07	-0.51	1.5	-0.33	0.0	1.0	1.57	1.07	-0.33	0.55	-0.3	0.81	0.12	-0.11	0.28	0.87	1.25	0.83	1.49	0.72	0.54	0.45	-0.2	-1.29	-0.91	0.76	0.26	1.67	-1.29	0.5	0.53	0.32	-1.05	0.92	-0.78	0.41	0.59	2.03	-0.27	-0.23	-1.76	0.59	
NHF	0.03	-0.79	-1.24	-0.48	-1.21	-0.09	-0.12	0.35	0.45	-1.44	1.64	0.35	1.47	-0.49	-0.57	-0.55	1.96	1.25	0.43	-0.08	0.29	-1.34	-0.04	0.73	0.01	-0.8	0.25	-0.98	-0.38	0.39	-1.39	-0.34	-0.47	-0.43	-0.48	-0.97	-0.94	-1.59	0.94	0.07	-0.01	0.26	0.17	-0.41	-0.06	0.43	-0.61	-1.12	1.21	1.91	-1.6	-1.56	-2.04	-0.74	-1.26	1.84	-0.68	-0.08	-0.97	-0.95	1.09	-1.4	0.18	0.96	0.11	-0.65	1.85	-1.68	-1.76	0.33	-0.86	-0.26	0.59	-1.52	1.16	0.29	-0.95	-0.59	-0.19	1.56	1.04	1.17	0.38	1.27	0.65	1.57	0.5	0.48	0.12	-0.66	-0.12	-0.62	-1.66	-1.61	-1.11	1.12	-0.79	0.17	1.09	-0.13	0.5	0.24	-0.86	-0.31	0.98	0.58	0.11	0.25	-1.78	0.26	0.53	-1.09	-0.12	1.58	-0.98	-0.05	-1.26	-1.21	-1.22	0.15	0.21	0.14	-1.01	1.15	-1.44	0.58	2.96	0.09	0.72	-0.28	-0.74	1.04	-1.96	-1.32	-0.43	-0.26	-0.68	-2.52	0.09	0.62	0.27	-0.47	2.2	-1.0	0.55	0.6	-1.45	-2.4	-0.07	2.01	-0.22	1.2	-0.57	0.09	-0.98	-0.82	1.67	-0.56	-0.95	1.19	0.24	-0.8	-0.91	-0.71	0.21	-0.93	-0.2	0.41	0.16	0.31	-1.91	-0.72	0.97	-0.22	-0.18	-0.15	0.55	-1.7	-0.49	0.63	-0.75	1.05	0.86	0.79	-0.03	1.81	1.68	0.03	1.36	0.32	-0.78	-0.55	0.8	-1.41	0.11	0.54	-0.61	0.17	2.38	-1.28	1.62	0.12	-1.59	-0.07	-1.04	-0.45	0.08	1.48	0.42	1.08	0.26	0.74	0.36	-0.65	0.06	1.95	-0.45	-0.76	0.54	0.57	1.91	1.74	1.39	0.44	-0.02	-0.98	-0.76	1.12	-1.27	1.07	0.46	0.81	-0.93	-0.25	-0.15	0.94	-0.15	-0.36	0.14	-0.11	-1.71	-1.22	1.18	1.17	0.12	-1.79	0.9	-0.77	-1.05	-0.46	1.15	-0.21	-0.09	-0.98	0.83	-1.55	-0.51	-0.2	-1.42	-0.6	1.18	1.03	-1.79	-0.94	0.79	-0.35	-0.13	-0.26	0.22	0.07	0.02	-0.5	-0.63	-0.66	-0.38	1.21	-0.44	-0.33	-0.05	0.0	0.51	2.05	2.15	1.12	-1.08	-1.52	1.15	0.48	0.07	0.92	0.6	-2.41	-0.62	-1.21	-1.21	-0.7	-0.73	0.8	-1.14	-0.88	-0.85	-0.07	-1.1	-0.4	0.06	-0.64	-0.95	-0.71	-0.42	0.89	-0.48	-1.92	0.33	0.46	0.66	0.12	0.36	0.04	-2.18	0.23	-0.68	-0.13	-0.53	0.39	2.26	0.57	1.13	-0.3	0.39	0.89	1.28	1.05	-0.2	0.52	2.61	-0.28	0.13	-0.95	-0.38	0.9	-0.62	0.13	-1.88	1.89	-1.84	1.95	-0.41	-1.74	-1.75	-1.01	0.1	0.0	2.07	0.65	0.74	-0.15	0.42	-0.65	1.24	0.24	-0.96	0.66	-0.08	-0.54	0.28	1.73	0.44	2.11	0.45	-0.18	1.14	-0.33	-1.66	-0.53	-1.03	-1.07	-0.61	0.21	-1.24	0.2	-0.44	0.0	-0.26	1.29	2.22	-1.44	1.03	0.31	1.9	-0.12	-0.93	-0.48	-0.22	-0.07	-0.58	1.24	-0.54	-0.03	0.6	-0.83	-0.2	0.28	-0.17	0.24	0.05	-0.1	1.0	1.54	-0.56	0.25	1.14	-0.21	-1.46	-0.33	-0.28	0.74	0.04	-0.31	0.06	0.67	1.06	1.53	-0.36	-0.73	0.86	1.24	0.87	1.05	0.4	0.79	-1.49	-0.14	-0.17	-0.39	-0.3	-1.59	0.47	0.69	-0.75	0.22	-0.12	1.51	-1.17	1.09	0.84	1.25	-1.45	-0.56	-0.63	-0.81	-0.52	-0.56	0.78	0.1	-0.9	0.26	-0.3	0.39	-0.58	-1.09	-0.64	1.47	1.27	-0.64	1.7	-0.25	-0.15	-0.78	-0.1	1.62	-0.56	-0.98	0.18	0.32	0.13	-1.92	-0.01	-0.82	-0.16	-1.22	0.9	1.15	1.79	1.71	1.61	1.3	-0.38	-1.7	1.61	-0.89	0.95	0.15	-1.01	0.57	-0.11	0.02	-1.58	0.29	0.8	0.06	0.88	-0.77	-0.48	0.06	0.31	-0.73	-0.39	-1.18	-0.74	1.42	0.78	2.45	-0.33	0.58	0.23	-0.01	1.75	-0.14	0.57	-0.64	0.02	0.53	-1.91	-0.66	0.39	-0.19	-0.98	0.97	1.06	-1.47	0.49	0.95	-1.69	-0.12	0.34	0.49	1.9	-0.51	1.06	0.18	-0.97	0.41	1.04	0.7	-0.74	-0.45	1.81	0.39	0.95	-1.3	0.22	-0.37	0.11	-1.02	0.0	0.32	-0.01	0.22	1.44	0.12	-0.25	-0.78	-0.33	-0.23	-0.82	-1.37	-1.1	-1.41	1.51	0.86	0.41	-0.24	0.19	-1.12	-2.5	1.41	0.26	-2.14	0.11	0.51	0.07	-1.76	-1.47	-0.41	-0.68	0.43	-1.18	1.16	-1.37	-0.13	1.11	-0.44	-1.18	-1.32	0.22	0.37	1.12	-1.64	0.63	0.45	-0.11	0.33	0.34	-0.01	0.07	2.67	-0.83	-0.07	1.02	-0.78	-1.54	0.53	-0.72	-1.01	-1.05	0.93	-0.91	-1.44	0.35	-1.44	0.32	-1.0	0.75	-1.18	0.16	1.71	-1.36	1.74	-1.23	-1.47	-0.19	1.2	0.27	0.92	-0.07	-0.79	1.36	0.28	0.26	0.14	-0.93	0.11	-0.77	-0.63	-0.61	-0.69	-2.02	0.16	0.18	0.58	-0.05	1.4	1.78	-1.89	-0.39	0.9	-1.65	0.38	-0.62	1.62	1.07	-0.38	0.65	-0.41	-0.9	0.02	0.28	-0.98	-0.32	1.07	-0.37	-0.87	0.68	-0.73	1.05	-0.59	0.66	1.65	-0.53	0.76	-0.48	0.7	-1.61	0.07	1.62	-0.98	1.03	-1.81	0.89	-0.4	-0.7	1.01	-0.11	-2.05	-1.41	1.09	0.09	-0.53	0.5	0.14	0.6	1.09	0.33	0.33	-1.81	-0.03	0.18	-1.07	-0.73	-0.86	-0.68	-0.97	-0.52	-0.92	1.7	1.35	0.9	0.39	-1.16	0.74	-0.17	-1.26	1.38	0.5	-0.8	0.59	0.03	0.07	0.71	1.65	0.05	-1.99	-2.25	-0.59	-1.33	-1.23	-0.44	-1.29	1.87	-0.9	0.24	-1.24	-0.12	-0.65	-1.47	1.59	-0.66	-0.3	-1.03	1.76	-0.57	-1.18	1.57	0.24	1.02	0.01	-0.75	-0.49	-1.21	-0.71	0.3	-0.08	-0.04	0.61	1.21	0.6	-1.07	0.66	-0.75	-1.29	-0.43	-2.39	0.86	-0.65	0.78	1.03	1.21	-1.38	-0.61	-0.95	0.64	0.14	0.96	0.9	1.44	-0.33	1.16	2.15	1.04	0.34	1.04	1.8	0.42	1.56	0.57	0.55	1.45	-1.23	0.08	-0.86	0.99	0.7	0.85	0.71	-0.74	1.06	1.04	-0.56	-1.31	-0.41	-1.83	-2.18	0.7	-1.94	-0.21	-0.94	0.33	-0.58	2.1	-1.24	-2.24	-0.21	-1.28	-0.75	-0.58	0.48	0.09	-1.42	-1.26	-1.85	0.25	0.4	1.56	-0.12	1.22	-0.59	0.99	0.06	-0.51	1.54	0.19	-0.14	0.26	-1.45	1.5	1.07	2.63	-0.05	0.66	0.04	1.16	0.67	2.12	1.12	0.07	1.33	0.03	-0.97	1.52	0.01	0.67	0.68	0.31	0.29	-0.61	-1.36	0.54	-0.14	0.6	-0.52	-0.17	-0.22	-0.19	0.02	0.82	1.7	-1.66	1.41	-0.41	-1.67	-1.65	0.92	0.73	-0.76	-0.65	-0.44	0.88	-1.64	-0.81	0.13	-0.29	-0.55	-0.18	0.58	0.32	2.07	-0.31	-0.36	0.51	0.37	-1.08	-0.45	0.9	-0.18	-0.22	0.88	1.93	1.39	-1.61	-0.27	0.03	0.93	0.04	-1.56	0.25	-0.39	-0.47	-0.18	-0.15	0.1	0.35	-0.1	2.06	0.72	-0.3	0.77	-0.34	-0.16	-1.34	0.45	0.74	1.09	-0.11	0.23	2.52	-1.41	-1.67	1.5	-0.43	0.19	-0.35	1.39	1.0	0.34	0.92	2.03	-0.77	-0.66	0.78	1.29	-0.94	0.31	1.33	1.45	-0.38	-0.88	-1.57	0.36	1.33	-1.07	0.8	1.12	-1.0	-2.09	2.32	0.69	-0.26	-0.45	-1.16	1.85	-0.13	-0.69	-1.4	-0.07	-0.63	1.08	-1.14	-0.26	1.01	-0.16	-0.27	1.35	0.06	2.24	0.42	-0.37	-1.02	-1.43	-1.83	1.57	0.63	-1.73	0.73	-0.93	0.86	0.56	-0.01	-1.14	1.36	0.19	0.34	0.43	0.65	0.4	-1.98	-0.28	0.12	0.52	0.21	1.24	0.51	-0.83	-0.22	0.52	-0.96	-1.05	-0.34	-0.22	1.15	0.79	0.81	0.79	0.8	1.03	1.67	0.93	-1.29	-0.67	-1.15	0.07	1.71	1.14	-0.12	-0.24	-1.49	-0.8	0.44	0.91	0.11	-0.96	0.44	-0.85	-0.44	0.9	2.4	2.18	0.23	-0.74	1.11	-1.25	-0.19	-0.06	0.97	-0.27	0.61	1.7	-1.16	-1.34	0.45	0.05	-0.7	-0.92	2.24	-1.03	-0.34	0.53	-0.12	-0.82	-1.39	-0.01	0.63	-0.17	1.24	-0.14	0.39	1.88	0.0	-1.65	1.22	-0.25	0.14	1.01	-1.53	1.19	0.5	-0.72	1.49	0.09	-0.91	0.65	-0.44	1.21	-0.9	-1.25	-0.05	-0.72	-1.55	-0.95	0.62	0.38	-0.57	1.27	0.93	-0.85	-0.25	-1.6	-0.05	-1.75	-2.16	0.04	-1.13	-0.87	-1.71	0.58	-0.37	0.33	-0.89	0.87	0.19	1.02	-0.2	1.34	-0.93	-1.02	0.53	0.17	-1.23	-1.02	0.01	0.77	0.95	1.3	0.28	0.22	1.14	-0.12	-0.44	-0.8	-1.46	1.94	-1.34	0.35	-0.03	-1.64	1.85	0.97	0.13	-0.57	0.05	1.21	-1.77	0.46	-0.68	-1.62	1.66	1.45	2.14	1.04	2.78	-0.02	0.35	-2.04	-1.14	0.95	0.17	-0.52	-1.03	1.38	-0.06	-0.13	1.7	-0.14	0.06	-0.47	1.21	-1.54	-1.32	0.04	-0.17	0.89	-0.75	0.02	-1.46	-1.06	1.85	-0.99	0.95	-0.37	-0.35	-1.19	-1.58	1.1	-0.58	0.91	-2.0	0.05	0.98	0.08	-0.55	1.54	1.6	0.99	0.6	1.38	-0.98	0.16	1.9	1.03	-0.14	0.41	-1.96	-0.61	-0.16	-1.67	-0.5	0.27	-0.1	0.8	-2.34	0.12	-0.4	0.37	0.2	0.11	-1.13	-2.31	0.36	0.66	-0.13	0.25	0.45	-0.67	-0.57	-0.79	-1.34	0.07	-0.99	1.16	0.52	-1.2	1.31	0.35	-0.39	1.59	0.62	-0.38	-1.19	0.93	1.2	-0.51	1.01	0.92	-0.25	-0.84	-0.49	-0.83	-1.28	0.42	-0.11	0.97	-0.01	2.49	1.83	-0.9	-0.24	-1.36	0.26	-0.05	-0.42	-1.12	-0.58	-0.01	0.77	-0.85	-0.65	0.74	0.09	-0.14	-0.39	0.33	-0.53	-1.02	0.93	-0.63	1.39	0.53	1.51	-0.98	-0.06	-1.39	-0.41	-1.36	1.56	0.85	-0.81	-1.39	-0.72	0.17	-0.36	-0.77	0.18	-0.28	-0.24	-0.86	-0.79	-0.63	0.3	1.43	-0.29	-0.29	0.85	-0.15	1.7	-0.96	0.38	-1.42	-0.58	1.04	-0.9	2.0	0.23	0.06	-1.12	0.37	-0.21	-0.84	0.55	0.22	0.69	0.63	-1.38	-1.67	1.06	0.47	-0.85	-0.88	-0.4	0.71	0.63	-0.56	-1.43	-0.32	-0.2	-0.75	0.41	0.39	0.37	0.07	1.18	0.71	-1.46	0.27	-2.03	1.09	-0.58	-0.13	-0.72	0.46	-0.73	0.22	0.44	0.01	-0.77	1.12	-0.08	0.12	-1.33	-0.46	0.95	-0.62	-0.32	-1.88	0.76	-1.06	0.8	0.26	-0.7	-1.2	-2.49	1.51	-0.6	-0.85	0.06	-0.77	0.43	-0.64	0.43	0.5	-1.17	1.65	-0.05	1.5	1.15	-0.81	-0.34	-2.3	-1.26	1.56	-0.16	1.07	1.4	0.02	-0.29	-0.8	-0.08	0.13	0.87	0.59	-0.04	1.2	-0.08	1.01	1.54	1.28	0.16	-1.16	-0.05	0.33	-0.52	0.48	-0.01	-0.85	0.1	0.11	0.17	-0.55	-0.42	-1.69	-2.22	0.92	-0.78	0.1	-0.05	-1.15	0.59	0.24	0.86	-0.54	-0.12	-0.08	2.1	-0.44	-1.25	-0.08	-0.54	-0.86	-0.42	0.12	-0.28	2.42	-2.14	-0.41	0.31	1.45	-0.68	0.69	2.18	0.97	0.85	1.32	-0.94	-0.7	-1.38	-0.47	-0.27	0.99	-0.62	0.56	0.46	1.81	1.74	-0.54	-1.53	-2.13	0.83	1.07	-0.24	-0.31	-0.62	0.15	-1.56	-0.9	0.31	0.33	1.31	-0.61	1.01	-1.41	0.12	-0.73	-1.26	-0.7	-0.45	1.01	0.66	-0.87	1.34	-0.99	-0.07	0.02	0.66	0.14	0.14	0.35	2.98	-0.44	0.13	0.24	0.24	0.26	-0.11	0.41	-0.71	-1.27	-1.38	-0.76	-1.65	0.17	1.35	0.13	-0.6	0.06	-0.1	2.08	-1.36	0.1	-0.67	-1.05	0.01	0.94	-0.73	1.27	-1.8	0.12	-0.44	2.19	-0.59	-0.35	0.16	-0.83	-1.38	0.64	0.3	-0.87	-1.7	-1.22	-0.41	2.32	0.91	-0.15	-1.08	-1.13	1.33	0.82	-1.41	0.82	-1.24	0.62	-1.27	0.05	0.37	-0.27	-0.81	-1.52	0.04	-1.31	-0.45	1.62	0.0	1.39	2.23	0.58	-0.9	0.05	0.01	-1.61	-0.27	1.3	0.47	-1.15	-0.51	0.15	1.18	-0.68	-1.52	-0.94	-1.29	-1.54	-0.79	-0.88	1.02	0.82	1.85	1.17	1.07	-1.6	0.3	-0.92	0.79	-0.25	0.0	-0.47	1.0	0.72	-0.87	-2.11	-0.03	0.88	-1.28	-0.11	0.45	-1.08	-0.94	0.05	-0.64	-0.26	1.25	1.22	1.28	-1.17	-1.57	0.56	-1.43	0.62	-0.01	-0.71	0.24	-0.53	-0.13	-0.54	-0.7	-1.15	-0.39	-2.39	-1.11	-0.61	1.06	1.32	2.21	-0.17	-1.1	-0.59	-1.96	-1.53	0.57	-0.78	-0.55	-0.81	-0.28	1.27	0.53	-1.61	1.62	0.44	0.24	-0.04	-1.5	-0.73	-0.96	-0.94	-1.4	-0.1	-0.12	-1.28	1.53	-0.11	0.29	0.08	-0.27	0.75	1.26	2.11	-0.48	1.72	0.69	1.37	0.07	0.13	0.4	1.93	0.65	-0.28	-0.5	0.17	0.47	1.07	0.97	0.64	0.4	-0.72	1.35	-0.89	-0.51	0.06	1.0	0.98	0.75	0.1	0.66	0.61	0.28	1.16	-1.09	-1.1	0.33	0.66	0.11	0.68	1.41	0.91	-1.64	1.24	-0.23	-0.07	-0.28	-0.53	-0.14	-1.06	1.62	-0.32	1.02	-0.01	-1.73	-0.44	0.07	-1.83	-0.06	1.25	-1.17	0.21	1.65	-1.19	-1.23	-1.08	0.22	-0.5	-1.04	0.32	0.31	-0.28	0.46	0.2	0.64	-1.22	0.34	0.24	-1.23	0.07	1.69	1.26	0.49	0.33	0.46	1.86	1.82	-0.11	-0.18	0.54	0.71	-1.13	-0.81	-0.69	1.41	-0.77	0.85	0.57	-0.23	1.01	2.13	1.38	-0.21	-0.57	-0.87	1.32	0.7	-0.79	2.22	0.37	-0.89	-2.03	2.18	0.34	-1.04	1.59	-0.67	1.84	0.29	-0.89	0.74	-0.36	-0.18	-0.33	0.39	-0.36	-1.61	1.58	0.04	-0.19	0.53	-1.59	-0.93	-0.13	-0.62	-0.79	-1.12	-0.25	-2.3	0.8	-1.44	-2.05	0.27	1.41	-0.78	-0.21	-0.16	1.32	-0.41	0.73	-1.22	1.07	-1.23	1.14	-0.94	-0.6	-1.11	-0.42	1.35	-0.9	0.15	0.89	2.32	1.51	1.69	-1.53	1.19	-1.21	1.5	0.23	-0.8	-0.7	-2.58	0.89	1.08	1.47	1.19	1.41	-0.64	-0.47	-0.93	1.45	1.15	-0.82	-0.5	0.51	0.3	0.43	-1.54	1.01	-0.58	0.58	2.14	1.01	2.36	-1.28	-0.48	-0.53	-1.34	-1.22	-0.9	0.72	-0.55	0.08	-1.25	-0.53	1.37	0.47	0.09	-1.64	0.91	-0.67	0.8	-0.2	-1.5	-1.53	0.08	1.15	-0.56	1.66	-0.1	-0.04	-0.35	0.06	-0.21	0.49	0.01	0.28	0.59	0.11	0.88	0.34	-0.63	-1.67	-0.59	-1.22	0.0	0.25	2.02	0.11	0.72	2.02	0.35	-1.47	-0.66	1.38	-0.52	-0.42	-0.48	-0.73	-0.4	-0.66	-0.87	-0.61	0.44	-0.36	-0.46	-0.16	0.75	0.36	1.67	1.17	-1.52	-1.84	-1.42	-0.83	-0.4	-0.25	-0.12	-2.02	0.52	-1.21	-1.23	-0.84	-1.19	-1.07	-1.57	-1.27	-0.01	1.34	0.64	0.09	-2.24	0.14	-0.4	-1.58	-0.05	1.71	-0.52	0.61	1.31	1.83	0.05	-0.37	-0.59	-0.9	1.81	1.5	-1.11	-0.35	1.55	1.54	-0.18	0.73	1.88	0.45	0.05	1.09	-0.83	-0.49	-0.01	1.38	1.1	1.28	0.48	0.68	0.94	0.68	1.35	0.38	-0.47	-0.32	-1.98	-0.33	0.71	0.3	1.6	-1.92	-1.69	-1.11	-2.13	-0.08	-0.35	0.52	-0.75	1.25	0.46	0.05	0.58	-0.02	-1.1	-0.19	-2.35	-0.98	1.52	-0.36	0.59	-0.32	-0.97	0.74	-0.66	-0.6	0.33	-1.32	2.37	-1.77	0.54	0.23	0.27	-1.38	-1.03	0.27	0.36	-0.3	-0.25	-0.48	1.83	-2.14	1.24	0.08	0.37	1.41	-1.57	-0.48	-0.32	0.56	1.13	1.76	1.76	0.34	-0.55	-0.63	-0.63	-0.41	1.12	-0.69	-1.28	-0.86	0.11	-0.11	1.58	0.61	-0.12	1.74	-1.1	2.47	1.06	-0.32	-0.46	0.97	-0.77	-0.69	1.59	1.03	1.0	0.91	0.99	0.84	-1.63	-1.03	0.75	0.09	-0.09	-1.64	-0.35	0.22	-0.52	1.55	-2.18	-1.34	1.21	1.07	-0.07	0.0	0.5	0.2	-1.3	0.0	0.65	-0.41	1.06	1.46	0.77	1.76	0.49	0.8	1.69	-0.2	-0.55	-1.26	-1.4	-1.21	-0.46	-0.68	-1.9	2.0	0.33	-0.64	2.37	0.53	0.51	0.38	-0.32	2.54	0.16	-0.14	-0.16	0.68	0.16	-0.92	-1.0	0.03	1.53	0.65	0.53	-0.08	0.55	1.39	0.46	-2.51	-0.5	-0.98	0.03	1.62	-0.31	1.47	-2.02	-1.01	-0.61	-0.49	-1.19	0.65	0.59	-0.45	-0.49	0.66	-1.78	0.29	-1.42	-0.82	1.03	0.37	0.0	0.81	-0.71	0.63	0.4	0.49	1.68	2.0	0.1	1.93	2.13	0.31	0.33	-1.52	-0.32	1.05	-0.5	1.53	-0.88	-0.68	1.87	1.49	-0.3	-0.6	0.34	-1.4	-1.51	1.24	0.05	-0.52	1.13	2.68	0.45	0.38	2.11	-0.56	0.5	0.22	0.78	-0.48	-1.55	-1.62	-0.3	-1.47	-1.75	-1.19	-1.56	-1.29	-0.24	1.46	-1.38	0.32	-1.04	-0.29	0.4	0.26	-0.64	-1.63	-0.77	-1.7	1.14	-0.79	-0.22	0.44	0.14	-0.92	-0.46	-0.72	1.17	-0.02	0.4	-1.33	1.4	-0.04	-0.73	-0.76	0.97	0.02	-0.35	0.21	1.07	-0.33	-0.06	-0.42	1.73	0.12	0.65	0.8	1.75	1.99	0.61	0.12	0.6	-1.34	-0.93	0.1	-0.55	1.18	0.47	-0.99	-1.64	0.31	-0.14	-0.83	0.16	0.35	-0.02	1.13	1.47	1.68	-0.12	0.17	0.17	0.49	0.57	0.63	0.83	0.92	0.17	-0.33	0.57	-1.07	-1.68	-0.8	-0.85	-1.65	-1.08	-1.32	1.31	-1.87	-0.43	0.18	-1.77	0.36	1.05	1.33	1.12	-1.11	-1.86	-0.2	0.29	0.19	-0.64	2.09	0.18	0.28	0.86	0.03	0.76	0.16	-1.02	-1.16	-0.36	2.42	-2.18	0.3	-0.47	-1.7	0.57	-1.01	-1.52	2.34	0.39	-0.04	-1.03	-2.05	-1.01	-1.04	0.22	-0.85	0.8	0.11	-0.22	-0.3	-1.21	-0.13	-1.35	0.29	0.19	-0.92	0.5	-1.0	-1.49	-0.7	-1.56	0.11	-0.47	0.16	-0.3	-0.87	-0.52	0.48	-0.93	-1.11	1.32	-0.76	0.92	-1.6	-0.89	0.47	-0.16	0.04	-0.88	-1.74	0.34	0.06	-0.63	-1.45	-0.53	-2.51	-0.47	0.47	-0.56	1.66	0.78	1.01	-0.97	-1.07	-1.27	-2.08	-1.25	0.79	0.4	0.2	0.34	-0.26	2.8	0.16	1.42	0.2	0.08	-0.94	-1.34	0.47	0.43	-0.55	-0.87	0.23	-1.08	-0.54	0.87	-1.85	-0.82	-0.07	-1.32	0.54	-1.23	-1.95	-0.67	-0.82	0.1	-0.9	-0.44	-0.13	0.11	1.8	0.76	-0.98	-0.43	-0.68	0.32	-2.28	-0.83	0.99	0.28	1.1	-0.29	0.91	1.21	-0.95	0.27	-1.65	1.29	-1.02	-0.16	-1.34	0.32	0.1	-0.59	-2.34	-0.03	-0.23	-1.14	-0.29	-0.87	-1.35	-0.71	-0.03	0.73	-0.57	0.06	-0.71	-0.51	0.07	-0.82	1.22	-1.4	0.81	-0.06	-0.22	0.31	-0.32	0.41	0.51	-0.1	-0.51	0.47	-0.02	-1.37	0.86	0.68	-0.32	-0.99	0.08	-0.58	-0.81	-1.11	-0.13	-0.57	1.78	-1.96	0.5	0.39	0.01	-0.05	0.46	1.23	-1.0	1.0	-0.04	0.13	-0.2	-0.47	-0.04	-0.83	0.18	-1.16	-0.28	0.75	1.88	1.51	-0.73	-0.04	1.78	-1.97	0.09	0.13	-1.48	0.15	0.17	-0.86	-1.08	0.91	-0.15	0.7	-0.24	-0.23	0.36	0.88	-0.82	1.01	0.9	-1.24	-1.75	0.26	-0.66	-1.01	-0.56	-0.46	0.41	0.58	0.32	0.28	-1.08	1.08	-0.86	0.84	0.61	-1.8	0.73	1.32	-0.2	0.53	0.19	-0.19	1.71	0.04	0.55	-0.39	-0.71	-0.74	-1.71	-0.07	-0.36	0.58	-0.77	-0.58	-0.21	-0.71	-0.35	0.06	1.7	-0.46	1.43	0.22	-0.62	-0.54	-0.9	0.86	1.83	3.08	-0.83	0.19	2.23	1.61	-0.22	0.75	0.78	-2.06	1.17	-0.32	0.71	0.66	1.33	-0.22	-0.32	-1.17	0.82	-2.05	0.08	1.29	-1.52	-0.87	-0.19	0.4	0.75	-2.05	1.15	0.02	-0.48	-0.73	0.73	-1.98	0.11	0.24	-1.06	-0.47	2.25	1.11	0.98	0.32	0.98	-0.34	-0.37	-0.28	1.96	-1.14	1.39	0.41	-1.34	0.42	0.38	0.04	-0.6	1.72	1.43	-0.78	-0.1	1.8	0.15	1.13	-1.32	0.27	-0.22	-1.35	-1.78	0.07	0.97	0.54	-1.23	-0.07	0.2	0.25	1.02	-0.19	-0.95	-1.44	-0.91	0.57	-0.88	0.16	-0.7	0.42	-1.5	-0.58	-0.31	1.03	1.63	-0.65	-0.15	0.44	0.8	-0.63	-0.13	-0.55	-0.68	-1.26	-0.81	-0.23	-0.59	-0.72	0.48	0.44	-0.81	1.56	-1.12	1.16	-1.24	-0.68	0.84	-1.02	0.76	0.01	1.32	-0.5	1.45	0.38	0.33	1.08	2.2	0.11	0.37	0.81	0.32	-0.08	-0.98	-1.44	1.0	-1.94	0.76	-0.09	0.17	0.88	2.17	0.81	-1.3	1.89	2.03	-0.01	-0.24	1.02	1.33	0.4	0.77	-1.06	-1.63	-0.58	0.1	0.4	2.03	-0.74	0.94	1.2	0.15	-0.37	1.33	-0.68	-0.14	1.65	-0.68	0.98	1.12	2.77	-0.7	2.46	1.73	-0.12	2.1	-0.26	-0.12	0.67	-0.05	0.58	-1.64	0.89	0.26	-0.74	-0.71	-2.16	1.41	2.99	0.66	0.56	-0.02	-1.06	-0.38	1.9	-0.26	0.52	0.85	0.68	-0.1	0.72	0.13	1.19	0.55	-0.37	1.82	-0.17	-0.73	1.79	-1.68	-0.64	-0.39	-1.07	-1.69	-1.86	0.33	-0.36	0.08	-1.02	-1.79	1.03	-0.15	0.63	2.21	1.86	1.22	0.84	1.72	1.43	1.96	0.85	-0.18	0.32	0.71	1.58	-1.06	-0.99	-0.39	0.91	-0.06	0.67	-1.51	0.71	-0.27	-1.35	-1.64	1.65	0.01	2.06	0.89	0.81	-2.39	0.74	-1.57	-2.08	-0.33	-1.03	1.63	-1.98	0.94	0.44	-0.65	-0.34	0.31	0.08	1.32	-0.57	-0.62	1.33	-0.94	-0.1	0.77	-0.47	0.17	-0.76	1.57	-1.1	0.39	-1.25	1.34	0.39	0.22	-0.78	0.84	-1.28	-1.36	0.84	-0.55	-0.26	0.6	-0.57	1.56	1.38	-1.2	-0.58	1.07	0.02	0.14	1.87	-0.88	-0.4	-0.05	1.5	0.96	0.11	-1.54	-1.64	-0.76	1.1	0.94	-0.31	0.07	-1.84	0.34	-0.35	1.2	-0.38	0.01	0.05	0.15	-0.62	-0.07	1.02	1.16	0.19	-0.18	-1.32	-1.05	-0.83	-1.52	-1.53	0.3	1.68	-0.6	0.08	-1.5	-0.46	1.3	1.77	-1.22	0.02	-1.74	0.17	0.31	0.65	-0.6	1.29	-0.57	-0.94	-1.33	-0.94	0.94	-1.52	1.06	-1.04	-1.12	-1.46	-0.65	1.07	1.04	-0.54	-0.21	-0.53	-1.71	0.75	0.15	1.2	-0.4	-0.43	2.1	1.88	-0.34	-1.33	-0.5	-0.54	0.75	-0.61	0.53	1.77	2.39	-0.02	0.43	-0.05	-1.44	0.0	1.58	0.87	-0.79	1.83	-0.09	1.29	0.9	-1.77	1.13	-1.28	-1.62	-0.71	0.62	1.6	-2.08	-1.13	-0.17	-0.11	-1.99	0.23	0.34	0.97	0.96	1.34	-0.63	-0.39	0.77	-0.52	-1.28	-1.09	-0.01	0.76	0.76	-0.78	0.5	-0.28	-0.31	0.91	-1.13	1.29	1.29	1.61	0.86	0.18	0.24	0.7	0.28	-0.19	-0.22	-0.71	1.26	-0.79	0.37	-0.7	-0.37	0.47	1.76	1.05	0.22	-0.63	-1.44	-0.44	1.27	1.01	-1.08	0.15	0.37	0.73	-1.04	1.19	-0.46	0.87	-0.73	-1.0	-0.82	-0.86	1.04	0.26	-0.47	-0.93	0.46	0.2	-0.61	-0.48	-0.82	-0.13	-1.6	0.83	0.8	0.39	1.26	0.38	-0.79	-1.31	0.3	-0.47	0.59	1.83	1.17	0.25	-0.81	1.15	-1.14	0.93	-1.64	-1.26	-0.03	-0.93	0.06	-0.97	1.06	-0.67	-0.44	-0.44	0.92	-0.67	-1.05	0.52	-0.66	0.68	-0.11	-0.35	-1.34	-1.84	0.22	-0.38	0.29	-1.0	0.05	1.56	0.32	0.07	-0.35	1.4	0.67	-0.03	-0.2	0.22	-1.35	0.47	0.75	-0.42	0.53	1.48	-0.1	-0.77	0.56	-0.95	0.75	-0.46	-0.01	-0.82	-0.07	0.28	-1.25	-1.66	-1.41	-1.01	-1.28	-1.51	0.39	-1.16	0.79	-0.63	-0.81	-1.45	-0.73	0.41	-1.47	0.67	-0.38	0.17	-0.22	-0.94	-0.33	-0.43	0.14	-1.09	0.38	-0.48	-2.34	0.06	-0.92	-0.24	-0.03	0.4	-0.92	-0.05	1.08	0.55	-1.05	-1.66	-1.36	1.27	-0.57	-0.82	0.82	-0.2	0.54	0.74	-0.72	0.22	-0.65	0.59	0.18	1.6	-0.78	-1.68	-2.1	0.2	0.83	-0.63	-0.59	2.23	-0.22	0.57	-2.14	-2.25	-0.66	0.33	-0.4	-0.63	-0.04	0.43	-0.84	-0.11	1.3	1.27	0.77	2.15	1.57	1.62	0.4	0.41	1.65	-0.79	0.77	-2.38	-0.94	-0.98	-0.13	-0.84	-1.39	-1.33	-0.95	1.34	0.82	1.97	-0.39	-0.77	1.79	-0.67	0.25	-1.36	-0.82	1.06	-0.92	-0.03	2.02	2.33	-1.02	0.14	1.19	0.88	1.71	-1.57	0.37	-1.29	-1.31	0.94	-0.85	0.59	1.77	-0.24	0.31	-1.0	0.91	-0.1	1.15	0.2	-0.35	0.64	-0.86	0.38	-0.12	0.38	-1.46	-1.39	0.81	-1.94	0.1	0.51	-1.67	-0.24	0.39	0.35	0.41	-0.01	-1.37	-1.02	0.46	-0.72	-0.35	1.86	-2.3	-0.11	-2.16	1.56	0.66	2.1	-0.73	-0.1	-0.03	0.55	-1.07	-1.18	0.78	0.97	-2.43	-1.04	-1.71	-0.24	-0.7	-1.29	-0.88	-0.15	0.91	1.3	-0.57	-0.67	0.22	-2.44	0.5	0.29	1.1	-0.05	-0.4	-0.56	-0.55	-0.08	0.11	-0.39	-2.21	0.29	0.76	2.2	1.83	1.01	-1.67	1.32	1.82	1.25	-0.55	0.79	-0.79	1.01	-0.47	0.56	-1.32	-1.21	0.21	-0.15	-1.34	-0.18	0.71	1.19	1.36	0.61	-0.23	-0.84	1.04	-0.09	-1.17	0.78	-0.17	-1.93	0.2	-0.41	-2.05	-1.08	0.64	1.1	1.08	1.28	1.7	0.66	1.66	2.16	0.17	0.85	0.84	1.51	0.63	1.4	0.85	0.66	0.75	0.53	-0.01	1.74	-1.8	0.17	-0.15	-0.6	1.36	0.9	-0.41	-0.1	-1.08	-1.41	0.95	0.67	0.58	0.27	-0.41	0.27	-0.68	-1.12	-0.17	-0.31	1.59	-0.25	-0.23	0.07	-1.04	0.93	-1.17	-0.27	-0.25	-0.49	-1.79	-0.28	-0.34	1.46	-0.49	0.86	-0.42	-0.47	0.63	0.6	0.55	0.73	0.94	-0.61	-0.61	1.07	-0.79	-0.3	-0.2	-0.28	2.24	-1.58	-1.68	0.24	-0.86	0.95	-1.05	-1.63	1.1	1.56	-0.26	-0.93	-1.34	-0.35	0.74	-0.75	1.69	0.57	-0.48	-0.44	0.38	0.06	-0.48	-1.11	-1.41	-0.15	-1.38	-1.45	-1.8	0.88	0.54	1.18	0.52	-0.96	-1.71	-0.9	1.19	-1.93	-0.64	-1.36	0.63	1.56	-0.89	1.25	-0.87	0.69	-1.37	0.48	-0.29	-1.15	-0.31	-0.79	-1.26	0.83	0.82	0.54	-0.29	-0.73	-0.91	0.69	-2.07	-0.46	-1.7	1.15	0.14	-0.79	-0.87	-1.05	0.12	1.26	-0.95	0.31	0.2	0.04	0.0	2.54	0.99	2.06	0.7	-1.55	-0.97	1.7	0.93	0.8	-0.41	0.15	1.51	1.22	-1.67	-0.89	2.01	-1.94	1.12	-0.06	-0.22	0.11	1.34	0.65	0.28	0.25	0.31	0.38	0.03	0.54	1.24	1.39	1.69	0.92	-1.19	-1.17	0.17	0.87	1.31	-0.04	1.69	-0.4	0.36	-0.1	-1.0	1.19	-1.0	0.35	2.01	-2.0	0.6	-0.91	-0.45	-2.36	-0.87	1.78	0.12	1.31	-0.66	-1.68	0.09	-0.22	-0.17	-0.25	-0.13	-0.17	-0.37	-0.11	1.97	-1.0	-1.48	-1.33	0.57	-0.63	0.89	2.02	0.4	0.42	1.24	0.21	0.41	1.37	0.31	-0.53	1.82	1.79	0.86	-0.71	-0.49	-0.03	0.51	-1.01	-1.3	1.4	0.26	-1.21	0.64	-1.16	-0.89	-0.13	0.83	-0.24	-0.63	0.29	0.27	0.01	0.32	0.55	-2.52	1.04	-1.04	-0.28	3.06	-0.7	-1.05	-0.35	-0.32	-0.22	0.64	0.42	-1.11	1.03	0.4	0.34	-1.48	-0.06	0.96	0.39	-1.96	0.1	0.53	1.02	1.5	0.16	-0.5	0.33	1.09	1.3	1.06	0.78	1.85	-0.6	-2.05	-1.64	-2.27	0.65	0.29	0.52	1.16	0.2	0.91	-1.04	-0.24	0.01	-1.3	1.02	-1.22	-1.69	0.5	-0.97	-1.35	-1.03	-0.63	1.53	-2.11	-1.15	-2.07	1.15	-0.1	0.21	0.61	1.44	-0.35	-0.18	-0.02	0.8	0.8	0.6	1.23	-0.8	-1.09	-0.51	-0.98	-0.61	0.95	-1.56	-1.16	1.78	-1.64	-0.8	0.0	1.55	-0.65	0.78	-1.7	0.13	0.34	0.6	0.34	-0.54	1.21	0.74	-0.55	-0.47	0.17	-0.35	0.03	2.38	1.06	2.36	0.79	-0.6	-0.66	-0.68	-1.07	-0.64	0.32	0.79	-1.03	-0.57	0.38	-0.1	0.22	-0.85	2.96	-0.32	0.57	-2.18	-0.88	0.94	-0.91	-1.06	0.08	0.88	2.16	-0.22	0.36	0.13	0.15	-0.46	-1.27	-0.82	0.65	0.19	1.67	0.79	-1.0	0.13	-0.01	0.71	-2.03	-1.83	-0.5	-0.29	-1.22	1.82	-0.23	-1.01	0.89	0.02	0.18	-1.95	-0.39	1.2	-0.44	0.33	0.42	-0.7	-0.83	-0.2	1.32	0.91	0.97	-0.21	-1.17	-0.35	-1.02	-0.21	0.0	0.55	-1.08	-0.69	0.13	-0.27	-0.92	-0.01	0.49	-0.25	-0.54	-0.55	0.39	0.74	-1.86	-0.63	0.97	-1.6	0.29	1.35	0.15	-0.99	-1.51	0.24	1.04	0.35	0.77	-1.72	0.82	1.63	0.05	-0.83	-0.37	-1.33	0.77	0.41	-0.83	-0.57	1.03	-1.41	-0.07	-1.64	-0.56	-0.11	-1.96	1.83	-0.46	0.35	-0.07	-1.41	0.05	-0.98	-0.31	0.93	0.61	-0.49	0.75	-0.02	1.22	-1.44	-2.02	0.72	0.88	2.36	-1.06	0.17	0.41	0.21	0.58	-0.38	1.72	-1.0	1.72	-0.05	-2.04	-1.02	0.41	-1.22	-0.79	-1.33	-0.32	1.05	0.12	0.34	-1.12	1.49	0.96	-0.26	-1.24	1.32	-1.26	-1.21	-0.93	-0.6	1.94	-0.62	-0.38	0.17	-0.75	-0.51	-1.17	-0.64	-1.51	-0.2	-0.05	-1.34	-0.42	-0.97	-0.34	0.45	-0.66	-0.41	-0.76	0.62	1.0	-1.47	2.23	-0.01	-0.1	-1.21	0.84	0.55	0.74	-1.19	0.4	0.68	-0.26	0.9	0.06	-0.11	-1.39	-1.2	1.0	-0.23	-0.02	-1.13	1.24	0.36	-1.97	-1.32	0.55	0.64	2.21	-1.03	-1.16	2.04	1.43	-0.71	0.69	0.71	2.63	-0.58	-0.13	0.89	-0.1	-0.65	-0.7	0.1	-0.07	-0.17	1.48	0.52	2.13	0.55	-1.7	2.19	2.12	-0.27	0.43	-0.17	0.4	-0.07	-1.15	-0.24	-1.18	1.7	1.97	-1.18	-1.24	-0.27	-1.13	0.34	0.78	-0.14	1.76	1.84	1.43	1.76	-1.01	-1.1	1.02	1.1	0.48	1.2	2.01	0.61	-0.51	-1.0	-0.4	0.96	1.39	-0.76	0.37	-0.16	-1.65	1.19	-1.04	0.55	1.04	-0.77	0.3	0.8	-0.62	-0.2	0.05	-1.0	0.53	-0.28	0.28	-1.05	0.48	-0.35	0.51	-0.13	0.44	0.35	-0.96	-0.34	0.6	-0.81	-1.1	-0.65	0.62	-1.06	1.37	-0.41	-0.51	-0.1	-0.49	-0.18	0.32	-1.91	1.09	0.62	1.54	-0.68	0.41	-0.44	-1.53	-0.97	1.42	0.57	-0.99	-0.86	-0.38	0.62	0.97	-1.79	-0.03	0.21	-1.03	0.09	1.52	0.16	1.43	-1.86	-1.32	2.21	-0.19	-0.54	-0.79	-0.49	-0.42	-1.24	-1.92	-0.85	0.29	-0.87	0.0	0.41	-1.02	1.29	2.14	-1.69	-1.23	-0.87	0.47	0.03	-0.35	2.23	-1.97	-0.57	-0.11	0.16	-0.91	0.2	0.8	-0.78	0.75	-0.45	0.59	1.06	-1.39	-1.66	-0.77	-0.98	1.39	0.28	-0.07	1.72	0.58	-1.48	1.31	1.75	0.74	0.38	0.74	-0.33	-1.1	1.13	-0.85	-0.46	0.78	0.76	-0.79	1.3	-1.11	0.32	1.72	-1.78	0.64	-0.85	-0.6	0.17	-1.05	1.15	-1.34	0.94	0.68	0.12	1.4	1.33	1.15	1.62	-0.33	-0.81	1.18	0.68	0.19	-0.13	-0.33	-1.02	0.67	2.4	1.21	1.37	0.15	-0.64	2.3	1.02	2.21	1.74	-0.64	1.61	0.87	-2.45	-0.54	-2.65	-1.34	-1.44	-0.39	0.25	0.62	1.15	-0.73	-0.65	0.27	-1.25	1.87	0.7	-0.83	-0.93	-1.46	-0.74	1.56	-1.36	0.63	-0.97	1.02	-0.42	-0.64	0.68	-1.59	0.74	1.55	0.9	0.18	0.02	-0.38	-0.38	-0.17	-0.51	0.49	-0.83	0.26	-1.15	-0.16	-0.27	1.62	2.25	-1.48	-0.55	-0.62	-1.62	-2.49	-0.42	-0.33	0.77	-0.65	-0.99	0.5	0.44	-2.46	0.98	0.39	-0.69	0.31	-0.94	0.53	-0.38	-0.81	1.02	-1.11	-1.33	1.19	-1.06	-0.17	0.46	0.05	-0.7	-1.42	-0.31	0.02	0.34	-0.98	1.57	-1.12	0.5	-0.69	-0.75	-1.3	0.06	-0.94	0.03	1.27	-0.33	1.44	0.14	0.75	0.27	-0.33	-0.92	2.63	-0.82	1.2	-1.34	-1.14	-0.13	-0.79	1.25	-0.85	0.1	0.75	-0.47	0.89	1.74	0.88	-0.63	0.62	-1.1	0.57	0.22	1.46	-1.62	2.77	1.22	-0.1	0.12	1.15	0.87	0.4	-0.69	2.41	1.29	0.89	-0.22	-1.09	-1.24	0.32	-0.23	0.49	0.42	-0.79	0.1	-0.5	1.85	-0.09	0.67	-2.05	0.13	-1.39	0.09	-0.91	0.34	1.15	-0.19	0.5	-0.64	1.36	-0.22	0.11	-0.44	1.87	0.18	0.86	0.92	-1.48	-0.49	0.28	0.12	-1.03	0.64	-1.18	0.35	-0.97	0.3	-0.69	-2.02	0.21	-0.82	0.51	-0.94	-1.33	-0.08	1.26	0.25	1.86	-0.9	1.46	0.84	0.47	-0.71	-0.68	-1.2	0.69	0.35	-1.62	0.09	1.48	0.73	2.36	1.36	0.32	-0.01	-0.86	-0.16	1.63	-1.28	-0.92	-0.97	0.9	-0.51	-0.26	-1.31	-0.5	-2.84	-1.26	-0.24	-0.59	1.33	-1.77	0.59	0.86	-0.81	0.4	0.99	0.67	0.62	-0.67	-0.62	0.49	-1.49	0.4	-1.34	-1.15	-0.58	-0.96	0.82	-0.71	0.9	-0.73	0.42	-0.73	0.77	0.72	-1.01	-0.01	-0.27	-0.2	-0.22	0.16	0.67	-2.1	-0.85	1.28	-0.29	-0.68	-1.15	-0.58	1.26	0.81	-0.04	-0.07	0.3	-2.38	1.94	0.2	-0.43	1.02	0.54	-0.64	0.86	-0.3	-1.27	2.09	-0.3	-1.67	-0.6	-0.57	-1.38	0.62	-1.12	0.16	-1.16	-0.83	-0.31	1.23	-0.2	1.49	0.79	-0.52	0.41	-0.28	1.66	0.3	-0.35	-0.04	0.68	-1.02	-0.39	-1.4	1.46	-0.69	-0.27	-0.42	0.03	-0.37	0.42	0.03	1.72	0.26	0.28	-0.74	-0.54	-0.51	-0.52	0.33	-1.94	-1.04	-1.54	0.9	0.16	-1.44	1.56	0.53	-0.31	0.77	1.38	-1.28	0.5	-2.21	-1.83	1.15	0.18	-1.18	0.11	0.66	0.87	-0.04	-0.04	0.41	-1.97	-0.94	0.02	-1.7	-0.41	-0.49	0.6	-0.99	-1.25	0.02	-1.16	0.97	-1.49	-1.63	-0.4	0.87	-0.21	0.65	-0.13	0.64	-0.65	-1.6	-0.17	-0.32	0.41	-0.4	-0.99	-0.9	-0.94	-1.9	-1.66	-1.04	-0.91	0.8	1.17	-0.37	1.12	-1.12	1.03	-0.12	0.42	0.4	0.81	0.86	-0.15	-0.26	0.53	0.04	0.54	0.77	-0.6	0.24	0.25	-0.37	-1.11	0.07	0.41	-1.13	1.55	1.02	-1.09	0.02	0.39	-1.1	-0.72	0.54	0.59	-0.47	0.33	-1.27	1.48	-1.59	0.05	0.54	-0.25	0.13	-0.37	-1.65	0.04	1.14	-0.8	0.46	-0.14	0.42	-1.63	0.44	0.74	0.23	0.19	-0.95	-0.17	-0.02	-0.37	-1.65	-0.47	-1.54	0.92	-0.76	1.45	-0.14	1.23	0.23	1.09	0.72	0.58	0.62	-2.13	0.77	0.03	-0.2	0.96	0.75	-0.53	1.2	0.98	1.63	-1.09	0.83	-0.96	-0.43	-1.17	0.57	-1.18	-0.67	0.24	1.27	-0.44	-0.44	0.02	0.84	-0.14	-0.08	1.12	-0.18	1.47	0.17	-0.33	-2.03	-2.07	-1.98	0.55	-1.07	0.5	0.43	0.39	0.08	-0.7	0.48	0.5	-0.46	0.23	1.37	0.4	-0.07	2.05	-1.21	-0.3	1.3	0.88	0.89	-1.21	1.61	-1.61	-0.24	-1.64	-0.74	-0.07	-1.52	-0.71	1.67	-1.27	2.24	-0.74	-1.93	-1.85	2.16	-1.31	-1.52	1.1	0.57	-0.61	-0.05	-0.68	0.51	0.85	0.45	0.92	0.01	1.55	-1.22	1.04	1.13	1.01	2.05	0.99	0.55	0.53	0.53	-0.71	0.22	0.53	-1.6	-0.05	2.09	-1.94	1.75	1.4	1.3	0.79	0.14	0.11	1.1	1.35	1.71	0.69	1.87	-0.77	0.79	1.27	0.26	1.02	1.47	2.44	0.98	0.33	1.35	-1.7	-0.79	1.32	-0.85	0.2	0.57	0.28	-1.51	0.07	-0.71	-2.63	-2.04	1.1	-0.11	1.27	0.03	1.43	1.17	0.2	-1.02	-1.33	-1.15	0.54	-0.73	-0.6	0.32	1.08	-0.74	1.49	-0.63	0.14	0.03	-0.26	0.03	1.12	-0.42	-0.31	-0.89	-1.0	1.26	0.33	-1.42	-2.16	0.13	-0.78	0.7	-0.5	-0.37	-1.06	0.21	-0.79	0.59	-0.7	0.95	-0.04	-0.85	-0.21	0.48	-0.13	0.43	-1.3	-1.02	1.22	0.9	-0.6	-0.6	-0.95	0.39	-0.26	1.2	0.36	-0.82	1.68	-0.55	0.19	-0.58	-0.44	1.02	-0.25	-0.22	-0.71	0.36	-0.68	0.04	0.16	0.08	-0.06	-1.37	-0.39	0.91	-0.71	-1.45	1.57	0.27	1.31	-0.86	-0.11	0.87	-1.8	1.93	0.7	0.36	0.38	-1.91	0.73	-0.53	-0.06	-0.23	1.1	-0.48	0.35	0.51	0.1	0.45	0.78	-1.67	-0.71	0.38	-1.46	-0.87	-0.9	-0.45	0.95	1.4	-0.02	-0.91	2.22	1.44	0.13	1.22	1.07	-0.89	-0.46	0.41	0.17	0.2	0.83	-1.38	0.59	0.1	0.45	0.77	1.86	-1.36	-0.37	-1.13	-1.63	1.04	0.76	-0.54	-0.65	-0.37	0.24	-0.03	1.87	-0.64	-0.87	-0.18	-1.31	-1.35	-0.38	1.41	0.99	0.26	0.43	1.32	0.61	-0.7	0.08	-0.58	0.66	-1.4	-0.2	0.88	-0.6	-0.61	-0.07	0.51	-0.87	0.08	-0.28	1.57	0.14	-1.83	0.09	0.66	-0.81	1.29	0.51	0.66	1.96	-0.45	-0.59	-1.86	0.78	0.12	-1.63	-0.18	0.05	1.61	0.32	0.97	-0.25	0.54	-0.32	0.19	0.15	1.48	-0.36	-0.23	-0.47	-0.7	-2.01	1.81	-0.48	0.76	-1.15	-1.13	0.07	0.25	0.55	-0.35	0.93	-0.33	0.84	0.63	-0.44	-0.67	-0.5	2.31	1.23	1.76	0.23	0.93	0.06	0.2	-0.42	0.22	0.62	1.36	-0.59	1.72	-0.72	-0.05	-0.21	0.38	0.55	0.36	0.71	-0.78	0.13	0.19	0.5	1.03	-0.98	0.58	-0.31	-0.49	-1.53	-0.53	-1.56	-0.91	0.2	0.42	0.05	0.88	-1.01	0.1	-0.18	-0.58	-0.05	0.42	0.51	0.88	0.73	1.48	0.66	-1.07	0.43	-1.49	1.13	-0.04	-0.65	0.85	0.08	1.26	0.35	-0.43	0.33	0.3	-0.23	-0.82	-2.35	-1.97	-0.52	-1.64	-0.64	-1.19	-1.96	-0.77	-0.68	0.65	0.18	-2.85	0.0	-0.22	2.12	0.22	-0.26	0.47	1.64	2.17	2.03	2.56	2.43	-1.07	-0.81	0.56	0.57	1.38	1.88	-0.1	2.05	-0.99	-0.67	0.39	0.7	-0.62	0.11	0.21	-0.27	0.62	-1.14	0.46	-0.77	-0.68	-0.63	1.56	1.29	-0.44	-0.37	2.73	1.19	-0.45	-0.08	0.55	-1.07	0.13	-0.66	0.57	-2.19	-0.78	0.46	-0.35	-0.9	1.46	0.9	-0.67	-1.27	-0.43	0.49	0.95	-0.12	0.86	1.86	0.05	-0.85	-1.15	0.69	0.55	0.08	0.51	-0.85	0.83	1.03	0.12	0.02	0.55	1.87	-0.27	0.32	-0.2	-0.27	-1.88	0.01	0.59	-0.55	-0.48	0.33	-0.71	-1.34	-0.87	0.26	0.57	-0.72	0.37	0.45	-0.56	0.05	0.01	0.04	1.07	-0.12	0.28	0.82	-0.58	-1.39	-2.03	-1.72	1.18	1.04	-0.6	0.53	-0.94	0.03	0.3	0.56	-0.2	-0.27	-0.32	-1.02	-0.04	-0.68	0.49	0.12	-0.36	-0.4	-0.82	0.6	-0.43	-1.49	1.97	-1.49	0.64	0.31	-0.54	-0.32	-0.04	1.2	-0.27	-0.94	-1.78	0.48	-1.26	-1.23	-0.69	-0.77	0.12	-0.85	0.99	-0.8	-1.0	-0.82	-2.14	0.0	0.16	-0.67	0.39	1.66	0.32	0.17	-0.64	-0.64	-0.21	-0.97	-0.83	-0.51	0.82	-1.77	0.31	0.56	-0.1	-0.59	-0.78	1.0	-0.8	-0.19	-1.16	-0.7	0.3	-0.73	1.3	-0.54	0.32	-0.33	-1.09	-0.82	1.0	-1.47	-1.58	0.93	1.42	0.21	-0.05	1.73	0.21	-0.34	0.02	-0.24	1.41	-0.13	0.14	-0.33	-1.2	0.08	-1.59	-0.6	-0.02	0.65	0.17	-0.14	1.03	1.24	-0.3	-0.57	-0.27	-0.2	1.04	-1.04	0.31	-0.74	0.73	0.7	-0.83	0.23	0.64	0.76	0.79	-1.2	-0.71	-0.19	-0.89	-0.65	-1.11	-0.19	-0.32	-0.72	-0.95	0.21	-0.66	0.69	-0.57	0.47	-0.04	-0.13	0.87	-0.32	-1.46	0.2	0.22	1.54	-0.96	-0.61	-0.15	-0.01	-1.02	-0.69	0.6	0.82	0.32	-0.26	1.32	2.01	0.4	0.63	-1.61	-0.76	-0.46	-1.85	-0.58	-0.14	-0.5	-0.4	0.01	0.96	0.87	-0.54	0.72	0.94	0.55	-1.76	-0.67	1.03	-1.18	-0.69	-1.47	-2.06	-0.32	0.72	0.52	-1.58	0.02	-0.26	-0.16	0.11	1.3	-0.59	-0.99	-0.81	1.94	-2.2	-0.77	1.06	-0.64	0.79	0.94	-2.05	-0.74	-0.01	0.55	-0.93	-1.38	-0.4	0.24	1.65	-0.86	0.63	0.87	0.28	-0.52	-0.28	-0.54	-0.09	-0.63	-0.9	0.15	-0.97	-0.17	-0.53	-0.01	-0.53	-1.41	-1.62	0.14	1.79	-1.17	1.58	-0.1	0.95	-0.98	1.91	-1.13	1.27	-1.59	-0.12	1.87	1.1	-1.33	1.67	-0.51	-0.68	1.22	0.58	1.33	-1.37	1.98	0.79	-0.28	0.36	2.29	-0.74	-0.84	0.72	0.91	-1.41	0.36	0.56	0.29	-0.63	0.78	0.37	-0.32	-0.41	-1.88	0.49	0.48	-0.41	-0.25	-0.45	1.35	0.97	-0.4	-0.97	-0.72	1.57	0.47	0.2	-1.34	0.33	0.6	0.94	0.41	-0.57	-0.64	-1.65	-0.62	1.25	-0.5	-0.79	0.83	0.21	-0.18	-0.28	0.32	-2.06	0.31	-0.02	-0.64	-0.3	0.6	0.68	-0.03	1.11	-1.73	-0.48	1.2	-0.1	-1.23	-1.88	-0.88	0.9	-1.34	-2.19	-0.25	1.41	0.02	-0.55	-1.34	0.31	0.85	0.12	-0.53	0.63	-1.05	0.48	1.2	0.04	-1.37	-0.5	-0.34	-0.29	-0.79	-0.56	-1.08	-0.03	-1.04	0.06	-0.7	-0.41	0.53	1.57	-1.02	1.55	-0.25	2.06	-1.59	0.22	0.47	0.34	-1.07	-0.47	0.12	0.46	-1.3	-0.12	0.08	-0.3	1.17	0.32	1.08	-0.84	-1.12	0.83	0.39	2.42	-0.52	1.36	-0.28	1.21	0.08	1.07	-1.61	-1.4	-0.79	1.53	-0.07	0.32	0.37	0.63	0.49	0.6	0.16	-1.05	0.61	-0.27	0.94	1.14	0.93	1.47	0.71	0.42	1.11	-0.21	1.93	0.15	1.81	1.21	2.23	0.47	0.32	-1.32	-0.47	0.3	-0.4	0.26	1.04	-0.97	0.31	-1.47	-1.22	1.02	0.64	-0.72	0.27	0.04	-1.54	1.49	-1.15	-1.02	-0.13	0.74	-1.31	-0.21	-0.28	0.75	-0.29	-0.53	-0.06	-1.04	0.78	0.18	0.22	-0.12	1.12	0.07	0.02	-0.78	-0.67	-1.29	-1.03	-0.62	-0.17	0.09	-0.86	-0.3	1.34	0.44	-1.45	-1.05	-1.16	0.71	-1.72	-0.99	-1.7	-1.84	0.5	-1.9	-1.81	0.57	-0.22	0.52	-1.19	0.34	-1.6	1.71	-0.65	-1.66	-0.89	-0.03	-1.19	-0.04	-2.01	-1.26	-0.9	0.33	0.06	0.76	-2.19	1.65	-0.87	0.3	0.53	-2.03	0.2	-1.22	0.1	0.73	0.12	0.11	-1.61	-0.05	-1.35	0.95	-1.21	-0.81	1.26	0.72	-0.22	-0.15	0.31	-0.72	0.47	1.7	-1.53	0.77	-0.42	0.71	-0.57	0.87	-1.64	0.73	-1.03	1.97	-1.38	-0.08	-1.54	-1.43	-0.68	-0.6	-0.26	-0.49	-2.0	1.47	1.95	-1.26	-0.31	-0.08	0.0	1.4	0.62	0.97	-0.84	-0.96	1.47	1.72	-0.24	0.25	0.42	1.22	0.88	0.29	-1.32	-0.05	-0.88	0.21	0.44	1.79	1.87	1.86	-0.2	0.79	0.24	0.09	0.41	0.33	-1.44	-1.15	-1.52	-2.21	-0.1	-0.04	0.77	-0.2	-0.18	-0.84	-1.27	0.32	0.54	0.71	-0.81	0.37	1.35	-0.57	0.52	0.28	-0.64	1.66	0.24	-0.57	0.45	0.48	-0.59	-0.53	-0.33	0.67	0.11	-1.84	0.23	-1.32	0.71	-0.16	-1.83	-2.2	-0.46	-0.23	-0.23	-0.08	-0.34	-0.43	-0.11	-0.05	0.47	-0.52	0.54	0.9	-0.17	0.52	0.6	-0.34	-1.22	1.86	1.38	-1.55	0.11	-1.39	0.0	0.82	0.71	1.78	-0.69	0.47	0.52	-0.8	0.72	-1.24	0.03	-0.19	0.4	-0.67	1.22	0.03	1.34	-0.96	-0.86	0.6	0.3	0.09	-0.21	0.69	0.13	1.13	0.7	1.12	0.16	0.47	0.29	0.51	-1.14	-0.54	0.28	-0.86	0.67	0.26	-1.08	-0.08	-0.56	-0.03	-0.03	-0.53	0.51	-1.64	-0.44	-2.39	1.4	0.14	1.31	-2.07	-0.96	0.31	0.92	-1.36	0.59	-0.01	1.94	-1.58	-1.04	0.38	1.97	-0.24	-0.09	1.11	0.99	0.55	2.19	1.02	-0.81	0.33	0.62	0.45	0.17	-1.23	0.7	-0.1	1.4	1.19	-0.52	0.88	0.79	-0.22	0.29	-0.65	-1.79	-1.31	0.76	-1.9	1.12	2.08	-1.66	-0.89	0.77	1.61	-0.8	0.41	1.88	-0.38	0.08	1.9	-0.75	-0.29	-1.25	-0.27	-1.33	-1.45	-0.81	0.46	-0.8	-0.08	-0.23	1.07	-0.73	-0.34	0.2	0.61	0.02	1.69	-0.47	-1.26	0.28	-1.01	2.14	1.75	1.71	-0.23	0.88	0.74	1.45	-0.86	0.52	-0.91	1.27	-0.78	-0.42	-0.23	-1.85	0.62	0.14	0.37	0.62	-0.97	-1.16	-0.98	1.05	-1.04	0.01	-0.68	0.86	-0.24	-1.07	0.67	-1.49	-2.04	-0.97	0.71	-0.52	0.23	-0.17	1.0	-0.05	-0.7	0.21	0.19	-1.0	-2.03	-0.88	0.31	0.16	-1.33	0.03	0.29	0.62	-0.87	-1.49	1.12	0.71	-0.93	-0.27	-1.38	-0.78	0.04	-0.6	0.54	0.06	0.02	-2.77	-1.35	1.1	-0.11	0.75	-1.36	-0.93	0.75	-1.15	1.46	1.68	0.61	0.33	-1.8	-1.24	0.4	-0.85	0.69	-1.16	-0.42	0.62	0.31	0.07	-0.51	-1.25	1.14	-1.48	-0.37	1.89	-0.47	0.74	-0.8	1.87	2.29	-0.41	-0.77	0.87	-1.61	-0.65	-1.26	-0.23	0.19	1.02	0.11	-0.2	-0.61	1.85	-0.52	1.49	2.48	0.68	0.0	1.2	0.35	1.5	0.91	0.58	-1.24	1.2	1.93	-1.52	-0.53	0.56	-0.4	0.35	-2.14	-0.36	-0.11	-0.71	-0.8	0.17	-0.47	-1.71	-0.99	-0.95	0.09	-0.42	-0.21	-0.3	0.93	-0.05	0.43	1.32	0.07	-0.75	0.42	0.61	-0.62	-0.96	1.33	0.54	1.23	0.55	-1.33	1.49	-0.1	-0.96	-0.94	2.64	-0.27	0.14	0.91	1.93	-1.25	0.99	-0.82	-0.47	0.62	0.24	-0.55	-0.84	-0.88	1.58	-1.2	-0.08	0.97	-1.51	0.2	-0.96	-0.21	0.41	-0.88	-0.51	0.4	-1.12	0.36	-0.17	1.97	0.95	0.64	-0.49	-0.48	-1.55	1.21	-0.28	-0.54	-1.91	-0.59	-0.45	0.88	-0.79	1.51	-0.34	-0.78	-0.15	0.99	0.5	0.82	-0.22	1.7	0.09	1.23	1.4	1.07	0.51	0.29	0.15	-0.99	0.08	0.27	-0.78	-0.76	1.82	-0.9	-0.11	0.76	-0.92	0.62	1.75	0.69	-0.02	0.62	0.59	-0.06	0.53	-1.24	-1.32	-0.34	-0.4	0.4	-1.0	-1.44	-0.18	-1.56	1.09	0.88	-1.57	0.43	0.13	1.82	0.13	-0.76	0.02	1.62	0.17	1.13	-1.11	-0.74	-0.12	-1.74	0.81	-0.33	-0.09	-1.45	-1.29	0.87	-1.36	-0.07	1.67	1.1	1.12	0.98	1.37	-2.27	2.24	-1.54	0.46	-0.41	-1.21	0.01	-0.7	-1.58	-0.39	-1.31	-0.13	1.07	1.76	-1.0	-1.44	-0.62	0.0	-0.95	-1.46	-0.38	1.04	0.06	0.17	1.02	-0.32	-1.7	0.5	0.23	1.52	-1.93	-0.09	-0.11	-0.73	-0.25	-0.36	-0.72	-0.17	0.18	0.51	0.61	1.83	-2.79	0.16	0.34	-1.89	-0.11	0.72	-0.83	-0.75	0.55	-0.78	1.63	1.12	0.43	-0.08	1.1	0.12	1.2	0.38	0.95	1.37	-0.06	-0.09	-0.25	0.4	0.26	0.95	0.54	0.61	0.28	0.64	-1.09	0.73	0.94	0.94	0.9	0.17	0.01	1.02	0.47	0.67	0.21	-0.16	0.63	1.06	0.33	0.57	0.95	0.68	1.11	0.0	0.23	-0.48	0.24	-0.24	0.14	0.91	0.69	0.26	1.0	0.11	1.07	0.41	0.01	-0.88	0.44	-1.22	0.39	-0.56	0.71	0.42	0.94	1.16	0.22	-0.2	0.69	-0.57	0.57	-0.09	0.5	1.03	0.71	1.1	0.9	0.72	-0.38	0.36	0.38	-0.17	2.59	-0.76	-0.54	-0.4	0.9	-0.95	0.4	0.16	-1.48	0.07	0.25	1.15	-0.98	0.48	0.3	-0.51	1.48	1.14	0.43	-0.26	1.13	0.84	-0.54	-1.29	-1.06	0.53	-0.24	-0.52	-0.69	0.89	1.31	0.2	-1.22	-0.97	-1.0	-0.46	1.08	-1.37	-0.36	-0.91	1.43	0.78	-0.09	-1.79	0.05	0.97	0.81	0.42	0.49	0.26	0.08	0.7	-0.2	1.53	0.77	-1.14	0.22	-0.11	0.2	0.6	-0.68	0.49	1.13	1.15	1.26	0.3	-1.48	1.72	0.77	0.89	0.8	0.05	1.09	0.0	-1.05	-0.42	0.76	-0.15	0.34	-2.19	-0.11	-0.97	0.73	1.31	-1.82	-2.21	-0.69	-1.33	-0.15	-0.05	-0.9	-0.18	-1.39	-0.93	-0.81	0.53	1.79	0.96	-0.89	-0.44	-0.41	2.5	-0.47	1.11	-0.33	0.85	-0.37	1.67	1.85	-0.82	1.17	-0.61	2.89	0.47	-0.81	-0.15	-0.58	-1.38	1.07	1.63	-0.12	2.31	-0.07	-0.99	-0.86	-1.13	1.35	0.74	-0.24	-0.49	-0.89	-0.57	-0.58	0.21	-0.95	-0.58	-0.48	-0.8	-0.3	1.72	-0.91	-1.43	-0.77	0.43	0.66	0.06	-0.56	-1.43	0.99	0.59	1.76	0.54	1.61	-1.45	-0.29	0.27	0.81	0.37	0.21	-0.54	1.0	-1.09	-1.55	-0.45	-0.46	-1.09	0.28	1.25	0.01	-1.41	0.76	1.85	0.16	0.38	-1.36	-1.22	0.89	1.96	1.17	0.65	0.7	-1.41	-0.42	-1.28	-0.18	-0.02	0.31	0.28	0.49	1.26	1.9	-0.86	-1.24	-0.58	-0.15	1.04	-0.4	1.27	-1.25	0.78	-0.76	1.58	-0.79	0.65	1.41	0.78	-0.35	-0.06	-0.1	-0.56	1.13	-0.43	-1.18	-0.35	-0.27	-1.9	0.55	-0.17	0.62	-0.51	0.5	-1.32	0.93	-1.1	1.11	-1.59	1.2	0.05	0.5	0.34	0.6	-0.85	-0.91	-1.08	0.34	0.46	0.32	-0.04	0.64	-0.28	-0.44	-0.77	-0.41	1.42	0.56	0.39	-0.15	1.71	0.87	0.5	0.36	-0.13	0.09	-1.07	0.77	-0.33	-1.31	1.26	1.96	1.64	2.2	0.14	0.62	0.84	-0.56	0.19	1.93	-0.16	-1.13	0.45	1.6	0.64	1.2	-0.34	-0.06	-0.19	-1.08	1.83	0.07	-0.84	0.6	-0.17	-1.97	0.23	-1.3	1.67	1.88	1.5	-0.87	0.94	-1.32	-0.45	0.6	0.38	1.28	-0.24	0.7	-1.16	-0.42	0.01	-1.61	-1.94	-1.97	0.73	-0.84	0.66	-0.23	0.08	0.41	0.9	-0.8	-0.66	-0.79	1.73	-1.52	1.31	-0.42	1.35	0.81	-1.67	-1.45	-0.63	0.36	0.43	0.69	-0.79	1.14	1.82	-0.39	1.36	2.61	0.84	-1.25	-2.05	1.39	-1.73	0.7	-0.65	0.98	1.12	-1.85	-0.35	-0.66	1.02	-0.79	-1.46	-0.57	1.06	-0.65	-0.4	-0.39	0.34	0.43	-0.47	0.14	0.47	0.02	-0.11	2.31	-1.02	-1.12	0.8	-1.58	-0.69	-0.51	-0.19	0.86	-1.67	0.46	-0.02	-1.2	-1.59	0.31	0.33	-1.11	-1.16	-1.04	1.57	0.41	-0.05	0.09	-1.19	-1.56	0.29	0.22	0.87	0.75	-0.02	0.06	-1.67	0.17	-1.07	1.64	0.63	1.86	0.51	-0.12	-0.83	-1.62	-0.22	-1.16	0.1	-0.61	-0.58	-0.5	-0.84	1.03	-0.06	-0.32	-0.79	1.73	1.02	1.59	-0.14	-0.98	-0.03	-2.08	1.29	0.02	-0.5	-0.69	0.53	-1.27	-0.58	-0.57	-0.58	-0.01	-0.36	-0.9	0.29	-1.05	-1.51	-0.89	0.23	0.15	-0.48	-0.01	-0.04	-0.65	-0.61	-0.58	-1.31	-2.29	-2.02	0.62	-0.17	-2.16	-0.34	0.53	0.2	0.26	1.04	-1.87	-0.31	0.17	0.79	-0.72	-0.27	-0.2	1.03	-0.91	-1.72	-1.53	0.82	-1.41	-1.27	-1.61	-0.62	0.89	1.25	0.18	-0.18	-0.71	0.71	1.4	1.5	-0.11	0.72	1.11	0.8	0.18	0.11	-0.55	-0.07	-0.46	0.32	-1.46	-0.34	-0.53	0.46	-2.25	-0.86	1.07	-1.24	0.35	-0.7	-0.39	1.11	-0.42	-0.6	-0.46	-1.57	1.16	0.97	0.78	-1.97	-0.89	-0.83	-1.49	-0.57	-0.58	0.52	0.51	-0.37	-0.92	-0.52	-0.2	-1.56	0.62	-1.87	-0.2	-1.89	0.92	0.68	1.55	1.42	0.75	-0.45	-1.43	0.52	0.44	0.6	-2.0	-0.57	0.56	-1.07	-0.63	-0.01	1.04	-0.64	0.48	0.78	-0.58	-0.21	0.92	0.55	-1.16	-1.29	0.35	0.31	0.45	1.2	0.11	-1.31	-0.81	-1.35	0.53	-0.46	2.15	0.38	0.22	-1.95	-0.09	-1.07	-0.99	-0.48	0.13	-0.59	-1.02	-1.91	0.22	1.34	0.85	-0.51	0.88	-0.02	-0.31	-0.38	0.8	0.61	-2.22	0.29	0.23	-0.98	-1.94	0.17	-0.55	-0.93	-0.5	0.44	-0.04	1.35	-1.19	0.03	-0.36	0.69	-1.36	1.58	-0.3	-0.53	-0.25	-0.6	0.07	1.6	-0.81	-0.62	0.3	-1.22	-0.73	1.01	-0.9	-0.06	-0.58	-0.65	-0.72	-0.55	-0.72	-1.11	-1.5	1.73	-1.1	0.55	-0.04	-1.45	-0.37	-0.04	1.64	0.27	1.42	-0.51	-1.14	-1.55	-0.07	0.74	0.41	-0.2	-1.27	0.89	-0.55	-0.21	0.92	-1.12	-0.05	-1.07	-1.16	0.75	-0.02	0.15	-0.9	-1.51	1.88	0.33	-1.28	-0.66	-1.37	0.97	1.38	-0.26	-2.05	-1.68	1.95	-0.14	0.0	-1.42	-0.43	0.15	-0.14	-1.28	0.7	1.15	1.38	0.34	0.71	0.4	-0.74	1.32	0.55	0.83	-0.04	-0.44	1.72	1.06	-0.49	-0.51	-1.2	-0.15	-0.09	0.3	-0.27	-0.04	0.63	0.49	0.03	-0.92	0.48	0.79	-0.18	-0.85	-0.69	0.32	-1.07	-1.24	-0.09	-0.9	-0.98	2.67	-0.62	-0.68	-0.9	-0.51	-1.4	0.23	-0.18	-0.47	-0.76	-0.94	-0.8	1.43	-0.83	1.23	-0.52	1.74	0.49	0.43	-1.4	-0.79	0.68	-1.2	-0.87	-0.24	-1.38	0.21	1.48	-0.49	1.5	0.0	-0.26	-0.22	-0.35	-0.72	-0.91	-0.18	0.27	0.53	-0.27	0.51	0.14	-0.67	-1.25	-1.91	-0.51	0.92	0.04	0.06	1.2	-0.75	-1.64	1.0	-0.8	1.46	0.8	0.29	-1.77	-0.28	-0.42	-0.86	-2.17	-0.22	0.45	-0.53	0.79	0.38	0.8	0.49	1.22	1.43	-0.58	0.75	0.25	0.3	-0.77	1.36	0.8	1.77	-0.78	-0.21	-0.38	0.71	0.53	-0.86	0.43	-0.13	-1.0	-1.31	0.15	0.57	-0.34	-0.16	1.8	-0.07	-1.16	1.21	0.3	-0.44	0.64	0.46	0.29	0.51	0.3	0.22	-0.71	0.11	0.73	0.31	1.68	0.53	-0.08	-0.54	-1.19	-0.98	0.17	-0.4	-0.72	-0.93	0.28	-0.63	1.18	1.68	-0.46	-1.88	0.75	-1.42	0.76	0.82	-0.59	1.11	-0.33	-1.56	1.22	0.09	-0.01	-2.0	-0.22	-0.59	-1.78	0.65	1.5	-1.32	1.43	0.42	1.93	1.71	1.16	-0.82	0.28	2.01	0.55	1.85	0.1	-2.27	-0.76	0.01	-0.39	1.26	-0.45	-1.42	-0.66	0.87	-0.99	1.73	-0.27	-0.54	-1.15	0.73	-1.01	0.56	0.16	1.08	0.72	-1.16	-0.75	-1.25	0.59	-0.54	0.49	-0.2	0.56	0.46	0.41	-1.07	0.61	-1.23	-1.22	2.32	0.81	-1.15	1.69	-2.04	1.01	-0.78	0.07	0.22	-0.47	0.53	0.59	-0.37	-0.81	0.31	-0.79	0.48	2.36	0.2	0.98	-1.65	-1.12	0.24	2.61	0.72	0.4	1.16	0.93	-1.14	-1.56	-0.95	0.24	-0.26	-0.99	0.14	-0.26	0.59	1.84	-0.01	-0.23	-0.89	-1.3	2.07	-1.31	0.12	1.21	0.12	-0.6	-0.74	-1.74	-0.75	-1.74	-1.42	-2.06	-1.18	-1.68	-1.27	-0.21	-0.26	-0.11	-0.01	-0.27	-0.07	0.59	-0.05	0.06	-1.12	-1.07	-0.31	0.16	-0.8	-1.23	0.32	0.69	0.26	0.09	0.86	0.79	1.66	0.34	1.55	-1.01	0.87	0.03	0.21	0.37	0.44	-1.05	-0.31	1.32	-0.64	-1.73	0.44	-0.78	0.74	-0.86	-0.09	-0.32	0.8	-2.39	-0.5	-1.06	-0.78	-1.02	-1.71	1.73	-1.27	-0.43	0.14	-1.03	1.33	-0.4	0.45	-0.32	-0.04	-0.14	-0.16	1.29	-0.18	-1.22	-1.86	-1.37	-0.26	0.26	1.36	0.61	1.13	-0.78	1.38	0.57	2.53	1.56	2.2	1.88	-0.04	0.75	-0.21	-0.62	0.74	1.55	1.95	-1.31	-0.36	0.81	1.22	-0.4	-0.1	-0.32	-0.84	1.35	-0.37	-1.11	1.25	-1.41	-0.33	1.19	-1.1	-0.17	-0.58	0.33	-0.55	-1.47	-0.94	0.08	2.41	1.2	0.82	-0.62	-0.49	-0.29	-0.79	-0.96	0.6	-0.53	0.55	0.54	-1.5	-0.91	-0.31	-1.43	0.34	2.94	-1.37	1.88	0.18	-0.39	-0.58	0.53	-1.61	-0.76	-1.17	0.44	0.18	1.5	-1.44	-1.31	-1.38	0.3	-0.92	0.39	-0.51	-0.95	0.9	1.85	1.73	-0.19	-0.29	0.06	0.35	0.16	-0.8	-0.67	-2.08	-0.38	-0.15	0.29	-0.28	1.06	0.84	-0.71	0.43	-0.5	-1.71	0.4	0.82	-0.81	2.04	-0.1	1.03	-0.17	-1.54	-0.76	0.29	0.6	-0.47	-0.48	0.42	-0.04	1.04	1.37	-1.52	-0.45	1.02	0.59	-1.24	0.8	0.16	1.66	-0.47	1.05	1.24	-0.09	0.52	1.44	-1.48	-1.72	-0.17	-0.31	0.53	0.91	-1.74	-0.83	-0.85	-1.08	0.04	-0.8	0.1	0.64	-0.16	0.83	0.31	1.46	-0.09	-0.82	0.65	0.6	-0.21	1.01	-0.98	0.6	-0.99	1.18	0.78	2.12	-1.11	-0.03	-0.54	1.6	0.38	2.23	-0.98	0.95	0.11	-0.1	-1.86	-0.19	0.77	-0.89	-1.02	-0.12	1.11	1.29	-1.51	0.75	0.86	0.15	1.07	-1.5	-1.04	-1.35	-0.19	0.22	-0.98	1.17	0.05	-0.8	-0.96	0.6	-0.84	-0.77	-1.59	-1.51	-0.95	-1.55	-1.23	0.34	0.73	-1.68	-1.53	-0.27	1.22	-0.68	-1.4	0.2	-1.61	-0.57	-0.32	-2.16	-0.32	1.1	0.47	-0.65	-0.53	1.78	-0.02	0.39	0.71	0.45	-0.64	0.26	0.56	-0.82	-1.34	-0.71	-1.04	-1.67	-0.1	-0.42	-2.09	-0.08	0.68	-1.48	0.07	0.02	-0.16	0.07	-0.08	1.47	-0.34	0.73	0.36	-0.25	-0.68	-1.88	-1.53	-1.78	0.4	0.09	0.08	0.65	0.7	0.05	-0.25	1.83	0.87	0.15	1.49	-0.12	-1.09	-1.51	-1.42	-0.39	0.01	0.18	0.04	-0.22	1.48	0.03	0.34	-0.93	-1.93	0.04	0.9	0.22	0.65	0.14	-0.42	-0.72	-0.47	1.1	-1.62	0.62	-0.57	-0.62	0.02	0.36	-1.19	0.84	0.2	-1.75	1.04	-1.35	1.27	-0.86	-0.58	-1.5	-0.89	-1.59	-0.57	0.39	-0.53	-0.07	-0.83	0.51	-1.86	-0.05	1.31	-0.03	-1.05	1.62	0.36	-1.6	-1.44	0.58	0.37	1.1	1.43	0.49	0.03	0.2	0.46	0.64	0.79	-0.17	-0.42	-1.18	-0.47	-0.53	0.17	1.51	1.02	-0.44	-1.02	-1.88	0.38	0.24	-0.23	-0.85	0.22	-1.18	0.39	-0.37	-1.43	0.77	-0.72	0.35	1.57	1.17	1.39	-0.22	1.11	0.82	0.47	-1.3	-1.3	-0.54	0.75	-0.73	-1.09	-1.14	0.31	-0.79	-1.85	-0.19	-1.48	1.4	-1.06	-1.21	-0.59	-0.37	-0.9	-0.46	0.63	-1.27	0.75	0.58	0.39	0.21	-1.27	0.58	-1.59	-0.19	1.2	-0.7	0.13	-0.53	-0.74	0.23	0.86	0.69	-1.77	-0.33	1.51	-0.64	-1.03	-0.14	1.58	0.01	0.34	0.53	0.16	-0.6	-1.22	1.26	0.33	1.29	0.16	1.5	0.51	-0.59	0.43	1.44	1.15	-1.45	1.83	-0.03	-1.67	-0.39	0.12	-1.15	0.08	0.18	-1.39	-0.73	0.41	1.2	0.82	-1.3	-1.08	0.08	-1.52	-0.79	1.08	-0.11	-0.18	-0.34	-1.46	1.29	0.73	0.49	0.3	-0.36	0.52	0.39	1.87	-0.37	-1.04	-1.85	-1.89	-0.98	-0.09	-0.74	0.46	-0.83	1.65	-0.74	1.31	0.39	-0.54	0.37	-0.73	-1.69	0.07	0.05	-0.22	0.0	-1.5	-0.17	0.57	-0.62	1.1	0.75	-1.62	-0.4	0.1	0.79	-0.28	0.49	-1.87	0.57	0.88	0.74	0.93	-2.06	-0.69	-0.74	-0.06	-1.23	-0.71	0.24	-0.32	-1.0	0.42	0.62	-1.13	-0.94	1.71	-1.2	0.46	0.71	-0.82	0.66	-1.68	0.66	0.32	-1.31	0.33	0.27	0.56	-0.36	1.6	0.17	0.38	-1.15	0.01	0.05	-1.27	-0.29	-1.05	-0.12	0.23	-0.11	-0.98	-0.69	-0.11	-0.4	-1.39	-1.94	-0.71	0.29	-0.02	1.13	-1.07	-0.09	0.92	1.38	0.07	0.97	1.4	0.98	-1.04	-0.65	-0.71	0.67	-0.19	-1.62	-0.64	-0.65	1.73	0.88	0.92	0.92	0.12	1.83	-0.4	1.13	0.87	-1.83	-0.23	0.32	-1.59	-0.98	0.35	-0.2	0.22	0.55	-0.08	0.6	1.01	-1.19	-1.23	0.87	0.48	1.09	-2.03	-0.18	-0.3	1.39	-1.05	-0.34	1.51	-0.52	0.41	-0.49	-1.1	1.3	0.01	-1.01	0.04	-0.39	0.38	1.83	-0.12	0.47	-0.88	0.18	1.04	-1.85	1.31	0.51	0.29	-1.21	-0.32	-0.69	-0.81	0.03	-1.59	-0.63	0.17	-0.47	-1.74	-0.59	0.53	-0.07	-1.43	-0.91	-1.43	-0.11	-0.57	0.54	0.51	-1.01	-0.3	-0.75	-0.8	0.33	0.58	-0.32	0.23	-0.11	1.51	0.77	0.78	-0.22	-1.43	1.58	-0.71	0.66	-0.51	-0.04	0.98	0.74	-1.12	0.45	0.17	-1.19	-0.43	-0.45	-1.58	1.17	1.66	0.54	-0.23	0.0	-2.06	-1.68	-1.44	-1.13	-0.86	-0.02	-0.48	-0.01	0.63	-1.54	0.64	-0.41	-0.33	-0.28	-0.73	1.55	1.04	0.01	-0.52	-0.12	-0.41	0.84	0.62	-1.64	-1.84	0.45	0.61	0.32	-0.81	1.25	0.76	-1.05	0.64	0.84	0.87	-0.46	-0.27	-0.03	-0.14	-0.07	-0.79	0.15	-0.78	-0.65	-0.87	0.27	-0.14	0.0	0.04	-0.64	0.92	0.38	-1.0	1.02	0.58	0.66	0.86	-1.02	-2.46	1.26	1.16	-0.06	-0.59	-0.98	0.33	-1.64	-0.71	0.19	0.05	-1.01	-0.13	-1.52	-0.9	0.35	-0.25	1.34	1.26	-0.98	1.62	-0.24	-0.89	-0.58	-0.71	0.07	1.68	0.58	-2.3	0.24	1.48	1.99	-0.29	-0.59	-0.86	1.09	2.48	0.7	0.33	-0.47	1.25	0.46	-0.16	0.34	0.14	-0.56	-0.17	-0.61	-0.19	-0.66	0.33	1.06	0.59	-1.1	-1.23	0.65	1.34	0.38	-1.32	0.23	-0.93	-0.24	0.02	0.17	-2.14	-0.19	0.64	0.46	-1.84	2.67	-1.48	0.56	1.92	0.14	-0.19	0.82	0.37	0.62	1.18	0.74	0.5	-0.61	-0.22	0.5	-0.67	-0.28	-0.21	0.49	-0.54	0.04	0.69	0.13	-0.04	-1.82	-0.35	0.05	-0.75	-0.41	0.64	-0.25	-0.31	
NHF	-0.77	-1.48	-0.56	1.55	-0.65	0.78	0.41	-1.43	-0.16	-0.39	-0.21	-2.19	-0.12	-0.48	-0.83	-1.08	1.19	0.01	0.62	-0.18	-1.35	-1.59	0.53	-0.07	0.94	-0.63	-1.3	-1.59	-0.44	0.19	0.22	0.25	0.62	1.38	-0.42	-0.56	-0.56	1.8	1.17	-1.82	1.61	0.0	1.21	-0.79	0.25	1.44	0.43	-0.74	-0.76	-0.3	0.74	-0.12	-0.53	-0.84	-1.18	-0.55	-1.16	0.8	-1.28	-0.62	1.34	0.32	-1.84	0.01	-0.33	-0.46	0.95	0.41	-0.95	1.98	-0.33	-1.06	1.89	-0.64	-0.65	1.77	0.17	-0.84	0.48	0.84	0.6	-0.1	2.17	0.27	0.38	1.01	0.93	0.16	-0.04	-0.03	-0.67	-1.08	-1.09	-1.45	0.26	1.26	-0.62	1.92	1.33	-1.3	0.19	0.15	-0.15	-1.33	-0.84	0.71	1.27	0.87	-0.19	1.46	-0.23	0.41	-1.46	0.22	0.83	-1.89	-1.24	1.21	-0.31	1.52	0.28	2.13	-1.48	1.25	-0.49	0.22	-0.06	1.2	1.11	0.34	1.1	0.91	-0.4	-0.17	0.06	-2.28	-0.83	-0.29	1.61	1.01	0.51	0.34	0.19	-0.64	-0.29	0.35	-0.38	-1.02	-0.14	0.17	1.3	-0.75	0.03	0.06	-2.57	-0.65	-0.41	1.31	1.06	1.11	-1.14	-1.35	-0.51	-0.53	1.02	-1.37	-0.09	-0.66	0.46	0.27	-0.65	-0.34	-0.61	-1.77	0.23	0.57	0.93	-1.11	1.69	-1.53	-0.58	1.73	-0.86	-0.67	0.21	-0.38	0.44	0.98	-0.58	1.45	1.01	1.29	-0.72	0.97	1.31	1.18	1.39	0.31	-0.21	0.72	1.3	1.09	0.5	-0.66	0.17	1.38	0.45	-0.73	1.21	0.26	0.24	0.02	-1.64	-1.79	0.51	-0.02	-0.21	1.56	-0.87	-0.18	1.15	1.16	0.3	0.97	0.6	0.72	0.52	1.26	1.05	1.53	0.33	0.97	0.12	0.36	0.97	-0.63	0.72	0.78	-0.77	0.58	-0.02	1.28	0.56	1.24	-0.06	-0.92	2.45	-1.45	0.21	0.52	0.49	-1.43	-0.74	1.3	1.26	-1.68	-0.32	0.35	1.37	-0.3	0.19	-1.87	-0.34	-0.2	-0.72	0.33	0.12	1.42	-0.08	0.71	0.14	-0.75	0.97	-0.38	-0.42	0.67	-1.81	-0.84	-1.68	1.95	1.3	1.13	-0.95	0.63	-1.09	-0.12	0.27	0.42	-0.82	0.16	-1.15	-0.14	0.87	0.3	-0.38	0.11	0.85	-2.42	-1.42	-0.21	-0.32	0.27	0.0	-0.55	-1.31	0.82	-0.3	-0.63	-0.49	1.25	-1.2	-0.75	-0.18	1.72	1.18	1.42	0.84	1.12	0.94	-0.33	1.64	-0.45	-1.03	-0.09	-0.92	-0.22	1.39	-2.34	0.58	-0.3	-1.43	-0.39	-0.17	0.85	0.12	-1.15	1.15	-1.67	0.62	0.34	-1.3	-0.81	0.49	0.61	0.37	1.0	-0.02	-0.43	2.02	0.44	-1.24	0.15	0.25	0.38	1.55	-0.94	-0.01	1.52	1.3	-0.4	1.19	-1.68	-0.59	-0.82	-0.59	-1.45	-1.01	-0.7	-0.62	0.47	-0.34	1.96	1.16	2.31	-0.79	-0.4	-0.17	0.24	-1.15	0.38	-0.91	0.34	0.36	-2.22	-0.79	0.5	1.38	0.51	-1.06	-0.03	1.15	1.34	0.83	-1.53	0.62	0.7	0.57	1.14	0.41	1.23	-0.19	0.06	0.43	1.09	-0.03	1.62	0.23	1.06	1.46	1.15	0.89	0.06	-1.29	1.98	0.88	0.95	1.17	0.43	-0.12	-0.61	1.64	0.57	0.79	1.71	1.73	1.71	-1.14	1.86	0.12	0.2	-1.45	1.78	-0.63	-1.09	0.86	0.51	-0.37	-0.32	-0.27	1.96	0.84	0.57	1.09	1.66	1.66	1.43	-1.85	-0.22	0.33	1.8	1.96	2.75	-1.44	-0.94	-0.06	-0.31	0.25	-0.54	2.25	-0.4	0.37	0.06	-0.52	-0.28	1.33	0.01	0.64	0.3	0.66	0.75	0.5	1.19	-1.22	1.37	-0.84	0.48	-1.56	1.55	-0.75	1.67	0.09	0.38	0.73	0.39	0.62	0.59	0.98	0.06	0.53	0.55	0.42	-0.9	-1.4	0.29	1.89	0.45	1.08	0.14	1.6	1.96	-0.71	0.36	0.86	1.5	0.08	-1.85	-0.15	1.12	0.51	0.19	1.9	-0.33	-0.18	-2.16	-0.34	0.3	0.31	-0.05	-0.91	-0.14	-1.05	-1.28	-0.62	2.13	0.59	0.98	-0.92	0.1	-1.09	-0.64	1.36	0.55	-0.63	1.93	-0.5	-0.47	0.0	-0.6	-0.27	1.8	0.19	0.76	0.81	0.96	1.02	-0.41	-0.4	-0.22	0.97	-1.32	2.04	1.01	2.26	0.47	0.25	0.83	2.13	0.1	-1.33	0.17	-0.03	-0.55	0.79	0.64	0.1	-0.87	0.65	-0.14	0.38	-0.9	0.48	-0.92	0.39	-0.89	0.54	-0.14	-0.16	0.4	-2.32	-0.89	-1.41	0.01	1.09	0.53	0.25	0.39	1.81	-0.4	-0.51	0.32	-0.23	-0.43	0.62	-0.96	-1.04	-0.08	-0.07	1.23	0.75	2.16	-1.0	-0.09	-0.52	-0.86	0.49	-0.5	0.67	-0.05	-1.0	-0.25	-0.65	-0.1	-0.62	0.22	-1.26	-0.61	1.63	1.17	-1.06	-0.38	-0.68	1.45	0.48	-0.58	0.92	0.87	-0.06	-0.82	0.77	-1.24	0.82	0.65	0.17	0.7	-0.04	0.42	0.75	-0.25	0.42	0.76	0.1	0.74	0.15	0.04	-0.1	0.33	-0.97	-0.19	0.43	-1.44	1.9	-0.84	-0.45	-0.64	0.6	-1.86	0.02	-0.38	-1.25	0.1	-1.31	0.18	-0.47	-0.78	-1.57	0.19	0.51	-0.89	0.12	-0.91	-0.37	0.59	0.15	0.33	-0.21	0.46	-0.39	-0.53	-0.58	0.83	-0.37	-0.05	-1.09	-1.74	-0.03	-0.99	-0.22	-0.38	-0.25	-0.23	-0.98	0.35	-1.23	0.37	-0.56	-0.31	-0.78	-0.5	0.63	1.53	-1.55	-0.37	0.28	-0.36	-1.97	0.46	-0.67	1.05	0.41	0.32	-0.59	1.12	0.38	-0.76	-0.8	-0.16	0.45	-1.15	-1.03	-1.28	0.8	-0.49	-0.95	2.21	-0.7	0.47	0.73	1.98	1.2	0.6	0.89	-1.49	-1.22	-0.91	-1.75	1.67	0.99	0.64	1.52	-1.01	1.58	-0.5	0.45	-0.4	-1.59	1.35	-0.44	-0.86	0.49	-0.05	-1.3	-0.76	-0.35	1.78	-0.74	1.55	0.32	-1.5	-0.02	-0.31	1.26	-0.09	1.06	0.83	0.19	0.12	-0.2	1.23	-0.24	-0.99	1.48	0.47	0.84	1.28	1.08	0.0	0.1	-0.11	-0.96	-0.26	0.22	-0.49	1.46	-0.2	1.14	1.02	1.15	0.46	1.02	1.35	-0.26	0.33	1.46	0.7	0.88	0.85	0.76	0.16	0.89	-1.04	-0.06	-0.64	1.2	-0.89	1.08	1.18	0.91	-1.48	-1.67	-0.08	-0.16	1.36	0.73	-0.06	0.12	-0.11	0.46	-0.28	-0.65	-1.48	1.41	-0.87	-0.57	1.27	-1.76	-0.58	0.8	-0.4	-0.15	-1.44	-1.02	0.98	-0.29	-0.65	0.07	2.17	1.57	0.47	1.58	1.27	-0.01	1.44	0.55	1.75	1.16	-0.1	0.58	0.69	0.82	2.16	-0.51	0.68	0.68	0.34	1.32	1.2	2.0	2.23	0.82	1.94	-1.3	1.15	-0.87	0.27	1.39	1.65	-1.1	1.25	1.87	-1.78	0.27	0.78	0.28	0.71	0.73	-0.2	0.72	0.6	0.99	-0.66	-1.35	-0.84	-1.12	-1.22	-1.31	0.71	0.9	0.91	1.13	-1.19	-0.32	0.68	-0.11	-0.82	1.2	-1.28	1.33	0.8	0.31	1.53	-0.54	-0.61	-1.13	1.21	0.6	0.26	0.8	-0.48	-0.61	-1.28	1.1	-0.3	0.04	0.84	-0.28	1.99	0.84	-1.27	-0.47	-0.43	1.74	0.53	-0.63	0.95	-0.73	-0.01	1.24	0.73	-0.07	-1.52	0.0	0.45	-2.22	0.13	-0.99	-1.23	-0.61	1.23	0.61	-0.19	1.06	1.86	-0.33	-1.02	0.24	0.44	1.3	-0.47	1.31	-0.11	-1.5	0.35	0.41	0.99	1.6	0.22	-0.76	1.98	0.51	-0.1	0.58	-0.88	1.7	-1.12	-0.16	0.96	-0.54	0.78	-0.31	1.16	0.24	-0.11	-0.68	-0.61	0.33	0.16	-0.13	-2.13	-0.22	-2.16	1.12	-0.28	-0.53	-0.37	-0.86	0.94	-0.29	0.01	1.45	0.06	-1.26	-0.82	1.04	-0.32	0.18	0.63	0.46	-1.5	1.07	0.85	1.39	1.31	0.39	0.79	0.48	-0.04	-2.19	0.81	-0.97	0.18	1.02	-0.06	1.51	1.17	0.14	0.18	-0.14	-0.18	1.52	1.73	0.7	2.05	0.31	-1.14	1.55	-0.43	-0.78	0.3	0.84	0.09	-0.77	0.63	0.42	1.08	-0.41	-1.86	-0.4	1.54	1.2	0.48	1.1	0.17	-0.44	1.28	-0.28	0.35	-0.14	0.44	-1.65	0.85	-2.08	-1.06	-0.2	0.16	1.04	0.46	0.76	0.46	-0.73	0.9	-0.07	0.08	0.95	1.31	0.18	0.6	-0.29	-2.02	-0.14	0.85	-1.5	0.92	1.07	-0.59	0.75	-1.28	-0.36	-0.62	-0.36	-0.95	1.08	0.7	-1.07	0.84	0.49	0.58	-1.41	0.48	-0.72	-1.21	-0.5	-0.3	-0.56	0.15	1.64	-0.7	-1.23	0.77	-0.21	-0.15	-0.07	-0.1	0.54	-2.05	0.49	0.2	0.9	0.06	0.55	1.37	-0.27	-1.07	-0.73	0.29	0.5	1.06	0.02	0.89	0.86	1.16	-1.09	-0.34	-0.87	0.64	-0.14	-1.52	-0.59	0.14	-0.7	1.22	1.08	1.05	0.93	0.68	-1.04	0.51	0.33	-0.42	0.13	-0.48	0.04	0.53	-0.58	0.97	-0.63	0.85	-1.71	1.88	0.61	-1.07	0.36	0.88	1.69	-0.69	-0.89	-0.18	1.02	0.52	0.12	-0.35	0.54	0.7	-1.29	-0.69	-0.06	0.66	0.51	0.21	-0.38	1.35	-0.03	-1.28	0.46	-0.19	1.43	-1.13	0.77	-0.81	-0.96	-0.95	0.41	-1.88	0.8	1.17	-0.39	-1.39	0.32	-1.33	-1.98	0.33	-1.21	-2.13	-0.73	1.81	-1.01	-1.75	0.25	1.29	-0.44	-0.36	0.6	1.7	0.63	1.78	0.35	-0.68	-0.02	0.05	1.0	-0.03	-0.08	-0.76	-0.1	0.44	1.04	-0.4	1.75	1.43	0.79	1.24	-0.58	1.86	-0.89	0.17	0.61	-0.13	-0.79	-1.6	-1.67	-0.26	-1.57	-1.83	0.04	0.33	0.25	0.71	0.68	0.04	-0.81	1.18	0.47	0.02	-0.78	0.45	-0.52	-0.21	-0.16	-0.31	-0.89	-1.13	-2.5	-1.73	1.27	-0.49	-1.47	-0.38	-0.37	0.16	-0.96	-0.13	0.64	0.86	0.29	-1.03	-0.43	-0.2	-1.36	-2.06	0.72	-0.02	0.31	-0.58	-1.29	1.65	-0.45	0.89	0.16	-0.4	-0.77	1.84	-1.04	-0.46	0.24	-1.44	1.38	-0.73	1.07	1.26	1.63	-0.17	-0.95	-0.22	0.29	-0.18	0.6	-0.39	0.07	-0.26	-0.82	1.27	0.4	2.19	0.46	-0.52	0.74	-1.13	0.29	0.04	-0.08	0.68	1.1	1.27	1.27	-0.16	1.52	-0.78	-1.02	0.62	0.77	0.89	1.1	-0.46	0.54	-2.36	0.67	0.73	1.36	0.31	0.76	1.26	0.31	1.88	-0.99	0.32	0.38	-0.7	-0.8	1.17	-0.31	1.03	-0.71	-1.05	1.76	0.31	-0.43	1.38	0.36	-0.34	2.3	-0.74	0.53	-1.82	0.33	0.79	-0.52	0.8	-0.13	0.79	-0.99	-0.74	0.76	0.29	0.61	0.41	-1.2	-0.93	-0.05	-0.73	-0.73	0.79	0.17	-0.51	0.73	1.24	0.71	0.32	0.12	2.04	-0.05	1.66	-0.56	-0.39	0.67	-1.06	0.43	-0.03	0.77	1.0	1.82	-0.96	-1.83	-0.82	0.23	0.45	-0.06	0.33	0.1	-0.7	-0.67	-0.73	-1.7	1.36	-0.79	0.78	0.6	1.5	0.12	0.12	-1.14	0.1	0.23	0.06	0.01	-0.17	-1.07	-0.66	0.17	0.14	-0.9	-0.39	0.0	-2.06	0.8	0.53	1.26	-0.06	0.53	-1.23	1.77	0.9	-0.96	0.33	1.15	0.86	-0.87	-2.0	-0.43	-0.73	-0.03	-0.38	-1.67	0.0	1.7	0.27	-1.09	-0.72	0.62	0.2	0.79	0.15	0.1	1.54	1.18	2.08	-0.89	-0.8	-0.74	-0.77	-0.51	-0.58	-1.3	1.91	-0.7	0.75	1.2	0.07	0.07	2.42	-0.51	-1.89	0.61	-0.27	0.55	-0.35	-0.13	1.49	2.25	0.15	0.01	1.21	0.93	1.13	-1.91	-0.39	0.5	-0.45	0.32	-0.34	0.4	-0.12	1.31	-0.96	0.05	0.13	0.6	-0.86	0.04	-0.22	-1.91	0.87	1.51	0.9	-0.34	-1.83	0.44	2.2	-0.19	-1.46	0.78	0.9	2.03	0.48	0.35	0.15	-0.41	-1.58	0.59	0.15	-1.03	0.17	1.04	-0.48	-0.41	-0.5	-0.52	0.52	1.19	1.23	-1.12	1.69	1.98	1.45	0.57	2.22	1.86	0.49	1.14	1.57	0.46	-1.7	1.2	0.04	-1.65	-2.22	-0.88	-0.95	-0.03	-0.14	-0.94	-0.76	0.21	-0.98	-1.04	-1.01	0.93	-2.06	-1.2	-0.29	0.41	1.54	1.83	-0.09	-1.17	-0.89	1.67	-1.29	0.0	-0.91	-0.47	-0.07	-0.93	1.42	-0.77	0.12	-0.21	-0.92	0.71	0.97	-1.56	-0.89	-0.75	0.06	-0.86	0.22	-1.24	-0.18	0.53	0.98	0.99	-1.35	0.83	0.06	0.67	1.04	0.84	-0.92	0.54	-1.13	-0.8	0.67	-0.16	-0.41	1.76	-1.05	-0.09	0.1	0.88	1.19	1.82	1.46	-0.8	-1.48	-0.6	1.16	1.19	1.0	0.6	-0.46	0.21	1.5	1.11	-0.99	0.19	1.89	1.36	-0.06	-0.42	-1.16	1.08	-0.1	-0.78	0.13	2.2	1.32	0.81	0.06	0.37	-0.78	-0.14	1.33	-1.9	-1.52	0.74	0.53	0.92	-1.03	0.72	-0.46	-1.17	-1.94	0.46	0.22	0.08	-0.5	-0.44	0.93	0.55	-0.71	-1.48	-0.66	-0.85	2.3	-0.02	-0.92	-0.59	-0.13	0.85	-0.93	0.19	-0.39	-0.49	-0.13	0.94	-0.14	-0.22	2.06	0.49	-0.5	0.49	0.43	-0.81	-0.12	1.85	1.77	1.02	-2.27	1.02	-2.42	0.09	0.67	-2.19	0.47	1.23	-0.43	1.98	-0.33	0.23	-0.2	-0.39	0.64	0.2	0.34	0.03	0.09	-0.36	-0.09	-0.54	-1.25	1.64	-2.32	-0.29	-0.4	-0.81	1.44	-0.47	0.08	0.77	-0.28	-0.69	1.06	-0.07	0.69	0.27	-2.16	0.67	1.1	-0.57	-1.73	-1.38	0.14	0.65	1.62	-0.31	0.13	0.47	0.32	1.03	0.18	-0.81	1.57	-1.37	-0.72	-0.49	-0.69	0.24	0.8	1.03	0.21	-1.01	-0.38	0.11	-1.13	1.28	-0.69	0.42	-0.41	-0.16	-1.01	0.26	-0.02	1.95	-0.99	-2.35	-0.64	-0.09	1.53	-1.07	-0.82	-0.12	-0.95	-1.09	-1.91	0.74	-0.44	0.59	0.56	0.91	0.83	-0.4	0.19	0.03	0.64	0.95	1.72	0.87	-1.25	-1.67	-0.54	-0.43	-1.39	0.85	0.95	-1.22	-2.01	0.46	0.28	-0.67	-2.0	1.61	0.17	-0.7	0.38	-1.7	0.38	-0.54	0.53	0.45	-0.09	-0.18	0.45	1.69	-0.77	1.44	1.0	1.01	0.48	-0.53	0.73	-0.33	-0.21	-0.43	-1.06	-1.07	-0.02	0.95	0.22	1.37	0.59	0.16	0.26	0.74	-0.67	0.79	1.29	1.0	-0.2	0.48	1.39	-0.94	-0.85	-0.97	1.31	-0.43	1.18	0.82	0.72	0.17	-0.78	-0.25	0.46	1.53	-0.08	0.43	-1.71	0.63	-0.08	0.3	0.93	2.15	0.04	1.74	-0.15	0.38	-0.14	-0.72	-0.58	0.07	-0.79	-0.29	0.65	0.06	0.86	-1.52	1.46	-0.65	1.59	0.19	-0.61	-0.48	-0.42	-0.16	-1.84	-1.39	-0.15	-0.84	-1.27	0.28	-0.07	0.3	0.25	0.06	-0.13	-1.88	1.02	0.13	0.64	1.86	1.04	-0.27	-0.08	-0.61	1.25	-0.75	-0.25	1.81	0.35	0.15	1.12	-0.18	0.32	-0.63	0.65	-1.15	-1.9	-1.0	-1.33	-1.35	-1.17	-1.56	-1.36	-0.98	-0.43	-2.01	1.28	-1.24	-1.03	1.34	-0.84	0.3	-0.65	0.62	-0.51	-0.29	0.72	-0.43	-0.29	0.47	-0.58	1.08	-1.22	-1.45	-0.53	-0.87	-1.91	-0.51	1.05	0.89	1.79	1.49	1.83	-0.34	-0.36	-2.09	-1.03	0.45	1.49	0.03	0.31	1.32	-0.68	-0.82	1.47	2.3	0.1	1.65	1.43	1.51	1.96	1.01	1.01	0.45	1.5	1.33	0.95	0.5	1.77	0.91	-0.64	0.27	1.34	1.25	1.12	1.42	0.9	-1.41	-1.19	-1.84	0.99	0.2	-1.11	0.52	1.66	0.72	1.44	0.18	0.28	-0.13	-0.56	0.11	1.05	-0.35	-1.29	-0.39	-0.53	-0.45	-0.71	-0.21	0.43	-1.15	-0.72	-0.73	-0.78	0.34	-1.0	-0.06	1.81	2.11	-0.4	-0.95	-1.2	0.08	0.24	-0.16	-1.21	-0.4	-1.01	-0.94	-0.9	-0.74	0.0	-0.21	0.41	-0.93	0.43	0.83	-1.14	0.3	0.64	0.52	-0.01	-0.17	-0.18	0.0	0.44	-1.39	-0.78	0.99	0.2	-1.53	-1.52	0.15	-0.45	-0.4	-1.29	-0.22	-0.65	1.21	1.96	-0.88	0.76	-0.51	0.67	1.3	-0.13	0.14	0.66	-1.91	-0.03	0.66	1.92	-0.37	-0.13	1.72	-0.4	0.66	-0.42	-0.76	-0.71	-0.19	1.8	2.15	0.6	-0.81	2.4	2.55	-0.38	-0.41	-0.69	0.48	-2.15	0.96	0.71	-0.12	0.52	0.8	-0.4	-0.66	-0.5	1.27	-1.01	-0.76	-0.94	-0.34	-0.02	0.47	-1.23	-0.88	0.12	-1.34	1.15	-1.54	-1.38	0.31	-0.58	1.0	-0.65	-0.14	-1.24	0.12	1.54	-0.06	0.42	-0.9	-0.76	-0.71	-1.07	1.3	1.63	0.73	0.75	0.82	0.68	-0.3	0.05	0.82	1.12	-0.82	-0.39	0.6	-0.6	-0.32	1.24	0.4	-0.5	0.34	1.33	0.58	0.5	-1.49	1.0	-1.48	0.24	0.87	1.56	-1.04	1.29	0.45	2.33	1.23	-0.23	-1.54	-0.07	-0.58	0.58	0.76	-0.8	0.89	0.23	0.99	-0.87	-0.1	-1.76	0.06	2.11	0.28	0.09	-2.11	-0.64	2.21	-0.45	0.6	-0.36	0.69	1.23	0.35	-0.81	2.08	1.74	0.41	0.26	-1.04	-0.26	1.45	1.56	0.02	0.02	0.61	-0.34	-1.73	0.96	-2.04	-1.04	1.67	1.1	-0.46	-1.6	0.69	1.25	-0.74	1.26	-1.02	-0.07	0.3	-1.52	0.06	0.25	0.42	0.32	1.24	-1.22	1.52	0.57	-2.14	-0.49	-1.21	-1.57	-0.62	0.31	-0.56	0.08	1.43	0.32	0.73	-0.57	-0.82	-2.68	0.01	1.29	-1.86	0.34	-1.35	-1.18	-0.72	-1.26	1.85	0.53	0.51	1.47	0.34	1.26	1.48	-0.16	-0.25	1.22	0.8	-0.8	0.56	0.81	0.48	0.89	-0.25	1.02	1.27	1.81	-0.72	0.39	-0.82	0.28	0.31	0.81	0.99	0.37	1.58	-0.05	0.34	1.11	0.32	2.0	1.85	-0.49	-0.75	-0.66	-1.61	-0.53	0.23	0.3	-0.19	0.01	0.69	0.11	0.22	-2.23	0.13	-0.2	0.18	0.46	0.98	0.33	-0.87	-1.46	0.73	-0.96	0.68	0.37	1.81	0.32	0.62	0.75	-1.43	-0.89	-0.92	0.79	0.48	-0.67	-1.0	-0.55	0.17	-0.45	1.66	-1.13	-1.14	1.65	-0.62	1.6	0.67	0.01	-0.32	-0.2	-0.14	-0.24	0.14	-0.57	-2.07	-0.79	0.88	-1.09	-0.64	-0.05	0.57	-1.44	0.66	-0.87	0.1	-1.25	0.56	-1.02	1.04	0.16	0.92	-0.2	-0.55	-0.02	-0.1	0.87	1.26	1.29	0.27	-1.1	0.92	-0.07	0.29	1.2	0.83	-0.7	-1.88	-0.05	0.32	0.75	2.0	0.42	1.03	1.04	-1.01	-0.13	-0.13	-0.13	1.71	0.28	0.94	0.67	-0.58	-1.88	0.94	1.93	-1.34	0.01	0.23	-1.15	-0.96	-0.33	-1.07	0.26	-1.96	-1.49	0.77	0.96	0.31	2.12	0.45	-0.16	0.33	0.05	0.57	-0.31	1.3	0.69	1.37	-1.42	1.26	0.37	1.26	-0.14	1.26	0.36	-1.0	-0.46	-1.0	-0.46	1.24	-0.84	1.31	1.05	-0.14	-1.52	-1.86	-0.24	-0.61	1.15	-0.82	0.25	-0.46	-0.37	0.99	-0.82	-0.75	-1.31	-1.63	1.86	-0.95	-1.12	-0.52	-1.09	-0.88	1.03	0.89	0.51	0.21	-1.06	0.56	0.57	2.39	0.39	2.69	1.06	-0.5	-0.22	-0.11	-0.49	-0.18	-0.97	-1.65	0.83	-0.35	1.46	0.17	0.27	0.41	-0.65	-0.64	0.03	0.95	0.6	-1.29	2.23	-0.13	-1.05	-1.25	-0.04	-1.05	-0.37	0.62	-0.06	-1.44	-1.37	-0.82	-0.04	1.66	0.81	-2.28	-0.94	-1.88	1.06	0.68	1.61	-0.18	0.52	0.13	-0.6	-1.93	-0.95	0.03	0.29	0.84	0.5	-0.97	-0.35	2.0	0.42	0.2	0.11	-0.95	1.8	1.29	-0.66	-0.83	-0.32	0.5	0.88	-0.63	-0.13	1.41	0.35	0.31	0.64	-1.73	-1.37	-0.48	0.25	-0.59	-0.68	-1.52	-1.19	0.19	-0.04	-0.17	0.11	1.15	1.13	-1.16	1.44	-0.61	-1.18	-0.9	-1.37	-0.02	-0.16	2.45	-1.5	-0.75	0.16	-1.29	-1.77	1.32	-0.91	0.39	0.68	0.6	0.53	0.29	0.23	-0.69	-0.4	1.47	-1.63	0.88	-0.62	-1.05	-0.82	-0.46	0.77	-0.2	1.53	1.67	-0.15	1.1	-0.02	2.14	1.01	-0.87	-0.51	-2.29	0.04	-0.02	1.16	-0.78	-0.71	0.38	1.11	0.42	-0.42	0.49	0.56	0.77	0.81	-1.33	0.01	1.0	1.34	-1.87	1.13	0.13	0.82	-0.54	0.16	0.74	-0.26	-0.56	0.91	-0.37	-0.89	-0.14	-0.59	-0.9	1.78	1.24	1.45	0.15	0.69	1.21	0.21	-0.59	-0.3	1.23	0.59	1.16	1.47	-0.95	1.39	-1.03	-1.12	0.71	-1.49	-0.67	-0.65	1.26	0.84	-0.25	-0.97	-0.18	1.75	-0.29	1.45	-1.2	-0.39	1.83	1.13	0.64	-0.78	1.28	0.68	-1.57	-0.36	-0.71	-0.91	-1.04	0.14	-0.51	0.28	0.77	-1.1	1.52	0.87	-0.16	1.51	0.27	-0.1	0.37	1.33	-0.02	1.38	-0.77	-1.66	0.04	0.19	1.11	0.03	-0.12	-1.0	0.02	2.56	2.21	1.54	0.24	0.42	-0.41	1.27	1.26	1.52	0.74	0.0	0.55	1.84	-0.14	0.54	-0.31	-0.92	2.11	0.69	0.37	0.33	0.36	1.1	1.07	-0.55	0.22	0.58	0.95	1.2	-1.18	-1.32	0.05	-0.44	1.68	-0.88	-0.37	-0.08	1.81	2.05	2.49	0.31	0.24	-0.54	0.43	1.76	0.69	0.45	0.06	-0.64	1.37	-0.35	1.14	-0.92	0.44	-0.11	0.17	0.94	-0.42	-1.0	0.43	0.33	0.85	-0.82	0.74	0.21	0.25	-0.26	-1.32	2.44	-0.3	0.04	-0.38	0.82	-0.29	0.27	0.55	1.62	-0.75	-1.43	0.1	-1.48	-1.33	0.08	-1.03	1.24	-0.27	-1.83	1.32	-0.62	0.8	-0.29	0.24	-0.13	-0.82	-0.7	-0.48	-1.13	0.11	-0.32	0.46	0.39	-0.86	-0.48	0.48	1.47	1.05	1.17	-0.44	-0.08	-0.82	-0.45	0.58	0.14	-0.87	0.59	1.87	-0.54	1.09	1.06	-0.86	-0.58	-0.6	0.86	0.15	-0.65	0.28	1.62	0.57	-0.93	0.6	-0.53	-0.69	0.39	0.84	-0.7	-0.3	-0.08	0.34	-0.75	-0.22	-0.91	-0.19	1.16	1.22	-0.29	-0.27	-1.3	0.63	1.45	-1.18	-0.44	1.28	-0.49	-0.16	-1.48	2.32	-0.15	0.29	1.76	0.5	0.53	1.04	-0.84	0.51	-1.71	0.37	-1.4	-1.61	-0.65	-0.5	0.9	-0.42	-0.97	-1.23	0.13	0.68	-0.71	0.41	0.67	-1.94	0.55	0.01	-0.59	2.58	1.65	0.14	0.51	-0.18	-0.86	-0.34	-1.2	-0.64	-2.63	-1.14	1.8	-0.26	1.06	-0.2	0.46	0.69	0.22	-0.12	1.11	-0.42	-0.25	0.67	-1.64	-0.16	-0.17	0.61	0.28	-1.14	-1.03	-0.82	-2.25	-0.75	0.06	-0.12	0.51	-0.02	-1.44	-0.31	1.45	0.58	-0.67	-0.67	1.34	0.29	-0.17	1.33	-0.6	0.04	0.21	0.86	-0.09	-0.4	-1.45	-1.19	-0.3	0.22	0.51	1.33	0.33	1.93	0.58	-1.17	-0.27	-0.77	-2.11	-0.89	0.39	1.81	-1.49	-0.31	0.77	1.05	-1.23	1.78	0.34	1.41	0.13	0.41	-0.12	-0.65	-0.79	0.59	1.17	-0.91	0.21	1.16	1.33	0.56	-0.48	1.17	0.05	0.49	-0.36	1.57	-0.9	1.27	0.77	0.21	-0.09	-0.2	-0.19	0.23	-0.96	-0.38	1.15	-0.27	0.68	2.28	-0.52	-0.82	-1.22	-0.09	-0.53	-2.1	0.14	0.9	-0.91	-0.36	0.69	-0.08	-0.05	1.44	-0.71	1.7	-0.35	0.41	1.03	0.56	0.72	1.02	-1.13	2.03	-0.08	-0.47	-1.26	1.3	0.09	-0.32	1.61	-0.78	-0.57	-0.08	-0.03	-0.6	-1.84	1.32	-0.83	2.58	-0.61	0.72	-0.27	-0.33	-1.42	-0.16	0.87	0.02	-0.98	-1.32	1.0	-1.78	-1.0	-0.51	0.62	-1.57	2.14	1.94	0.6	1.29	1.59	0.75	-0.02	-0.98	-0.66	0.02	-1.15	1.48	-0.19	0.4	-0.6	0.94	0.6	0.81	0.85	-1.76	-1.42	-0.45	1.63	-1.38	-0.88	-0.89	0.89	0.02	1.18	-1.65	-1.36	0.09	-0.24	-0.14	0.06	-1.43	-1.35	1.54	-1.2	-0.08	-0.34	0.49	1.69	2.09	0.96	0.51	0.4	0.87	-0.25	0.4	-0.86	1.14	0.44	-0.06	0.65	-1.41	-0.69	-0.51	1.74	-0.41	-0.98	-1.26	-0.07	1.49	1.6	-0.47	0.66	1.43	0.22	0.93	0.98	-0.25	-0.75	0.13	-1.37	-1.19	-1.46	-1.93	1.3	-0.65	-1.27	-1.61	1.26	-1.5	-0.48	-0.03	0.89	-1.06	0.66	2.28	0.26	0.37	0.23	-0.3	2.26	0.09	-1.36	0.47	-0.75	1.65	0.0	-0.74	1.44	-0.02	-0.65	0.77	1.15	1.67	-0.34	0.8	-0.22	0.54	-0.61	-0.8	0.92	1.44	1.39	0.25	1.05	2.54	-0.81	1.48	0.44	-1.13	0.94	0.8	-1.05	0.27	0.19	1.31	0.58	1.33	0.25	0.46	0.99	1.92	0.73	-0.45	0.02	-0.18	0.61	0.93	0.79	-0.29	-0.4	-0.88	0.18	-0.17	0.42	-0.63	1.2	1.48	0.94	1.38	-0.99	-0.71	1.75	0.48	1.21	0.97	-1.51	-0.71	-0.07	-0.32	-1.65	-0.07	-0.57	0.54	-1.49	1.73	1.45	-1.62	0.01	-1.09	-0.08	1.93	-0.09	1.09	-0.52	-0.58	0.08	-1.11	0.84	0.93	-0.52	-0.34	1.36	-0.46	-0.74	1.13	1.8	1.34	-0.11	0.31	-0.3	-0.97	1.03	-1.9	-1.61	0.78	-0.36	0.13	0.82	0.6	0.88	1.63	0.36	1.28	1.6	0.29	-0.95	-0.66	1.16	2.4	0.9	0.87	0.93	-0.55	0.7	0.67	1.28	-0.48	0.37	1.35	0.34	0.93	1.05	0.1	-0.24	-0.37	-1.27	0.16	-0.28	0.98	0.42	-1.12	1.48	1.59	-0.17	1.03	0.78	-0.89	-1.38	-0.05	1.27	-0.04	0.96	0.98	1.52	-1.47	-2.06	-1.25	0.32	0.5	-0.04	1.24	-0.56	0.27	0.9	-0.61	1.24	-1.55	-1.34	-0.1	-0.27	1.12	0.82	-0.8	-0.12	-1.06	0.99	-1.01	-0.22	-0.69	1.55	-0.94	1.72	2.05	-0.13	-0.29	-0.39	-0.76	-0.85	-0.57	-0.76	0.48	1.17	0.51	-1.04	-0.15	0.5	-1.4	-0.38	0.18	-1.14	0.73	0.52	-1.01	-0.66	1.32	-0.26	-0.74	0.08	-0.85	-0.18	-2.32	-1.22	-1.7	-1.35	-2.22	-2.35	-2.14	-0.9	-0.38	0.11	0.14	0.06	0.13	1.99	0.0	-1.81	-1.89	1.35	-0.52	0.44	-0.75	1.63	0.23	-0.99	0.68	0.73	-0.19	-0.26	-0.42	-0.76	1.39	-0.75	1.24	2.6	0.73	-1.23	-1.05	-1.06	-0.6	-1.55	0.45	-0.51	-0.11	-2.28	0.43	-1.28	-1.13	-0.5	-1.13	-0.74	-1.06	-1.0	-0.86	-1.14	-0.2	0.11	-0.03	-0.83	-0.28	1.79	0.23	1.7	0.67	0.88	0.63	0.2	1.63	-1.13	0.33	-1.46	0.86	0.42	0.07	1.3	0.52	-0.05	0.27	0.62	1.11	0.95	0.0	-0.47	0.33	1.1	0.71	0.83	0.43	0.91	0.63	-0.31	2.17	-1.72	-1.1	-1.76	0.61	1.31	-0.95	-0.66	-0.56	-0.6	-0.4	-0.78	-1.17	-0.94	-0.5	-0.04	1.59	-1.22	1.44	-0.23	0.13	1.83	0.23	1.26	-2.02	0.01	-0.7	-0.72	1.53	0.74	0.42	-0.39	1.81	-1.57	0.54	0.03	0.47	0.02	1.23	0.2	2.14	0.47	1.07	0.15	-0.89	-0.32	-0.71	-0.56	-0.06	0.29	-0.51	2.15	1.1	-0.12	0.1	-0.02	0.19	-0.98	-1.05	-1.21	-0.7	0.21	1.12	0.01	0.91	-0.05	-0.41	-1.92	-1.53	1.45	-0.77	-0.8	1.98	0.05	-0.11	-0.16	0.3	0.32	0.11	0.54	0.16	-0.01	0.68	-0.09	-1.17	0.69	0.57	-0.38	-1.16	0.24	1.48	-1.96	0.64	-0.6	0.69	-0.49	0.44	-1.27	-0.32	1.19	-0.1	0.95	-1.31	-0.48	-0.97	-0.93	0.72	-1.53	1.75	0.09	0.18	-0.03	-0.01	0.17	0.26	-0.07	1.2	-0.47	0.55	-0.25	-0.92	-0.81	1.05	-1.27	-0.78	0.72	-0.55	-0.31	0.74	0.11	-1.45	1.32	0.19	-1.95	-0.66	0.12	-0.7	-1.29	-0.35	1.23	1.83	0.41	0.69	1.44	0.83	1.44	-0.47	-0.4	1.28	0.08	0.93	-1.84	0.31	-1.42	2.13	0.48	-0.11	-0.1	1.45	-1.27	-0.25	-0.21	0.31	0.03	-0.05	1.48	-1.18	-0.75	0.45	0.26	1.26	0.62	-0.52	-1.08	1.85	2.18	-0.8	-0.88	-1.84	1.32	-0.7	-0.75	0.47	0.18	1.56	-0.98	0.48	-0.12	-0.41	0.34	0.73	0.88	0.13	0.12	0.56	1.0	-0.85	0.91	0.4	0.63	-0.09	-0.99	0.11	-0.9	0.07	0.77	-0.38	0.33	-0.63	-0.06	0.54	1.45	-0.12	0.36	-0.58	-0.12	0.13	-0.69	-1.59	-1.4	-1.75	0.58	1.4	1.79	-0.09	-0.43	0.66	-0.7	-1.17	-1.59	-0.87	-0.69	-1.78	0.44	1.3	-1.07	-0.8	-1.21	0.77	-1.5	0.39	-0.65	-0.16	0.25	-1.38	-1.49	-0.75	0.24	-1.28	0.3	1.31	-1.01	0.35	0.55	0.27	2.12	0.17	-2.27	-0.24	1.59	-0.91	0.7	0.8	-0.58	1.13	1.03	-0.07	-0.03	1.98	-0.71	1.78	0.3	1.73	0.62	0.64	0.58	0.91	0.8	1.88	0.77	-0.16	-0.02	1.43	0.97	1.12	-1.19	-0.19	1.39	-0.9	0.22	0.28	0.57	1.1	-0.4	-1.03	-0.79	-0.58	0.92	0.93	-1.25	-1.62	0.53	-0.25	-0.44	-1.03	0.83	0.36	1.43	-1.24	-1.57	0.66	-1.21	-0.51	-1.2	0.49	-0.27	-0.51	0.09	-1.57	0.12	0.39	-0.73	0.66	-0.34	0.7	-0.03	-0.21	1.53	-0.87	-0.08	0.16	1.94	-1.46	1.98	-0.06	-1.91	-0.07	0.02	0.48	-2.01	0.38	-0.59	1.17	0.17	0.31	1.18	0.48	1.67	-0.59	0.17	-2.01	-0.13	0.01	0.86	1.05	-0.26	-0.45	-1.55	-1.32	-1.54	0.49	0.94	-0.26	-0.28	1.16	-0.18	-0.01	0.47	-0.69	0.2	-0.73	0.85	-0.64	-0.72	0.6	-1.79	-1.15	-1.08	-0.51	1.84	-0.41	0.55	0.18	-0.25	-0.4	0.48	-0.93	-0.7	-0.34	-1.05	0.43	-0.15	0.67	-1.7	-1.81	-0.69	0.65	0.06	0.65	-0.04	-0.06	0.26	1.03	1.36	-0.24	0.1	0.11	0.34	0.21	0.99	-0.52	-0.48	0.02	-1.47	0.67	-0.11	-0.79	-1.04	-0.75	-0.51	-1.48	0.61	0.53	-0.59	-0.96	1.95	-0.9	0.48	0.37	-0.46	0.56	0.52	1.73	-0.82	-0.02	1.39	0.11	-1.02	-0.73	-0.63	0.08	1.78	0.4	0.17	1.1	-1.03	-0.26	-0.51	0.17	-0.26	-0.54	-1.76	1.0	0.68	-0.65	0.36	-0.1	-0.63	-1.1	1.67	1.75	1.62	0.03	-0.15	0.5	1.65	1.28	0.36	1.02	-0.95	-0.02	-1.19	-0.56	-1.07	1.19	0.62	1.0	-0.3	-1.55	-0.62	-0.1	-0.92	-0.64	0.68	-0.94	1.34	-1.37	0.51	0.45	1.02	-0.09	0.66	-0.56	-0.68	-1.65	-1.72	1.13	-0.5	2.01	-1.1	1.82	2.15	0.59	-0.45	0.36	-0.59	0.3	-1.32	1.28	-1.5	-2.0	-1.12	0.14	0.74	-0.06	0.41	0.17	0.79	1.29	-0.34	0.88	-0.18	0.03	-0.43	0.19	0.32	0.41	1.17	-0.77	-1.76	-0.71	-0.92	1.07	-0.12	0.76	-0.19	-1.37	1.3	0.01	-0.32	-0.82	1.17	0.0	0.8	0.18	0.48	0.86	0.21	-0.61	0.41	1.77	1.83	-1.17	1.48	2.24	-0.53	0.04	0.46	-0.47	1.86	-0.39	2.06	-0.49	1.51	-0.84	0.05	-0.71	1.14	-0.67	0.46	-1.67	-0.21	0.88	0.82	-0.5	-1.48	-0.95	-0.24	-0.26	-0.76	-0.71	-2.04	-1.6	0.4	1.21	-1.14	-0.17	-0.23	0.11	-1.31	0.51	0.66	0.19	0.37	-0.91	1.08	-0.24	-1.82	-0.15	0.8	1.34	0.54	-0.89	1.02	-0.21	-0.8	1.63	0.8	0.59	0.52	-0.58	-1.25	-0.45	-0.5	-1.06	1.12	1.59	0.47	0.94	-0.93	0.24	0.06	0.82	1.14	-0.19	-0.16	-0.66	2.28	-0.68	-1.68	-0.78	-1.47	-1.02	0.7	-1.4	-2.26	-0.1	0.63	-0.1	-0.79	0.08	-0.8	-0.32	1.01	-0.23	-0.6	0.55	-0.24	-1.02	-0.79	0.57	-0.32	0.61	-0.42	-0.02	-1.23	0.0	-0.14	0.12	0.39	0.67	-1.56	-0.03	0.56	-0.39	0.4	-0.24	-0.76	-0.6	0.2	0.55	-0.6	-0.16	0.82	0.12	-1.18	0.68	-1.14	0.38	1.83	1.1	0.43	-0.53	-0.62	-0.54	-0.19	-1.14	0.32	0.32	-1.77	-1.49	-1.05	1.56	1.85	0.81	-0.29	0.31	0.44	-0.58	-1.34	0.3	-1.25	-0.18	1.44	-0.89	-0.37	-0.3	-0.55	-1.3	-1.59	0.25	-0.42	-1.33	0.36	-1.48	-0.24	1.54	-0.29	-0.85	0.23	-0.06	0.53	0.72	-1.52	-0.31	1.32	1.36	1.17	0.33	1.18	0.34	-0.71	-1.43	-0.21	-1.2	-1.79	-0.21	0.22	2.26	-0.01	0.1	0.41	0.87	2.01	-0.17	-1.08	1.2	-0.94	-1.72	-0.01	1.81	1.39	-0.36	0.81	-0.63	0.23	0.35	-0.5	0.44	0.55	-0.15	-0.79	0.54	-1.31	0.4	0.82	0.48	-0.24	1.32	-1.34	-0.21	-0.53	0.87	0.29	-0.19	0.88	0.81	0.49	-0.08	-1.81	0.77	-0.14	0.85	0.69	-0.46	0.49	-0.19	-0.65	0.5	-0.22	0.79	-1.59	-1.02	1.04	2.2	-1.65	0.74	0.46	0.8	-2.79	-0.1	0.02	-0.14	0.57	-0.71	-0.19	-0.33	-1.8	0.73	1.2	-0.56	-0.18	1.24	0.5	-0.58	0.28	-0.1	-0.43	0.27	-0.62	0.05	0.4	-0.22	-1.0	0.48	0.28	-0.47	0.17	-0.17	-1.18	1.82	0.88	0.54	-1.04	-0.87	-0.87	0.72	-0.18	0.71	-0.48	0.11	0.45	1.26	0.67	-1.94	1.51	-0.97	-0.32	-0.35	0.92	1.36	1.49	0.39	0.81	-0.71	1.16	-1.89	1.56	0.61	-0.49	-1.46	0.63	-1.9	-0.99	0.54	0.23	1.94	1.22	-1.38	-0.57	-0.41	0.21	-1.55	0.59	0.72	0.48	-0.7	1.48	0.27	-0.52	0.47	-0.85	0.83	0.55	0.27	-0.31	-0.45	-0.95	0.05	-0.49	-0.1	1.03	1.06	1.58	0.18	1.38	1.38	-0.59	-2.0	-0.92	-0.09	-0.25	-0.08	-1.12	0.23	1.42	-0.23	-0.76	0.82	-2.47	-0.59	0.64	-0.87	0.44	0.52	-1.2	-1.45	-0.87	-0.16	0.37	-0.73	-0.78	-1.07	-0.11	0.19	2.19	1.4	0.38	-0.66	-0.87	-0.85	-0.74	-0.32	0.47	0.3	0.76	0.43	0.94	2.0	-0.4	-1.39	-0.28	1.73	-1.36	1.53	-0.56	0.87	-0.21	0.83	0.93	-1.23	-0.29	1.12	2.13	-2.24	0.19	0.85	1.39	0.75	0.44	0.02	-0.43	-0.8	-0.98	-1.42	0.23	1.51	1.34	0.62	1.59	1.24	0.65	1.03	1.78	0.09	0.74	0.75	1.31	0.54	1.59	1.83	-1.97	0.2	1.04	0.46	-0.33	-0.32	0.43	1.85	0.82	-0.14	-1.41	2.11	0.31	0.29	1.48	1.03	-0.1	-0.09	1.75	0.64	0.38	1.64	-0.76	-0.62	-0.13	-0.29	0.5	1.81	1.24	0.03	0.56	0.3	-0.03	-0.11	-0.9	0.03	0.5	-0.25	-0.3	0.22	0.69	-2.17	-1.12	-0.69	0.35	0.57	1.24	-0.38	-0.48	-0.49	-0.13	0.4	0.02	-0.19	-0.16	-0.24	0.52	0.91	1.71	1.17	-0.25	-0.59	0.78	0.96	-0.31	1.81	0.78	0.42	-0.65	1.99	0.37	1.49	-0.6	1.38	0.54	0.09	-0.13	0.17	0.19	0.19	1.74	1.16	0.78	0.75	-0.52	0.91	0.7	0.6	0.9	-0.39	0.95	0.95	1.2	-0.36	-0.1	0.29	0.21	1.59	1.9	-2.14	-1.37	-1.33	2.35	0.23	0.45	-1.15	0.1	-0.6	-0.84	1.1	1.41	0.92	1.53	0.26	2.09	-0.66	-0.28	0.83	-0.12	0.63	1.29	-0.11	-0.17	-0.26	-0.15	0.11	-1.82	1.41	-0.65	-1.09	1.12	-0.45	0.27	0.13	0.16	-1.2	0.62	1.35	-0.95	0.17	1.16	0.99	1.7	0.71	0.78	-0.23	0.13	-1.54	-0.97	-1.37	0.35	-0.86	0.61	-0.88	-0.85	0.04	-1.35	-0.61	1.19	0.98	-0.39	-2.16	0.32	1.32	-0.29	0.15	0.7	1.01	-0.94	-0.68	-0.66	0.29	-0.03	1.26	-0.84	0.36	-0.38	1.57	0.22	-0.22	1.78	-0.34	1.54	-1.55	-0.02	-0.45	0.22	1.78	-0.76	1.53	-1.74	0.97	0.92	-0.23	1.42	1.11	0.82	-0.39	-0.14	0.4	0.56	-0.19	0.31	-0.11	-0.3	-0.85	-0.3	-1.43	1.03	0.33	0.47	1.65	0.55	-0.71	-1.08	-1.33	-0.3	-1.24	-0.15	0.48	-0.13	-1.07	0.67	-0.46	1.44	0.21	0.0	0.53	0.17	0.82	0.21	-0.8	-0.39	1.45	1.41	0.42	1.41	0.03	0.57	-1.44	0.83	1.07	0.39	1.41	1.52	0.93	1.07	-0.31	1.19	-0.24	1.21	0.99	1.12	1.63	1.14	0.99	1.5	0.71	1.74	0.28	0.12	1.5	1.89	-1.24	-0.53	1.31	-0.17	0.92	0.79	0.08	0.99	0.11	0.67	-0.85	0.42	-0.85	0.67	1.39	0.62	1.21	-0.79	0.57	-1.01	-0.51	0.21	1.32	0.75	0.67	0.22	-0.27	-0.78	1.41	0.01	0.11	-0.57	-1.27	0.64	-0.52	0.3	0.28	-0.51	0.0	1.2	-2.25	1.01	-1.49	0.99	0.57	-1.42	0.23	-0.45	0.66	1.08	-0.25	-0.17	-0.62	0.45	0.7	1.09	1.48	1.73	-1.2	2.34	0.67	0.47	1.44	0.4	-1.77	0.74	1.84	-0.91	-0.23	2.23	0.54	-0.28	0.36	0.67	-0.16	0.62	-0.16	-0.28	1.03	0.53	-1.68	-1.43	1.05	-0.01	0.15	-1.42	-0.62	0.01	1.04	-1.74	-0.6	1.47	1.03	0.55	-1.15	0.99	-0.1	-1.02	-2.22	-0.06	-0.49	-0.4	1.01	-1.16	-2.05	-0.31	0.37	0.84	-0.73	-0.51	0.12	0.75	0.65	1.95	1.27	-1.12	-0.98	-1.25	0.23	1.04	0.68	0.44	2.27	0.93	0.84	-0.72	-0.21	-1.23	-0.07	0.38	0.0	1.46	-0.84	1.22	-2.06	1.11	0.67	1.36	2.08	-0.66	-0.08	0.38	-0.91	-0.48	-0.39	0.27	0.38	0.5	0.19	-1.06	1.26	0.97	0.25	0.75	-1.12	1.72	-1.12	1.55	0.66	1.4	0.84	-0.67	0.73	0.36	0.92	1.21	-0.99	-1.24	1.09	0.53	0.8	-0.47	1.12	0.39	0.91	1.36	-1.11	0.91	0.46	0.94	0.61	2.18	1.16	0.99	1.64	0.04	1.21	0.02	-0.06	-0.27	0.37	1.18	1.28	-1.15	0.75	-1.11	1.21	-0.07	0.43	-0.47	-1.25	-1.29	0.88	-0.19	-1.75	1.08	0.5	0.7	1.4	0.7	0.88	1.53	-0.48	-0.22	1.04	1.78	-0.81	-0.19	0.84	-1.63	-0.66	0.75	-0.56	-0.01	1.38	0.23	1.38	-1.67	-0.17	0.93	0.68	1.68	1.87	0.2	1.28	0.45	1.23	0.47	1.41	1.19	-0.34	-0.3	1.67	0.91	-0.92	-0.88	0.77	-0.23	-1.79	0.16	0.42	0.26	2.25	0.22	-1.85	-0.35	1.05	-1.56	0.16	-0.34	-0.37	0.39	1.81	-1.56	-1.23	-1.36	1.67	-0.01	0.93	-0.81	0.92	-2.08	0.09	0.94	1.53	1.61	-0.84	0.44	0.35	0.27	0.35	-0.11	-0.41	-1.25	-0.43	-0.68	-0.39	-0.69	0.35	-0.69	0.71	0.76	0.76	0.64	0.47	-0.42	-0.45	2.3	-1.24	-0.37	-0.03	-0.86	-0.8	-1.13	1.78	-0.5	1.89	1.77	0.27	0.65	0.06	2.57	1.76	-0.39	-0.24	0.37	1.03	-2.1	-0.72	0.03	-1.23	0.09	-1.08	-0.74	-0.11	0.66	-1.51	0.65	1.84	1.27	-1.49	-0.31	-0.46	0.14	0.88	0.08	2.3	-1.14	1.21	-1.14	0.7	-1.66	0.49	0.43	-0.63	0.94	0.82	-0.77	0.99	-0.09	-0.03	-1.11	0.49	-0.82	1.08	0.89	-1.06	0.3	0.28	1.91	0.65	0.96	1.63	0.25	-1.16	-0.59	-0.52	1.06	0.76	1.35	-0.23	-0.59	-0.63	-0.85	-0.18	0.49	-2.06	-0.43	-1.99	-0.49	-0.25	-1.56	0.2	-0.71	1.04	1.22	-0.7	-1.28	-1.24	1.9	0.41	-0.14	-0.03	-0.76	0.13	-1.43	0.5	1.46	1.51	1.42	-1.05	0.13	-0.1	1.38	0.85	0.02	0.57	-1.59	-1.91	0.55	1.55	-0.54	0.95	-0.64	-0.57	0.75	-0.41	-0.1	-0.25	0.99	1.59	1.26	1.36	0.22	1.46	1.15	1.9	0.55	-1.48	1.18	-0.32	1.93	-0.67	1.28	1.42	-0.26	0.06	-0.3	-0.27	0.32	-0.51	-1.64	-0.44	0.16	0.28	-1.39	-0.76	1.28	-0.77	0.05	-0.22	-1.27	0.64	-0.89	0.04	1.19	-0.78	1.24	-0.15	-1.38	-0.03	-0.56	-0.17	0.99	-1.31	-1.69	-1.14	-1.74	-0.31	1.83	0.61	0.95	1.46	0.14	0.09	-0.3	0.13	0.92	0.56	-0.05	0.68	0.22	0.67	1.86	1.99	-1.58	0.57	-0.2	0.13	-1.03	1.03	0.47	-1.0	-0.82	-1.08	0.77	-0.92	0.86	0.5	2.22	-0.12	1.01	0.77	0.62	0.66	-0.26	0.11	-0.28	1.28	0.77	-1.1	0.79	0.09	-0.42	-0.36	0.62	0.12	-1.27	1.54	1.28	-0.33	0.57	0.62	-1.97	-1.54	-1.74	1.06	0.55	-1.41	0.69	-1.7	0.23	0.1	0.62	0.69	-0.74	0.91	-1.58	2.88	0.92	0.37	1.62	-0.04	-0.1	1.57	0.33	0.72	-0.6	-0.69	-0.02	0.42	0.1	0.25	0.04	0.28	0.68	0.6	0.67	0.45	-1.39	-0.62	0.55	-0.8	0.94	0.13	1.36	0.37	1.99	-1.05	-0.09	1.12	0.45	-1.23	0.35	2.13	1.1	-0.4	-0.09	-0.32	-0.4	-0.36	0.94	-1.56	-2.12	-0.66	-0.63	0.53	0.17	0.35	-0.07	-1.67	-0.49	1.22	-1.36	-0.23	-1.18	-0.68	0.34	0.59	-1.25	-0.16	-0.19	-0.07	0.06	-0.59	0.79	0.1	0.51	-0.87	0.12	1.16	0.55	1.41	0.61	1.52	1.06	0.33	0.32	0.68	-0.67	-0.81	1.02	-1.14	1.63	0.18	0.6	-1.42	0.14	0.1	-0.39	0.72	0.0	-1.13	0.19	-0.56	-0.58	1.91	-0.58	-0.4	1.18	0.99	0.86	1.19	0.37	0.12	0.53	0.92	1.05	0.29	0.64	-0.62	0.64	1.01	-0.06	-1.4	0.49	1.0	-0.83	0.83	0.07	0.91	2.09	1.72	0.47	-0.62	-0.68	0.68	0.52	1.41	0.13	0.58	-0.58	-2.12	0.67	1.69	-0.8	0.14	0.58	-1.11	0.09	-0.78	0.21	0.96	0.25	-0.63	0.13	-1.94	-1.72	0.07	-0.41	-0.31	1.06	-0.17	-1.61	0.77	-0.07	-0.63	-0.9	0.71	0.5	1.67	1.17	0.04	-0.44	-0.74	-1.04	0.29	-1.33	1.62	1.69	0.28	2.46	0.02	0.02	0.34	1.19	1.32	1.43	0.11	1.6	1.56	0.2	-2.05	-1.49	-1.16	1.45	0.34	0.17	-0.79	0.01	-0.11	-0.91	1.22	-0.64	-0.01	1.45	1.33	-0.12	1.57	0.76	-1.95	-0.29	-0.67	-0.38	1.21	2.51	-0.36	-0.15	0.21	0.12	-1.33	-0.98	-0.06	-1.15	-1.32	-1.07	0.96	1.04	1.31	0.77	1.33	-0.5	-0.62	2.02	-0.29	0.38	-0.21	-0.09	-1.23	0.74	0.09	-0.35	-0.18	-0.23	0.16	-0.97	1.36	-0.48	0.31	-0.68	1.4	-1.07	0.52	-0.33	-0.04	0.58	0.7	0.85	0.23	-1.42	0.81	-0.09	0.07	-0.57	0.02	1.3	-0.99	0.4	-0.5	-1.38	0.99	0.21	-0.22	-1.33	0.6	1.55	2.12	0.24	-0.6	0.05	-0.65	-0.04	-0.83	-0.79	0.13	-1.79	-0.8	-0.64	1.37	0.05	1.52	1.75	0.8	-1.24	0.57	0.22	-0.22	-0.08	-0.01	-1.27	1.81	1.14	-1.2	-1.19	-1.89	-1.16	0.46	0.14	0.24	-1.07	1.69	-1.12	-1.0	-0.84	0.07	1.83	-0.89	0.49	-0.94	0.63	0.41	1.21	0.35	-0.46	0.77	1.11	-0.78	-0.95	0.11	0.31	-0.79	0.77	0.4	-0.78	0.03	1.83	2.26	1.93	-1.14	0.3	1.58	-0.25	-0.25	-0.78	-0.51	2.75	1.55	1.16	-2.5	-1.29	1.28	-0.27	2.21	-0.27	1.62	2.52	0.2	-0.31	0.58	-0.43	0.87	-0.29	1.53	1.98	0.57	0.24	-0.12	1.23	-0.49	1.97	0.36	-0.22	-0.56	0.9	-1.22	-0.9	0.09	-1.55	-0.6	-1.02	0.13	-0.19	-0.49	0.06	1.14	0.79	-0.03	1.84	0.5	0.42	0.17	0.19	0.13	0.0	1.32	0.31	1.32	-1.31	0.72	0.43	1.17	-0.35	0.91	-0.97	0.15	0.61	-0.69	-0.69	0.33	-0.68	0.49	0.61	-0.34	0.85	-0.32	-0.08	0.71	0.06	1.48	0.33	0.17	1.93	-1.65	-0.82	-0.42	1.24	-1.09	0.34	-0.06	-0.01	1.38	-1.38	1.64	-0.65	1.43	-0.11	-0.47	0.23	-1.11	0.59	1.81	0.34	0.54	-0.07	1.4	-0.29	-0.12	0.42	-1.15	1.36	0.71	0.99	-1.96	1.8	-0.36	0.46	1.4	0.61	-1.22	-1.83	0.04	0.57	0.43	-1.86	0.36	-1.08	-0.95	-1.01	-1.28	1.43	-0.55	-0.08	0.11	0.79	-0.13	-1.45	0.33	-0.56	-0.2	1.07	-1.47	-0.89	-1.23	-0.26	-0.63	-0.39	0.88	-1.68	2.11	-1.41	-1.19	0.6	-0.79	-0.66	1.4	-0.71	0.51	0.28	-0.42	-0.31	-1.15	0.28	-0.89	0.87	0.36	0.9	-0.44	-0.28	0.67	-0.35	-1.31	0.56	0.55	1.53	0.38	0.19	0.48	-0.6	-0.15	1.21	0.75	0.26	0.17	1.23	0.85	0.25	-1.48	0.58	-0.14	0.49	1.83	0.48	-1.11	0.6	0.82	0.38	0.17	-1.15	1.39	0.04	-0.12	-0.34	0.4	-0.08	0.69	1.16	0.89	1.11	0.82	-0.92	0.52	-0.44	-0.04	0.99	0.46	1.09	-0.17	0.82	1.08	-0.83	-0.73	0.32	-2.26	0.87	-1.19	0.44	0.6	1.62	-1.2	-0.16	-0.06	0.38	1.62	-0.56	-0.16	1.06	-1.5	0.51	0.97	1.31	-0.39	-1.03	0.41	-2.07	-0.97	-0.57	1.05	0.06	1.34	-2.01	-1.49	-0.18	-0.5	-0.4	-0.3	0.88	-0.34	0.65	-0.49	1.79	0.11	0.94	-0.94	-1.16	-1.23	1.61	0.62	0.2	0.54	-0.44	-1.09	1.42	1.01	-0.42	0.2	-0.8	-1.24	-0.76	-0.81	-1.14	0.08	1.28	-0.06	-1.45	0.61	0.62	-0.73	0.19	-0.08	0.04	0.61	-0.31	-0.1	1.75	-0.04	-0.32	-1.18	-0.46	0.09	-0.99	-1.34	1.25	-0.73	-0.53	1.05	-1.75	1.54	0.77	-0.14	-0.3	-0.71	-0.6	-1.04	-0.48	1.14	-0.7	0.46	0.97	-0.13	-1.71	0.34	-0.94	-0.39	-0.9	-0.39	-0.59	0.72	-1.88	0.61	-0.76	0.56	-1.68	2.06	-1.21	0.0	-0.71	-0.22	0.96	0.97	-0.31	-0.33	0.04	0.13	-0.56	0.29	0.81	0.1	-1.24	0.26	-0.78	-1.41	0.32	1.44	-0.25	-1.08	-1.16	0.16	0.35	-0.79	-1.73	-0.96	1.31	0.84	-1.41	1.46	1.16	-0.02	-0.66	2.07	-0.54	-0.82	2.16	0.0	-1.45	0.69	-1.6	-0.8	0.31	0.26	-0.06	1.56	-0.51	0.4	1.09	1.98	0.09	0.58	-0.84	-1.09	-1.48	-1.12	0.18	-0.48	0.79	1.77	-1.1	0.44	-0.6	-2.52	-1.4	-1.12	-0.16	-0.53	-0.23	-0.04	-1.04	0.43	0.12	-0.76	-1.44	0.3	1.63	0.17	-0.92	0.93	-0.27	-0.74	-1.14	0.28	-1.05	-1.64	0.67	-0.74	0.47	0.14	0.74	-1.16	-1.28	-1.1	-0.73	-1.52	-1.77	-0.05	-1.4	-1.08	0.82	0.91	-0.38	0.26	-1.05	-1.01	0.06	-0.07	-0.85	0.78	-1.75	-0.39	-0.5	-0.5	0.37	-0.02	0.58	0.88	0.1	-0.18	-0.12	-1.22	-0.18	0.83	0.08	1.01	-0.07	-1.29	-1.07	0.92	-0.5	-0.75	-0.86	-0.68	-1.23	-0.21	-0.83	-0.03	0.01	-0.13	-0.94	-0.72	0.09	0.71	1.7	-1.01	-0.95	0.21	0.58	0.53	-0.18	0.65	0.69	-1.22	0.16	-1.48	0.53	0.55	0.99	1.27	0.54	0.0	-0.95	-1.48	2.08	-0.33	0.79	-0.8	0.87	1.38	-2.25	-1.22	-0.26	0.14	-1.77	-0.84	-0.85	2.01	0.55	0.39	1.02	1.09	0.33	-1.91	-1.18	0.53	0.62	2.13	-0.66	1.18	1.25	0.32	1.94	0.46	0.48	1.34	0.44	-1.09	0.55	1.04	0.24	-0.34	0.22	0.93	-1.11	-1.2	0.12	1.12	0.7	-0.29	0.39	0.17	1.21	-0.12	0.22	0.57	1.59	0.96	-0.25	-1.07	0.97	0.58	-0.15	-1.67	1.86	-0.1	1.0	0.98	0.47	-1.77	0.02	-0.09	0.4	-1.33	1.59	1.58	-0.08	1.02	-0.29	-0.4	-1.57	-1.1	1.28	-1.43	1.31	-1.45	0.25	0.38	-0.19	1.61	-0.41	2.09	-0.37	1.07	-0.1	-0.71	0.39	-1.26	-0.71	-0.13	0.87	0.23	0.47	1.45	0.68	0.19	0.16	1.81	1.97	1.01	-0.87	-0.01	0.68	0.4	-0.3	0.53	1.37	0.69	1.24	-0.46	0.86	-0.11	1.19	0.09	-1.06	-0.81	-0.4	0.26	-0.02	-0.51	-0.76	0.3	0.62	-0.92	-0.52	0.03	-0.68	-0.12	0.5	-0.36	0.01	0.56	0.35	-0.7	0.68	-0.78	-0.78	-0.03	-1.34	0.03	0.06	-0.17	0.38	-0.13	-0.41	-0.76	0.41	-0.28	0.88	0.03	0.65	0.63	-0.71	-0.05	-0.09	-0.82	0.05	-0.51	-0.17	0.49	0.16	0.89	0.63	0.68	-0.56	0.14	-0.09	0.35	1.18	0.76	0.53	0.94	-0.24	0.48	0.7	-0.16	1.94	0.42	-0.23	-0.16	-0.55	-0.69	0.14	0.48	-0.09	0.64	0.35	1.04	0.28	-0.56	-0.06	-0.71	0.2	-0.11	-0.16	0.04	-0.65	-0.38	-0.36	0.85	-0.98	0.81	1.06	-1.65	0.59	0.19	-0.25	0.06	0.46	0.14	0.66	-0.05	-1.67	-0.36	-0.94	1.99	1.52	1.43	-1.34	0.22	-1.53	0.58	-0.41	-1.02	-1.47	-0.39	-0.74	0.44	-0.57	2.28	-0.87	-0.33	0.57	-1.71	0.59	-0.66	-0.05	-1.13	-1.46	1.29	0.47	1.77	1.15	0.22	1.17	0.29	-0.23	0.66	-0.7	-1.08	0.46	-0.33	-0.3	1.64	-0.68	1.55	1.04	0.93	0.54	1.53	1.24	0.83	-0.65	0.39	-0.07	-1.02	-1.29	-1.14	-1.59	0.99	-1.1	1.21	1.92	-0.59	0.87	-0.69	-0.22	1.12	1.27	1.54	-0.1	1.41	-0.07	-0.26	1.25	-1.51	0.45	-0.5	-0.67	0.21	0.13	-0.54	-0.16	-0.49	0.74	1.13	0.2	0.64	1.61	-0.51	-0.27	-0.72	1.3	-0.05	0.24	-0.19	-0.52	1.16	1.02	2.56	1.44	1.08	-0.57	0.89	0.92	0.98	-0.29	0.09	-1.09	0.02	-1.18	-0.17	-0.22	-1.12	-1.53	-0.83	-0.32	-0.85	-1.35	-0.74	0.7	-1.37	-1.1	0.17	-0.26	0.68	0.59	0.34	-1.04	-0.13	-0.2	0.48	-1.22	-0.79	-1.36	-0.41	-0.97	-0.6	-0.54	-1.38	1.33	-0.34	-1.69	-0.57	0.22	-0.2	1.0	-1.08	0.1	-0.19	0.03	0.0	1.07	0.6	-0.41	-1.3	-0.15	0.61	0.93	-1.9	0.12	0.72	-1.09	1.06	-0.65	0.47	-1.24	-0.93	-0.6	-0.57	-0.55	-0.71	2.26	-1.4	0.13	-0.84	-0.91	-0.7	0.92	0.69	-1.25	2.03	-1.13	-1.42	-1.05	-0.18	-1.97	-0.86	1.53	-0.41	-1.4	1.1	-0.26	-0.89	0.93	-0.11	0.69	0.07	-0.51	0.17	-0.36	-0.84	-0.32	-1.47	0.18	-0.23	0.94	-0.99	1.69	0.09	0.32	-0.91	-0.56	-0.81	-1.01	-1.22	0.14	-1.15	0.44	0.46	-0.46	-0.6	-1.3	-1.84	0.4	-1.49	-1.74	-1.14	-0.16	0.45	-2.18	0.73	0.95	-0.02	0.96	1.55	-0.98	-0.63	1.21	0.46	0.27	-0.46	-1.93	-1.19	-0.21	0.77	0.05	-0.44	-0.6	-0.02	-0.74	-0.06	0.55	-0.71	-0.23	0.33	-1.13	0.63	0.7	0.72	-2.03	0.56	-0.07	1.02	-1.78	-0.86	0.45	0.43	-0.15	1.13	-0.28	0.06	-1.38	-0.01	1.31	-0.74	1.59	0.34	0.0	0.91	-0.04	0.21	-0.37	0.67	0.88	0.56	-1.37	1.15	0.51	0.61	1.66	0.26	-0.45	0.41	-0.37	0.24	-0.88	0.4	1.26	1.97	2.04	0.71	1.13	-2.38	0.97	0.75	0.51	-1.29	0.76	1.35	1.32	0.34	0.57	0.71	-0.62	0.4	1.16	1.38	-0.52	-0.46	-0.84	0.41	1.2	0.49	0.69	0.65	-1.17	-2.36	1.01	-0.75	-0.43	0.54	0.77	1.22	1.12	-0.7	-0.77	-1.55	-0.68	1.05	0.56	-1.92	-1.47	2.18	-0.25	1.37	0.2	-1.8	0.62	0.76	-1.31	1.8	1.39	-1.91	1.11	-0.5	0.82	-1.26	-0.17	0.8	0.18	0.28	0.52	-0.04	1.31	0.72	-0.4	-0.24	-1.32	1.03	0.0	1.49	0.22	-0.97	1.17	-0.12	0.51	-0.06	1.37	1.81	0.23	0.55	1.59	-0.81	0.59	0.04	1.36	1.85	1.6	0.74	1.28	-0.64	0.41	-1.18	-0.21	-0.82	-0.87	0.67	-0.44	1.24	-0.64	-0.91	0.56	-0.66	1.1	-0.09	-1.68	0.35	-0.04	-2.12	0.49	-1.96	0.42	-1.47	-1.09	0.87	0.2	-0.92	-0.09	0.65	-0.97	-0.6	0.83	0.1	-1.05	0.71	2.54	-0.31	0.15	-1.06	0.48	1.13	0.53	0.92	-1.48	1.21	0.86	-1.87	-2.16	-0.19	-0.21	0.13	0.7	0.12	-0.06	-0.24	0.17	0.52	-0.53	0.4	-0.11	1.51	1.2	1.19	-0.57	0.26	0.14	-0.23	0.49	-0.33	1.8	-0.02	1.08	-1.36	0.32	0.53	0.29	0.46	0.24	0.01	0.43	-0.45	0.24	-1.06	1.31	-0.75	0.83	0.33	-0.22	-0.13	0.03	-1.09	0.69	-0.06	0.44	0.82	-0.02	-1.58	-0.85	0.64	0.59	-0.77	-0.52	-1.25	-0.14	0.18	-1.42	0.93	0.41	-1.79	-0.66	0.68	-1.42	1.13	-0.38	0.16	-0.26	-1.11	-1.01	0.64	-0.6	-2.23	-1.09	0.8	-0.53	2.29	-0.46	-0.15	1.62	-1.15	0.77	0.48	0.95	-1.87	0.63	-0.73	0.85	-0.95	-1.0	-0.18	0.19	-0.09	0.74	1.08	0.28	-0.97	0.04	-0.03	-0.25	0.49	-2.16	-0.68	-0.06	-0.76	-0.3	-0.19	-1.35	0.39	-1.15	-0.19	-1.33	1.81	0.08	0.88	-2.09	-0.16	0.07	-0.13	-0.25	0.86	-0.84	-0.63	1.1	0.48	0.87	0.4	0.75	1.25	-0.29	0.22	0.95	-0.08	-1.12	-0.26	0.83	-1.43	-0.17	-1.86	0.6	-0.84	-1.14	1.99	-1.19	0.93	0.43	-1.85	0.87	1.71	-1.19	-1.15	0.1	-0.16	-0.96	-0.69	0.35	-0.31	-1.2	0.38	-0.82	1.48	1.0	-0.47	0.89	-0.6	-0.94	1.84	1.56	-1.17	0.9	0.1	-0.14	0.63	0.12	-0.55	2.0	1.7	-0.48	-0.25	0.06	-0.91	-1.57	-0.55	-1.27	0.76	-0.1	0.57	1.54	0.14	0.34	0.39	-0.73	-0.88	-0.39	1.88	-1.45	0.25	-1.29	-1.71	-2.59	0.07	0.36	0.17	0.82	-0.56	0.86	-0.13	1.72	-1.42	-0.82	1.51	0.71	-0.75	-0.57	0.55	-0.49	-0.41	0.29	1.5	-0.38	-0.72	0.66	-0.53	0.24	0.67	1.18	0.45	-0.42	-0.12	-0.85	-0.75	-1.56	0.06	0.45	1.34	-0.48	-0.03	-1.03	0.54	-1.91	0.24	0.62	0.39	-1.4	0.35	0.65	-0.05	0.07	-1.39	-0.57	0.56	-1.08	-1.0	-0.79	0.85	1.67	1.13	-0.66	0.55	1.9	-0.9	2.13	0.95	1.44	0.09	-0.51	0.45	-0.85	-2.2	-0.91	0.55	-0.33	-0.67	0.95	0.18	0.76	-0.71	-0.48	0.4	2.05	0.49	-0.7	-0.86	0.77	0.59	-1.15	-0.76	1.79	1.19	-0.75	2.22	-0.77	-0.18	0.07	0.89	0.08	1.43	0.85	-0.01	0.39	-0.11	0.3	-1.61	-1.83	0.2	-0.13	-0.76	0.64	0.71	-0.74	0.55	1.17	-0.02	-0.05	0.36	0.69	0.0	0.07	1.41	-0.4	2.65	-1.22	0.22	0.84	-1.62	1.06	-0.35	0.64	-1.16	1.05	-1.78	-1.87	0.25	0.83	-0.95	-0.75	0.68	1.04	0.59	0.88	-0.74	1.14	-0.13	0.68	0.47	1.12	0.5	-0.19	-1.33	0.24	-0.93	0.24	2.03	-1.3	0.48	-0.23	-0.57	-0.47	2.27	0.82	0.27	-0.39	-0.12	-1.71	0.65	0.15	0.86	-0.34	0.73	1.16	1.12	-0.26	-0.91	-1.75	-0.12	1.11	1.56	-2.11	1.22	1.0	0.16	-0.98	0.56	-0.04	-0.35	0.46	0.58	0.68	0.34	-0.89	0.78	1.72	0.34	-1.49	-0.79	1.41	1.42	-1.95	-0.38	0.92	-0.31	-0.11	2.48	1.04	-0.8	-1.6	-0.33	-0.35	1.52	0.8	0.13	-0.46	-1.46	-1.26	-1.03	1.99	-0.43	-0.08	0.96	0.23	0.08	1.11	-0.3	-0.22	-0.04	-0.67	1.05	-0.33	0.59	-1.46	-1.89	1.19	-0.8	-1.22	-0.51	-0.68	0.75	0.23	-0.25	0.57	1.77	0.8	0.42	1.82	0.91	1.57	0.12	-1.31	1.17	1.79	1.11	-0.64	0.45	-1.29	-0.73	-1.22	0.79	-0.12	0.12	1.11	1.23	-0.31	-1.54	1.37	0.3	1.2	0.61	-0.88	0.69	0.07	-0.76	2.0	0.33	-0.59	0.84	-0.54	0.19	-1.01	-0.97	1.03	0.81	0.54	0.38	0.21	-0.73	1.65	1.15	-0.02	-0.32	-0.9	0.09	-0.58	0.29	-0.63	1.99	0.57	1.41	1.36	1.77	0.34	-0.09	0.96	0.92	-0.12	-0.11	-2.1	-0.32	-0.49	1.4	1.44	0.34	0.09	0.49	-0.28	0.35	1.63	-1.18	-0.79	-0.08	1.6	-0.14	-0.8	2.16	1.29	-0.15	-0.7	-0.01	0.07	-0.83	0.61	0.86	1.14	0.93	1.63	1.27	-1.67	0.08	-0.32	-0.27	0.17	-0.81	-0.2	0.66	-2.12	1.06	1.7	-1.3	0.71	0.08	-1.29	-0.73	1.19	1.78	1.21	0.48	0.1	1.77	-0.16	0.01	0.53	2.29	-0.46	-1.06	0.05	-0.24	-0.13	0.42	-1.33	0.35	0.78	0.61	-1.14	-0.45	1.57	0.07	0.02	1.34	-0.15	-1.42	0.51	1.46	-0.98	-0.35	-1.12	0.5	1.12	-0.74	-1.06	-0.17	-0.61	0.39	-0.87	-1.0	0.09	0.18	0.51	0.42	0.72	-1.15	-0.35	-1.06	0.13	0.74	-1.07	-1.06	-1.04	1.12	0.75	-0.66	-1.35	-0.84	0.27	-0.99	-0.76	-0.85	-0.58	-0.02	1.45	-1.5	2.33	-0.59	0.73	-1.58	-1.58	0.73	-1.64	-0.82	-0.04	1.35	-0.32	0.27	-0.31	0.34	-0.13	-1.33	-0.23	-1.31	2.05	0.79	1.08	0.92	1.7	-0.33	-0.74	-1.44	-1.29	-0.5	-1.19	-1.62	-1.12	0.18	-1.71	0.73	1.67	0.18	0.78	1.04	-0.56	0.85	-1.92	-1.51	-0.41	1.15	0.02	0.66	2.11	1.37	0.16	-0.25	-0.88	0.19	0.43	-1.97	-1.05	1.43	-0.53	-0.83	1.89	-0.17	-0.54	-1.57	0.91	-1.0	0.93	-0.05	-0.96	-0.82	2.23	1.2	-1.74	-0.5	-0.32	-0.06	-0.98	-0.09	-0.52	-1.14	-0.93	0.73	0.11	1.19	-0.35	0.82	0.56	-2.33	0.5	1.16	-1.38	0.35	0.97	-2.42	-0.37	1.49	0.01	0.69	0.67	0.31	0.17	0.69	-0.52	1.23	-0.02	-0.19	1.37	-0.48	0.34	-0.86	-0.36	0.97	-0.3	-0.56	1.88	0.5	1.42	1.82	0.65	1.32	0.11	-0.47	-0.9	2.2	-1.4	-0.68	0.13	-0.72	-0.36	0.38	0.36	0.91	0.66	0.15	0.12	1.27	-0.55	0.07	0.11	2.42	1.92	-0.13	0.23	0.57	1.11	1.44	1.37	0.71	-0.19	1.2	-0.56	0.4	-1.1	1.47	-0.44	-0.38	-1.25	0.23	-1.29	0.89	-0.44	-0.29	2.34	0.87	1.25	-0.11	-2.08	2.03	1.57	-0.39	-0.5	-0.33	-0.12	-1.36	1.04	0.47	1.55	0.09	-0.94	-0.85	0.48	0.39	0.91	1.24	-0.02	-0.71	2.55	-2.51	1.15	0.9	0.68	0.0	0.67	-1.46	-0.01	0.42	0.89	-1.01	0.18	-0.74	-0.28	0.57	-0.17	0.18	1.66	0.53	-1.13	-1.19	-0.24	-0.26	0.33	0.65	0.33	0.24	0.62	1.49	0.62	-1.18	0.96	-0.18	1.09	1.12	1.76	-0.02	0.72	-1.23	-0.05	-0.71	0.82	-0.1	0.27	0.39	1.77	0.47	-0.38	0.31	1.32	-0.74	-0.78	0.35	0.91	-0.81	0.48	-0.31	-0.98	-1.26	-0.18	1.58	-0.33	-0.41	-0.06	0.39	-0.96	-0.22	0.01	1.12	-1.25	0.33	-0.71	-1.55	0.25	1.38	0.64	0.25	-0.71	1.23	-0.72	1.18	0.88	-0.2	-1.79	1.04	-0.24	0.85	0.7	1.16	0.24	-1.61	-0.6	1.09	-0.31	0.44	-0.53	-0.55	2.59	-0.93	-0.29	-1.43	0.51	-0.97	-1.1	0.84	-0.05	0.56	1.09	1.57	0.28	-1.0	1.47	1.51	-0.42	-0.54	0.36	0.83	0.68	-0.38	0.56	0.48	-0.16	-0.19	-0.93	0.96	1.55	1.0	-0.67	0.68	-0.25	-1.37	0.31	-0.3	-0.92	-0.73	-0.94	0.16	-1.6	-0.73	-0.79	0.24	1.51	0.73	0.72	0.24	0.01	0.23	-0.9	0.17	-0.2	2.03	-1.15	-0.96	-0.39	-1.53	-1.31	-1.6	0.08	0.6	1.51	1.7	1.11	-0.3	0.04	0.97	0.29	-0.15	-0.77	-0.09	1.24	-1.95	0.7	1.67	0.45	2.24	-1.07	-1.8	-0.08	-0.59	0.47	0.25	1.39	0.91	0.1	-0.59	-0.42	-0.63	-0.88	0.53	1.64	-1.2	1.37	0.37	-1.39	0.74	-0.77	1.18	0.01	0.35	-0.33	1.72	0.04	0.63	0.82	0.75	0.22	1.2	0.93	1.17	0.13	-0.8	1.27	0.07	-0.48	-0.59	-0.17	0.95	1.15	-0.13	0.14	1.03	-1.43	0.98	-0.7	0.28	-1.46	-0.59	0.42	-0.49	-0.09	-0.59	-0.14	-0.58	0.54	0.39	2.09	1.78	1.4	0.17	-0.05	-1.66	0.26	0.19	-0.37	0.72	0.08	2.26	-0.03	-0.66	0.28	0.01	-0.1	0.72	0.89	1.24	-1.41	-0.61	0.1	0.68	0.53	2.03	-0.55	-0.59	0.6	-0.52	0.25	0.09	1.12	0.67	-1.61	1.07	0.26	0.87	-0.14	0.03	1.3	0.72	-0.07	-0.31	0.14	1.05	-0.41	0.48	-0.86	-0.63	0.64	1.68	1.2	0.12	1.15	0.27	-1.53	-0.46	-0.39	-1.53	1.52	0.66	0.18	0.27	-1.65	0.64	-0.34	-0.6	0.71	1.05	0.84	-1.22	-0.11	-0.01	-0.34	0.85	1.05	-1.68	1.21	-1.74	-0.27	1.19	0.76	0.69	0.67	-0.38	-0.8	-0.04	-0.46	-0.66	-1.32	-0.37	0.32	-0.73	0.57	0.14	-0.68	-0.84	1.27	0.95	-0.26	-0.66	-0.32	0.79	-0.67	0.85	-0.13	0.03	-1.34	-0.5	-0.82	-0.43	-0.67	0.34	-1.46	0.52	0.04	0.65	-0.46	-0.53	-0.74	0.28	-0.02	-0.49	-0.74	-1.43	0.05	-0.53	1.04	-1.13	-0.36	-0.08	0.08	-0.56	0.06	0.05	0.63	-0.22	-1.27	-1.11	-0.72	1.94	0.02	0.21	-0.1	1.07	-1.1	-2.15	-0.88	-0.57	-0.5	1.01	-0.9	-1.13	-0.42	-1.27	0.56	-1.22	-2.4	1.52	-0.73	-0.67	1.96	0.64	-1.54	1.52	-0.35	-0.83	0.23	-0.74	-0.99	-1.29	-0.35	-0.59	-0.46	-1.23	-1.26	-1.36	0.98	-0.25	0.85	-0.18	-0.8	-0.15	-1.18	-0.69	0.27	1.92	0.62	0.3	1.48	1.24	-0.16	-0.26	0.17	1.4	1.33	-0.01	-0.63	1.35	-0.48	-0.47	-0.09	-0.69	-0.63	0.0	-2.17	0.3	-0.11	-1.33	0.29	-1.58	-0.08	-1.37	0.14	1.03	-0.45	-0.03	0.7	-0.97	0.21	-0.46	0.6	0.01	0.25	-1.9	0.41	-1.06	-1.25	-0.03	0.64	0.13	-1.24	0.75	0.66	0.37	-2.1	0.43	-0.63	-0.82	0.07	1.16	0.44	-0.02	-0.99	-1.4	-1.72	1.07	-0.78	-0.92	-0.22	0.67	-0.49	1.2	-0.07	0.63	-0.22	-1.1	-0.78	-0.68	0.38	-1.22	1.2	0.65	-0.91	-0.22	0.51	-0.02	-0.75	-0.69	0.2	-0.67	-0.07	1.06	-0.24	-1.25	0.24	-0.72	0.38	-0.38	0.71	1.47	0.58	0.6	1.46	-0.06	-1.52	-0.09	0.65	1.05	-1.08	-0.82	0.04	0.25	-0.64	1.0	-0.05	0.27	1.36	0.26	1.06	-0.27	0.97	0.7	1.24	0.98	1.49	-0.48	0.97	0.76	0.76	0.31	0.81	-1.27	0.17	0.16	-0.38	0.76	1.96	-0.01	-1.01	0.52	0.39	-0.03	0.4	0.75	0.03	1.81	1.64	-0.16	0.13	-1.36	2.11	0.43	1.24	-1.07	-0.67	0.38	-0.23	
NHF	-0.98	-0.97	-0.3	0.4	0.79	-0.09	1.67	-0.42	0.08	0.29	-0.14	0.05	0.63	1.23	-0.48	0.67	0.43	0.53	-0.03	0.02	-0.07	-0.08	1.65	-0.38	0.79	-0.7	-0.62	0.39	2.09	0.57	1.27	0.35	0.26	-0.55	1.07	-0.82	1.08	1.0	1.65	-1.34	0.96	-1.5	-0.43	0.26	1.01	-1.01	-0.27	1.76	-0.09	-1.11	0.57	-0.99	-1.05	-0.21	-0.56	-0.08	0.59	-0.52	-0.08	0.71	0.47	1.95	1.54	-0.14	-0.37	-0.3	0.46	-0.71	0.89	1.57	-0.29	0.76	0.45	-0.72	0.14	-0.58	0.77	-0.97	-0.07	-0.76	0.45	0.43	0.86	-0.65	1.64	-0.23	-0.23	1.23	0.57	-0.12	-0.06	0.27	0.14	0.5	1.02	-0.15	-0.8	0.17	-0.68	-0.56	-1.69	0.42	0.57	0.13	1.42	2.36	0.13	2.02	-0.55	0.76	-0.42	0.19	-1.0	1.17	1.11	0.6	0.06	0.41	1.33	0.34	1.41	0.87	-0.02	1.74	-0.6	-0.83	-0.66	-0.74	-0.12	1.18	2.37	-0.27	-1.51	1.95	-0.05	0.76	0.38	1.44	0.24	0.82	-0.1	0.52	0.11	-0.72	0.35	1.12	-0.39	-0.27	-1.11	-0.36	0.43	-0.32	-0.19	-0.38	0.01	0.79	-0.2	-0.85	0.27	1.28	0.02	0.29	-0.99	-0.41	0.18	-1.18	-0.94	-0.57	0.04	-1.39	-0.18	0.35	1.08	-0.58	1.2	0.48	-0.3	-0.04	-0.27	2.5	-0.2	-0.36	-0.25	0.62	1.07	0.48	-0.13	0.65	-0.29	1.14	1.9	-0.98	1.44	0.12	-1.28	0.35	0.44	0.58	-0.93	0.2	-0.38	1.01	-0.52	-2.26	-0.53	0.88	1.35	0.46	0.69	-2.07	0.13	-0.52	0.49	-0.3	0.52	-1.29	1.01	-0.09	0.79	-0.56	0.72	0.22	-0.5	0.65	-1.23	-0.07	1.44	-0.94	-1.06	1.05	-0.09	0.47	2.01	0.92	0.22	-0.25	0.89	-0.32	-0.44	1.87	-1.18	1.12	-0.62	-0.97	-0.58	0.34	-0.69	0.07	0.37	0.12	1.02	-0.66	0.74	-1.75	-1.03	-0.19	1.5	1.56	-0.79	0.33	0.07	0.66	0.16	0.07	0.81	-1.52	0.38	0.01	1.62	0.13	0.68	2.32	1.12	1.34	-1.52	-0.26	-1.44	0.65	0.64	0.31	1.37	0.19	0.75	-0.28	0.66	-0.5	1.18	0.35	0.03	0.2	-0.17	0.45	-0.46	0.6	-0.27	-0.39	-0.14	-0.32	0.11	-1.45	-1.24	0.31	0.85	-1.02	-1.26	-0.28	0.07	-1.45	2.81	-2.1	-0.59	0.87	-0.13	-0.06	1.73	-2.2	1.34	-0.64	0.06	1.07	-0.01	0.19	0.6	-0.05	-0.97	0.66	-0.68	0.44	-0.14	1.67	0.27	1.49	-1.42	-1.65	0.13	-0.59	0.83	-0.81	1.94	-1.69	-0.01	-0.57	-0.15	0.14	-0.66	-0.65	-1.62	-0.22	0.73	0.01	-0.47	-0.08	-1.26	-0.06	0.52	0.41	-2.38	-0.04	-0.16	-0.47	0.54	-0.36	-0.73	-0.97	2.32	0.87	-1.42	1.62	-0.12	-0.59	-1.66	-0.84	-0.53	-0.59	-1.49	-0.97	-0.41	-0.42	-0.57	-2.16	-0.31	0.09	-0.53	0.14	-0.14	-0.12	0.45	0.98	-0.08	-0.52	0.12	-0.46	0.99	-1.2	-1.01	-0.47	0.66	0.27	-0.6	-0.73	1.2	-1.74	1.0	0.04	1.32	-0.63	-0.21	-1.59	-1.6	-0.9	0.18	1.4	-1.02	-0.78	1.28	-1.14	1.38	1.49	-0.07	-1.04	0.78	2.03	1.31	-0.24	-0.65	1.42	-0.5	0.86	-0.75	-0.02	-0.58	-0.45	0.36	0.82	1.98	0.99	-1.33	-1.09	0.24	-0.06	0.88	-0.12	0.21	0.54	0.4	-0.03	-0.13	0.62	-0.51	-0.26	-1.59	0.48	-1.08	-0.43	0.32	1.01	1.17	1.01	0.61	-0.36	-0.41	1.56	0.54	0.89	-1.38	-0.19	-1.54	-1.11	1.27	0.25	-0.87	-0.47	-1.33	-1.2	1.49	1.68	0.04	-0.62	1.45	-0.38	1.07	0.21	1.91	0.48	0.96	-1.33	-0.79	1.68	0.38	-0.22	-1.66	-1.37	-0.66	-1.43	0.22	0.92	0.72	0.19	0.9	0.35	-0.83	0.81	-0.3	0.24	-1.74	-1.11	0.68	1.2	-1.2	-1.06	0.15	-0.66	0.42	-0.75	0.8	1.56	-0.33	0.31	0.46	-0.87	-1.59	-0.22	-0.74	-0.04	-0.37	1.01	-0.57	0.36	0.05	-0.47	1.56	1.78	-0.43	-0.19	0.87	0.79	1.02	1.32	-1.51	0.6	-0.16	-0.73	0.65	-0.49	1.63	-0.78	0.7	0.91	-0.79	0.16	-0.13	0.58	0.01	-0.69	-0.45	0.95	-0.23	-0.75	0.08	-0.15	-0.13	-0.28	0.4	0.31	1.03	-1.33	0.18	0.79	-0.16	-1.59	0.68	0.29	1.15	0.77	-0.14	0.13	-0.02	0.96	0.66	-0.29	-0.21	0.44	1.34	-0.26	-0.25	-2.49	0.72	-0.78	1.51	-1.22	-0.39	-0.06	-0.15	-0.97	0.01	-1.61	-1.13	-0.66	-0.37	-0.1	-0.63	-1.99	-0.51	0.13	-0.56	-0.83	-0.26	0.77	0.07	-1.79	0.88	-1.66	-0.69	-0.35	-0.76	-0.38	-0.81	0.37	-1.12	0.07	0.41	-0.01	-0.32	-0.68	1.12	-1.62	0.27	0.05	0.72	1.18	-1.51	0.97	0.55	-1.87	-0.19	-0.68	-0.02	-0.13	-0.42	0.85	0.87	-0.16	0.22	1.82	-0.68	0.76	-0.04	0.26	-1.16	0.65	1.34	0.25	-1.42	-0.47	-0.32	1.25	-0.65	0.32	-1.67	-0.33	1.53	0.46	0.02	2.35	-0.41	0.13	1.28	0.55	0.24	0.53	-0.44	-0.06	-0.15	-0.7	-1.61	0.16	-0.21	-0.85	0.48	0.95	0.23	0.92	1.02	-0.55	-1.64	0.66	-0.15	-0.42	2.18	-1.86	0.05	-0.43	0.53	0.66	-0.94	0.64	-1.51	0.88	-0.94	-0.16	2.21	-0.94	0.49	0.9	0.44	-0.93	-0.49	-0.73	0.28	-1.27	-0.53	0.66	0.3	-1.61	0.53	1.25	-1.86	-1.23	-0.02	0.01	-1.0	-0.42	-0.04	0.71	-0.87	-0.67	0.0	-0.25	0.76	0.43	-1.34	-0.22	-0.6	1.4	-0.68	-0.81	0.58	-0.94	0.71	-1.51	0.8	-0.59	0.47	-0.17	0.13	-0.24	0.42	-0.61	0.58	-0.43	-0.51	-0.56	0.88	0.37	-1.06	0.17	-0.8	-0.62	-1.9	-1.56	1.32	-0.01	0.89	0.01	0.24	0.79	-0.08	-1.96	-1.02	-0.74	-1.15	1.32	-0.83	0.14	-0.22	0.79	1.35	-0.17	-0.3	-1.07	1.6	0.58	-0.35	-0.26	-1.78	1.25	-0.7	-0.12	0.74	-2.04	-2.43	-1.2	0.66	-0.31	-0.48	-0.33	1.76	-0.67	1.84	0.47	0.28	0.32	0.04	-1.23	-0.16	1.7	-0.47	0.59	-0.75	-1.88	-0.52	-0.28	-0.06	0.65	-1.41	-0.1	-0.99	-0.7	-0.58	-1.1	-1.3	1.51	1.32	-0.99	0.41	0.36	1.36	0.2	1.02	1.39	0.03	0.99	-0.42	1.48	0.93	0.79	0.69	-0.91	-0.72	-0.61	0.18	1.06	0.53	1.32	-1.1	0.12	0.94	-0.54	-0.08	-0.63	0.81	-1.59	-1.48	1.01	-0.19	0.46	-1.85	-0.07	-2.07	-0.02	1.09	-1.42	-1.44	1.59	-0.71	-0.9	1.43	-0.69	-0.59	0.01	2.28	0.97	0.25	-0.67	0.84	-0.84	0.69	1.75	-0.66	1.36	0.51	-0.91	1.28	0.24	-0.97	1.15	-0.81	0.23	-0.53	1.12	-2.29	-0.52	-0.59	-1.65	0.66	-0.42	-0.47	0.06	-1.87	0.2	-0.29	-0.07	0.42	-0.83	-1.51	1.96	0.19	-0.04	-0.01	0.41	1.32	-0.71	1.8	-1.05	-0.38	0.11	-0.1	-0.79	-1.47	-0.85	0.12	0.85	0.39	1.13	1.36	0.72	0.56	-0.54	0.57	0.87	0.47	-1.51	0.54	1.03	-0.52	1.4	0.44	-0.4	1.13	-0.48	-0.37	-0.96	-0.19	-0.64	0.29	-0.91	0.38	-0.47	0.65	-1.78	-0.29	0.28	-0.17	-0.05	1.36	0.97	0.07	-0.13	0.27	-0.61	0.69	0.54	-0.17	0.46	0.06	-1.51	1.05	-0.78	-1.17	0.33	0.1	-0.56	0.21	-0.82	-0.45	0.56	-0.73	-0.33	0.66	1.29	-0.42	-0.91	-0.21	-0.41	-0.92	2.1	0.19	-0.95	0.81	-0.06	0.23	0.99	0.31	-1.35	-0.27	0.6	-1.06	0.82	-0.35	-0.34	-0.13	-0.97	1.04	-1.84	-0.18	-1.19	-0.12	1.13	0.77	1.08	0.42	0.76	-0.64	-0.06	0.84	1.34	-0.02	1.17	-1.72	1.04	0.49	0.15	1.06	-1.86	-0.28	-0.82	-1.04	0.56	0.24	-0.74	0.66	1.06	-2.15	-0.14	0.5	-0.44	-1.35	-1.61	0.31	-0.53	0.51	0.62	0.06	0.24	-0.26	0.11	-0.7	0.4	-1.28	0.82	-0.3	-1.09	0.04	-0.04	1.25	1.16	0.28	-0.03	-1.66	-1.51	-0.47	0.24	0.48	0.99	-0.79	-0.91	-1.34	0.97	1.0	1.82	0.86	1.45	-0.16	0.6	1.84	0.06	0.42	-1.28	0.08	-0.47	-0.19	0.85	0.4	-0.75	-0.71	0.9	-0.08	-1.07	0.3	-0.69	0.71	-0.59	-1.32	1.24	-0.04	-0.95	0.72	-1.63	-0.02	-2.08	0.83	-0.61	0.74	0.31	1.63	0.02	0.05	-0.28	-0.23	-1.24	0.13	0.0	0.05	-0.46	1.0	1.17	2.22	-1.83	0.01	1.85	0.24	0.78	-1.16	-0.6	1.02	-0.74	-0.86	-0.66	-1.01	-0.98	-0.1	0.11	-1.61	-0.12	-2.04	-1.7	-1.07	0.23	0.24	-0.66	-0.3	0.07	-1.26	-0.88	1.52	-0.74	0.99	0.2	-1.31	1.03	-1.19	-1.65	-0.03	1.25	1.21	-0.65	-0.12	0.27	-0.27	-0.41	1.18	1.62	-0.4	0.88	-0.27	-0.31	0.19	-0.76	-1.12	-0.53	-1.13	0.16	1.22	-0.56	0.42	-0.24	1.6	1.03	0.54	0.26	0.22	-0.83	-2.04	0.11	-1.23	-0.03	-0.6	0.85	-0.72	0.81	0.43	0.7	-1.19	0.25	1.02	-0.82	0.4	-0.32	-0.82	-0.78	-0.5	0.26	-1.19	-0.93	-1.15	-0.55	-0.08	0.9	-0.37	-0.13	0.48	-0.35	-2.38	0.31	-0.68	-0.98	-0.98	-1.43	1.02	-0.32	-0.16	-0.17	-0.7	1.4	-1.34	-0.86	1.33	0.01	0.72	-0.74	-0.78	0.02	-0.68	-1.15	-0.68	0.89	1.06	0.3	-1.52	-0.39	-1.18	0.73	0.47	1.46	-0.55	-0.44	-0.13	1.86	-0.77	0.65	0.98	-0.23	-0.17	1.83	-0.77	-0.63	-0.6	1.27	0.68	1.79	0.34	-0.6	-1.11	-0.51	1.15	0.25	1.8	0.62	-1.22	-0.11	-0.65	-1.58	0.24	-0.93	-0.32	-2.22	-0.71	0.11	0.02	-0.93	0.73	-1.51	-2.04	1.25	-0.2	-0.04	0.72	-0.68	1.1	-0.94	-0.28	-1.51	-1.73	-1.84	-0.41	-0.42	1.42	2.33	-0.01	0.36	0.03	-0.9	0.5	-1.02	0.36	-0.75	-0.6	0.83	0.29	-1.07	-0.7	-0.74	1.31	-0.39	-0.19	-1.57	-0.51	-0.14	1.28	-0.25	0.01	-0.78	1.07	0.03	0.47	-0.35	0.13	-1.27	-0.49	0.95	-0.09	0.46	-1.03	-0.67	1.41	1.28	0.82	0.42	-0.48	0.42	-1.42	0.12	0.03	0.84	-0.44	0.19	-0.29	1.3	-0.44	-0.65	0.33	-0.68	0.44	-0.41	-1.48	1.41	1.42	-1.18	-0.12	-0.21	-0.42	-0.13	-0.61	-1.08	0.13	0.22	-0.87	0.59	0.11	1.04	-1.5	-0.38	-0.48	0.44	-0.61	0.73	-0.7	-0.2	0.91	0.2	-0.48	0.98	0.18	-1.02	-0.32	0.85	0.52	-0.81	0.1	-0.15	-0.14	0.34	0.36	-0.5	-0.53	0.49	-0.63	1.08	-0.96	-1.47	-1.23	-0.95	-0.4	-0.65	-0.44	-0.19	-0.47	0.09	-0.01	-0.96	-1.22	0.85	0.1	0.69	0.43	-0.6	1.14	0.94	-1.75	-2.13	0.42	0.86	-0.11	-1.28	1.06	0.05	0.71	1.36	0.59	-2.26	-0.67	-2.61	0.71	-1.16	0.36	0.86	0.92	-0.57	-0.99	0.15	-0.77	-2.22	0.83	-0.17	-0.24	1.88	-1.84	1.63	0.28	0.51	-1.35	0.32	-2.11	0.08	-0.14	0.04	0.37	0.73	1.26	-0.24	1.72	-0.69	-0.79	-2.39	0.53	0.68	1.52	-0.27	2.04	0.25	0.74	-1.2	0.15	0.33	0.19	0.78	-0.92	-0.29	-1.28	-0.68	0.74	1.13	0.82	-0.17	-0.06	0.65	-0.69	-0.76	0.21	-0.48	-1.26	-1.4	-1.23	1.68	-1.21	1.21	-1.17	0.22	0.8	0.88	0.27	0.01	-1.41	1.02	-0.69	0.47	0.58	-1.8	-0.47	1.01	0.42	-0.13	-0.46	0.61	-1.07	-0.48	0.94	-0.17	0.61	-0.25	0.2	1.3	0.42	-0.74	1.26	1.53	0.08	0.03	0.77	-0.28	0.28	-0.09	1.36	0.66	0.3	-0.48	1.26	1.0	1.67	0.33	-0.39	-1.76	-1.64	0.8	1.28	0.4	-0.96	0.3	0.6	-0.57	0.38	-0.45	0.43	-1.71	1.68	-1.08	-0.42	-0.43	-0.1	-0.16	0.25	0.69	0.81	0.01	0.12	0.18	0.73	-0.92	0.31	1.07	0.27	0.31	-0.33	0.59	-1.61	-0.34	-0.05	0.45	-0.03	-0.27	-0.2	1.7	-0.78	-0.64	1.22	0.76	1.07	0.14	1.0	0.05	-1.45	-0.33	0.53	0.07	0.31	-0.49	-0.64	-0.7	1.61	0.29	-0.67	1.08	-0.64	-0.67	0.17	1.58	1.27	-0.85	-0.61	0.93	-0.86	0.85	-0.74	-0.27	-0.75	-0.24	-1.02	-0.74	-0.39	0.71	-0.51	-1.32	-0.04	0.95	-0.91	-1.9	-0.72	-0.76	0.86	0.03	-0.62	-0.2	0.46	-0.15	0.86	1.81	0.2	0.9	-0.28	-0.74	-1.14	0.14	1.36	1.56	-1.29	-0.11	-0.12	-0.19	-2.0	1.58	-1.7	0.24	0.32	0.64	0.82	0.98	-1.19	0.17	-0.92	-0.15	-0.23	0.92	0.65	0.91	0.36	-1.52	0.14	0.5	-0.07	-0.56	0.17	-0.13	-0.66	-1.0	-0.65	0.32	-0.25	1.31	0.74	-0.96	0.95	-1.13	-1.49	1.61	-0.75	0.42	-0.52	0.38	0.88	0.7	0.14	0.22	-0.71	-1.61	-0.91	-0.4	1.35	-0.18	0.82	-0.55	-1.04	-0.31	0.05	-0.09	-1.38	-1.16	-1.14	0.68	0.51	0.17	-0.62	0.68	-0.39	-0.66	-0.22	-0.07	-0.38	1.51	-0.27	-0.46	0.95	-0.97	-0.24	1.02	0.12	0.6	-0.79	-0.41	-0.31	-0.04	0.62	1.04	0.53	-0.41	0.98	0.15	-0.3	1.68	0.34	-1.36	-1.73	2.31	1.43	0.3	-1.49	-0.82	0.29	0.77	-0.37	-0.57	1.28	-0.07	-1.68	0.08	1.55	-0.11	-0.93	-0.32	-0.32	-1.96	-0.11	-0.71	0.61	-0.9	1.47	0.66	-1.13	-0.25	0.1	-1.54	-1.16	-0.73	-2.07	0.58	0.47	0.93	-1.45	-0.38	0.39	-0.01	-0.09	-1.07	-0.07	-1.62	-0.89	-0.04	0.92	-0.23	-1.17	-0.23	-0.79	1.56	0.71	1.23	1.5	-0.07	0.74	-0.93	-0.31	0.32	1.4	-0.8	0.25	-1.87	-0.41	1.59	-0.55	-1.15	-0.81	0.96	1.27	-0.27	1.58	-0.01	-0.1	-0.42	-0.96	-0.22	-1.33	0.36	-0.96	0.04	1.42	1.51	1.11	0.09	-0.1	0.47	0.89	0.35	-0.64	0.8	-0.18	-0.29	-0.57	0.01	0.49	-0.91	0.04	0.12	0.14	-0.11	0.18	-0.92	-0.86	-1.53	-1.45	1.09	0.72	0.14	0.41	0.32	1.02	-0.49	-0.01	-0.89	-0.61	-1.43	-0.57	0.21	-0.35	-0.82	0.02	0.52	0.79	-0.32	0.2	-0.55	0.75	-0.63	0.03	-0.49	1.1	0.65	-1.26	0.59	0.82	1.64	-1.07	-1.06	-0.41	0.97	-1.13	1.14	-1.89	0.87	1.12	0.12	-0.99	-0.43	-0.41	-0.19	0.04	-0.14	0.35	0.51	0.5	0.34	-2.55	-1.01	-0.21	0.12	1.15	0.6	-1.81	0.41	-0.95	-0.68	0.22	-0.26	0.21	1.42	0.42	0.77	-0.26	-0.66	-0.66	0.47	-0.45	-0.7	-0.67	-0.67	-0.79	2.2	-0.35	-0.72	1.03	0.51	-0.88	0.02	0.87	-0.56	1.64	0.38	-1.09	1.98	-0.45	-1.49	-0.1	-1.68	0.69	-0.04	-1.63	-0.3	-1.24	0.02	-0.64	1.28	-0.88	0.08	-0.58	-1.09	-0.85	-0.28	0.42	0.27	-1.07	1.11	-0.55	0.52	1.07	-0.17	-0.54	-0.4	-0.54	-0.93	-0.21	0.66	-0.42	-2.27	-0.51	0.24	-0.49	-1.42	-1.32	-1.76	0.39	0.97	-0.49	-1.12	-0.49	-2.36	-1.06	-0.58	-0.6	-1.75	1.24	-0.68	0.78	2.53	-0.8	-1.86	1.37	0.89	-0.44	-0.09	-0.08	0.25	-0.52	-0.62	-0.04	1.34	-0.31	0.93	-0.69	-1.18	0.49	-0.03	1.53	-1.47	1.74	-0.46	-0.42	0.11	-1.11	-0.2	-0.15	1.08	1.42	-0.19	-1.76	-1.03	-0.34	-0.25	1.33	0.05	-0.81	-0.31	-0.43	-1.48	-0.26	-1.25	-0.05	0.76	-0.39	0.19	-1.71	-1.85	0.84	0.58	-0.83	1.02	-2.22	-0.06	0.21	0.92	0.15	0.98	0.55	0.54	0.75	2.56	-0.02	0.72	0.18	0.02	-0.55	-1.46	-1.44	-1.42	0.66	0.08	-0.07	0.51	0.15	0.06	0.83	-0.26	1.35	-0.95	0.25	-0.37	-0.28	-0.78	-1.75	1.46	0.44	-0.56	0.26	0.19	1.03	0.64	-0.29	0.04	-0.78	-0.46	0.71	-0.62	-1.69	-0.37	0.59	1.15	0.9	-0.11	-1.86	-1.41	-0.9	0.12	-0.96	-0.34	0.88	-1.25	-0.33	1.45	-0.15	0.48	0.27	0.24	0.22	0.25	0.3	0.37	0.02	-1.87	1.13	-0.44	1.01	-1.17	0.91	0.31	0.71	-0.72	2.58	1.41	0.02	1.14	2.14	-0.53	-0.27	-1.84	-1.42	-0.2	0.96	0.35	1.51	-0.49	-1.19	-0.2	0.02	-0.56	0.08	0.48	0.87	0.46	0.42	0.76	-1.31	0.87	-0.45	0.01	1.04	1.01	0.89	1.07	0.07	0.56	1.64	-0.2	-0.48	0.1	0.59	0.72	1.22	2.14	0.86	-0.78	0.42	-0.47	1.92	0.11	0.0	-0.83	-2.86	-0.08	-0.2	-0.06	0.28	-0.31	0.11	-0.44	0.44	1.05	-0.96	0.18	-0.02	0.62	0.21	0.47	-2.22	1.22	1.92	0.2	0.02	-0.46	0.01	1.19	-0.08	0.13	-1.18	1.18	-0.8	0.95	-0.46	-1.25	0.88	0.14	-0.36	-1.38	-0.5	-0.04	-0.56	-0.22	1.05	0.01	-0.23	0.41	0.07	0.08	-0.13	1.02	-0.63	1.55	1.14	1.01	-0.36	-0.53	-1.12	0.93	-1.78	-1.43	1.57	1.18	0.37	1.21	-0.77	-0.04	-0.09	1.44	-0.22	-0.28	0.75	0.3	0.91	0.78	-0.6	-0.12	0.27	-1.23	-1.76	-0.19	-0.72	-1.92	-0.7	-1.5	0.9	-1.37	1.72	1.42	0.84	0.67	-0.58	-0.73	2.01	-1.41	0.01	0.96	0.74	0.83	-0.81	-0.28	1.14	-0.5	-0.04	0.87	0.13	0.65	-2.16	-1.11	-0.13	0.43	0.05	1.5	0.54	-0.13	-0.25	0.95	-1.05	-0.33	-2.36	0.66	-1.33	0.2	0.91	0.2	0.24	-1.09	-0.23	1.91	1.77	-0.79	-2.6	-0.33	-0.97	-1.32	0.02	-0.82	0.17	0.48	0.26	0.61	1.61	0.76	0.44	0.28	0.45	-0.13	-0.99	0.22	-0.62	-1.02	0.59	-0.2	0.45	0.26	-0.17	2.11	1.71	0.02	-0.12	0.13	1.51	-0.62	-1.12	-0.05	1.39	-1.53	-0.7	-1.14	-1.3	0.22	-0.29	0.47	-1.11	0.79	0.8	1.06	-1.2	-0.46	1.17	-0.42	-0.16	-1.56	-0.7	0.86	1.12	0.06	-1.3	0.41	0.27	1.81	0.01	-0.38	-1.84	1.54	-0.61	0.28	-0.98	1.05	0.38	0.81	1.72	-1.16	0.39	-0.38	-0.02	-0.55	1.24	0.71	-1.47	0.61	0.72	-0.88	1.73	0.1	-0.35	1.13	-0.74	-1.27	0.21	-0.26	0.01	0.69	1.65	0.4	-0.63	-0.36	1.56	-1.54	0.37	-0.09	0.66	-0.45	-0.41	-1.5	-0.21	0.81	1.24	-0.55	1.37	0.65	-0.14	0.82	0.97	0.89	1.44	-0.2	-0.79	-0.59	1.35	1.51	-1.07	0.67	0.66	1.48	-1.27	0.79	1.29	0.63	0.02	0.74	-1.09	-0.5	-0.08	-1.27	-1.66	-0.17	-1.14	-1.28	-1.66	-0.03	-1.6	-0.31	0.15	0.88	-1.49	-1.07	-0.53	-0.56	-1.34	-2.08	-0.35	-0.47	0.32	-0.97	0.78	0.99	0.05	1.05	0.14	-0.17	-0.26	1.4	-1.07	-0.34	0.33	1.06	-1.57	-1.34	1.33	0.43	0.32	0.81	-0.04	0.52	0.37	0.48	0.01	0.55	-0.71	0.12	-0.96	-0.72	-1.74	-0.99	-1.03	0.8	0.11	-0.01	0.52	-1.0	-0.03	0.11	-0.08	-0.13	-0.84	1.57	1.52	-0.91	0.24	-0.53	-0.1	0.59	-0.73	-0.95	-0.22	-0.6	-0.89	0.39	-0.2	-0.3	-0.73	1.09	0.74	0.03	0.55	-0.32	1.21	0.76	-0.85	1.41	0.77	-0.05	-0.72	-0.47	0.29	-0.92	0.9	-0.09	-0.3	-0.8	-1.27	-1.77	-2.85	-0.92	0.2	-1.21	0.24	-0.31	0.67	-1.37	0.34	0.67	-1.07	0.51	-1.1	0.09	0.63	0.89	-0.62	1.53	0.25	0.98	-0.19	0.61	-0.14	1.23	-0.08	0.24	1.21	0.4	-0.31	0.06	-0.75	0.3	0.03	-0.41	-0.19	-0.39	-0.97	-1.01	-0.65	0.22	0.95	-0.17	0.52	-1.25	-1.64	-0.13	-0.47	1.69	-0.3	0.2	0.81	-0.12	0.52	1.89	1.67	0.71	1.0	-0.74	-1.78	-0.31	0.83	-1.77	0.53	-0.64	-0.36	0.55	-0.73	1.13	1.65	-0.05	0.43	0.57	-1.36	1.41	1.09	-1.07	-0.3	0.44	-0.19	0.17	-0.72	-0.28	0.09	0.34	0.14	0.24	-2.29	0.93	-0.44	0.3	1.33	-0.35	-0.8	0.67	-0.48	-0.09	1.71	-0.18	-1.54	-1.01	0.21	1.39	-1.46	-0.6	-1.53	1.11	-1.19	0.76	-0.78	-0.07	-0.93	-1.58	0.63	1.56	1.32	-0.44	-1.28	-0.01	1.06	-0.91	1.88	-0.12	-1.28	-0.63	-0.51	0.74	-0.78	-0.93	0.57	0.6	-0.59	-0.16	-0.35	-1.16	0.31	0.96	-0.91	-0.79	-0.68	-1.28	-0.41	0.54	0.43	-0.27	0.34	0.21	0.24	-0.38	1.43	-0.43	1.31	-0.08	-0.74	-1.35	-0.47	-0.33	0.36	-0.84	-0.02	-0.25	-1.45	-1.11	-0.81	-0.54	-0.09	-0.2	0.62	-1.55	-0.12	0.18	0.76	1.02	-1.51	0.86	-0.04	-0.21	-0.54	-0.27	-0.34	0.4	-0.23	-0.82	-0.12	-1.33	0.37	0.13	-0.01	-0.6	0.03	0.17	-1.11	0.32	-1.07	-1.12	0.43	-0.6	0.65	0.76	0.58	1.57	-0.78	-1.65	-1.85	-0.27	1.02	-1.67	0.1	0.4	0.92	-0.85	-2.06	1.88	0.97	-0.79	-0.02	0.74	0.12	-0.83	-0.29	1.51	0.5	1.6	0.06	1.15	-0.76	-0.06	-1.4	0.78	0.95	-0.43	-0.34	0.12	1.54	-0.34	0.0	-0.37	0.49	0.84	-1.33	0.55	-0.22	-0.1	1.47	0.1	1.63	0.39	1.0	0.03	0.15	0.67	-0.3	-0.16	0.64	-0.04	-1.09	-0.3	0.09	0.03	-1.34	-0.76	0.27	-0.78	0.06	1.42	-0.69	0.72	1.12	-0.41	-0.22	1.89	0.57	0.66	0.01	-0.8	-0.28	-0.36	0.04	-0.16	0.83	-1.03	0.49	0.61	1.1	-0.06	1.06	-0.5	0.32	-0.78	0.48	1.1	0.7	1.54	0.84	-0.43	-1.77	0.0	-0.73	-0.49	-1.19	-0.27	0.05	0.56	-0.17	0.33	0.72	0.16	-0.11	0.03	1.37	0.96	0.72	0.83	0.93	-0.45	0.54	-0.09	0.74	-2.18	-0.71	-0.19	-1.54	-0.75	1.2	-0.59	-0.68	0.99	-0.55	0.66	-0.14	0.95	0.53	1.99	-1.23	-0.24	2.23	0.14	-1.12	-1.62	0.74	-0.84	-0.58	0.02	-0.14	-1.06	-0.91	0.6	1.61	-0.06	-1.1	1.03	0.1	1.79	0.15	-0.23	-0.89	0.89	-0.92	0.69	-0.06	-0.23	-0.45	-0.48	0.48	-2.54	-1.31	-1.36	1.84	1.18	1.23	0.67	0.0	1.91	-1.11	1.05	-1.23	-0.83	0.51	-1.16	0.78	-1.18	-2.05	-0.68	0.29	1.37	-0.47	0.34	-0.42	-0.85	-0.33	-0.11	0.76	0.02	-1.39	-1.14	0.88	0.31	0.63	0.84	-0.53	0.62	-1.25	0.92	1.03	-1.52	0.42	-2.48	0.38	0.52	0.15	0.66	1.71	-0.7	0.14	-0.21	-0.38	-1.34	-0.63	0.39	-0.1	0.01	0.22	0.27	1.69	1.18	0.62	0.86	0.93	1.16	-1.46	0.29	0.52	0.43	-0.33	-0.03	1.63	0.2	-1.58	-1.07	-0.75	-0.33	-1.58	-0.73	-0.12	0.83	0.88	1.7	-0.82	0.44	-0.32	-1.23	1.66	-0.21	-0.06	-1.38	-0.9	-0.07	0.37	0.74	1.67	-0.24	1.5	0.13	-0.73	-0.01	0.14	-0.65	-1.46	0.95	-0.43	0.91	-0.13	-0.53	0.05	1.29	1.43	1.15	1.21	0.66	-0.16	1.47	0.07	1.92	-0.24	-0.24	1.32	-0.24	-0.93	1.57	0.76	0.72	1.03	1.95	2.16	0.9	0.44	-0.12	0.17	0.46	-0.66	0.51	1.93	1.01	-0.85	-0.37	0.6	-1.77	-1.75	-1.59	-0.51	0.05	0.78	-0.42	0.48	0.85	0.52	-0.88	0.4	1.64	-0.28	0.03	-0.41	-1.78	-1.12	1.91	0.04	-0.33	-0.25	-1.26	-1.07	-1.19	0.21	0.37	0.16	-0.35	1.93	-0.7	-0.66	-0.26	0.29	-0.26	-1.35	1.12	0.62	-0.62	0.81	-0.85	0.38	0.48	-0.4	0.19	-0.53	1.17	-1.68	-0.22	-0.81	-1.26	-0.43	-0.51	-0.72	-1.77	0.53	0.18	0.73	1.02	-0.35	-0.26	1.52	1.5	0.42	-0.59	2.02	1.14	-0.48	0.36	0.2	-0.12	0.93	-0.04	-0.8	2.16	-1.01	0.24	-0.39	-1.6	0.29	2.07	0.46	0.24	-0.12	0.46	1.55	-0.08	0.39	0.27	1.06	0.2	-0.79	-0.03	-0.72	0.99	1.68	-0.47	0.16	1.11	0.22	0.94	0.74	0.94	0.76	-0.32	0.92	0.76	-1.4	-2.35	-0.67	-0.73	0.81	0.39	-0.45	1.09	-0.4	-0.87	1.06	-0.38	0.41	-1.14	-0.86	0.81	-0.34	-0.65	-0.91	0.58	0.4	1.67	1.39	-0.62	-0.19	0.6	-0.92	0.65	-0.75	-0.37	0.42	0.99	-0.24	-0.51	-0.78	-0.06	0.84	1.11	-1.35	-0.68	0.19	-0.22	0.49	-0.82	0.3	1.15	0.36	0.29	-0.55	1.56	-1.73	0.65	0.2	-0.28	0.82	0.72	-0.71	0.47	0.95	-0.67	1.95	-0.81	-0.31	-0.12	-0.78	-0.33	-1.28	-0.31	0.22	-0.52	-0.05	0.17	-0.87	1.42	0.97	0.55	1.25	0.74	-0.2	0.64	1.0	1.02	0.7	1.48	2.25	-0.25	1.37	-0.53	0.81	0.5	1.33	0.38	0.52	-0.45	-0.08	0.19	-0.22	-0.26	-0.17	-0.01	0.75	-0.46	0.01	0.32	-0.27	0.95	0.08	0.71	0.17	0.5	0.76	0.61	-0.17	-0.13	0.02	-1.21	1.44	-0.15	-0.01	0.14	-1.34	-0.15	1.3	-0.64	0.1	0.84	0.76	1.03	0.21	0.48	-0.22	0.82	0.81	0.46	0.39	0.14	2.1	1.94	0.92	-0.84	-0.3	-2.13	0.54	1.57	0.72	-0.07	0.5	-0.65	-0.84	0.57	-0.82	-0.07	-0.51	-1.88	0.27	-0.87	1.46	0.29	0.98	-0.48	0.18	0.2	0.73	-0.63	-1.08	0.0	0.99	-2.22	-1.86	-0.23	1.25	0.1	0.79	-0.64	-0.36	-0.24	-0.55	-0.45	-0.25	-1.35	-0.58	0.11	0.5	0.68	0.73	0.13	-0.06	-0.03	-0.72	-0.38	0.63	0.41	0.14	-0.26	-0.03	-0.55	-0.1	0.42	0.62	0.07	-0.22	-0.18	-0.3	0.44	-0.06	-0.25	-1.63	1.45	-1.18	0.05	-1.43	-0.36	-1.09	1.11	0.41	-0.68	-1.1	-2.04	1.32	0.18	1.06	-0.22	-2.37	-0.04	0.35	0.71	0.92	0.79	-0.62	0.36	0.33	0.05	0.02	0.37	1.62	1.52	0.82	-1.89	0.8	-1.39	0.77	0.23	1.04	0.47	-0.61	0.3	1.34	-0.14	0.01	0.77	1.3	-0.9	0.11	-0.25	0.23	-1.09	0.42	0.38	-0.61	0.36	0.27	-0.8	0.37	-0.53	0.26	-0.65	0.44	-0.21	-0.97	1.06	-2.49	0.11	-0.24	-0.95	-0.45	0.8	0.8	0.48	0.19	1.17	0.59	-0.12	1.01	0.52	-0.58	-1.0	0.3	-0.33	-1.27	-0.97	-0.25	0.31	-0.36	-0.11	0.35	0.2	0.54	-0.17	0.59	-0.58	0.92	-1.45	0.09	-1.36	-0.33	-0.64	0.0	-0.52	-0.89	0.52	0.22	0.34	-1.71	1.41	1.17	1.68	-0.26	2.8	-0.3	-1.78	-0.33	-1.28	1.31	-1.44	1.3	-0.52	0.23	-0.35	0.74	0.62	0.44	-1.42	0.32	1.56	0.31	0.64	0.42	-0.71	1.44	0.39	0.84	1.48	0.94	-0.23	1.28	1.1	0.43	-1.19	1.49	0.14	0.04	0.83	0.11	-0.94	-0.92	-0.86	0.17	-0.65	0.22	-0.14	-0.24	0.89	0.96	-0.18	-0.55	-0.29	0.53	-0.16	-0.17	-0.68	0.68	-0.58	-0.49	-0.06	-2.46	0.75	0.39	-2.28	-0.54	1.69	1.02	-0.47	1.15	0.76	-0.99	-0.29	1.77	0.55	1.54	0.65	0.1	0.58	0.7	1.47	-0.48	0.95	-0.88	-0.16	-1.28	0.14	-0.15	0.12	1.02	0.79	0.32	-0.34	-0.2	1.13	0.57	0.07	1.09	0.21	0.82	1.32	2.34	-1.13	1.18	1.37	0.17	0.98	1.02	-0.39	0.93	1.07	-0.26	0.63	-0.19	-0.45	1.99	0.13	-2.22	0.05	-0.01	0.6	2.6	-1.08	-0.88	0.67	2.2	-0.42	0.4	-0.49	0.18	-2.05	-0.16	0.51	-1.41	1.41	0.77	0.01	-0.74	0.63	0.02	-1.18	-0.45	1.34	-1.43	-1.07	1.04	-0.89	1.96	0.62	-0.38	0.53	-1.83	-1.08	-0.25	0.26	1.22	-0.85	0.03	0.73	-0.76	-0.58	-0.45	0.92	0.2	-0.53	1.66	0.85	1.44	-0.05	1.17	1.52	-0.93	0.96	0.95	0.99	-0.85	1.13	-0.51	1.61	1.61	0.0	0.14	-1.11	0.4	-0.55	-0.52	0.65	0.99	-0.41	0.38	-0.73	0.48	-0.84	0.55	0.91	-0.9	1.38	-0.11	0.04	1.86	-0.41	-0.72	0.36	1.38	0.45	0.43	-0.73	-0.21	-1.44	-0.45	0.32	-0.32	0.58	-0.45	1.79	-0.87	-0.35	1.91	-0.27	-0.66	0.24	0.72	1.41	-0.07	1.15	-0.51	-1.81	1.06	0.69	1.19	-0.06	-0.39	-0.57	-0.8	-1.34	-0.23	-1.16	0.95	-0.1	-0.12	-0.07	0.83	1.65	0.33	0.51	0.77	0.05	-0.37	-0.58	0.27	-0.17	0.11	-0.04	0.89	-0.68	0.41	-0.26	0.74	0.1	0.3	0.85	1.55	1.24	0.52	-0.64	-0.33	-0.27	0.41	1.15	-0.07	0.33	2.11	1.02	-0.07	0.6	1.8	-0.55	-1.48	0.19	-1.1	-0.36	-0.86	1.77	0.83	0.25	0.08	-0.9	-1.37	-0.9	0.92	0.29	0.23	0.29	-2.22	-0.94	1.46	-0.83	1.07	-0.2	-0.43	0.63	-0.62	-0.39	0.27	-0.1	1.62	0.56	0.03	-0.98	-1.72	0.1	1.01	1.16	-0.36	0.74	-0.32	-0.21	1.64	0.31	0.59	-1.97	0.03	1.61	1.28	0.76	-1.57	0.04	0.58	-2.24	-1.15	-1.74	-0.95	1.65	0.53	-0.82	-0.76	-0.08	-1.29	-0.8	0.0	0.16	-0.61	-0.46	0.12	-0.77	-0.78	-0.53	0.59	0.88	-0.77	0.42	1.54	0.06	-1.82	-0.18	-0.9	0.42	-0.39	0.14	0.15	1.3	1.8	1.4	-0.9	0.92	1.09	1.29	1.63	1.68	1.29	-1.55	-1.08	-0.56	-0.32	-1.64	2.19	-1.23	1.83	-1.55	-0.8	0.19	0.47	-0.66	0.34	0.02	-1.26	-1.62	-0.29	1.17	0.64	-0.81	1.38	0.14	2.02	-0.91	0.86	1.57	0.37	-0.3	-0.96	1.41	-0.14	-1.07	1.13	0.74	-0.7	0.41	0.23	-0.67	0.66	-1.25	0.6	0.94	2.4	-0.26	0.59	-0.55	0.91	-1.22	0.54	0.25	1.2	1.6	1.62	-0.08	-0.95	0.69	0.13	-2.02	-0.74	0.37	0.15	-0.43	-0.32	-0.4	-1.36	1.87	-0.4	0.49	1.84	-1.17	1.01	0.47	1.35	1.28	-0.74	0.96	-1.34	-1.06	-2.23	0.4	1.53	-2.53	1.02	-0.75	0.44	0.35	-0.26	-0.75	-1.86	1.26	-0.41	-0.87	-0.55	1.09	1.35	-0.57	0.11	-0.59	0.93	1.38	1.39	-0.33	-0.81	-1.31	0.57	0.21	-0.86	-1.66	0.27	2.27	-0.88	0.38	-0.4	0.05	0.06	-1.66	-0.39	1.58	-0.47	-1.14	-0.1	1.25	0.34	0.22	0.18	0.59	-0.81	1.45	1.01	-0.33	-0.22	-1.68	0.1	-0.1	-1.93	2.56	0.49	1.05	1.34	0.79	1.38	-1.65	-1.58	0.57	1.65	-0.99	1.8	-1.05	-1.22	-0.39	-0.84	-1.05	0.01	-1.02	0.67	-0.2	1.24	0.77	-0.8	-0.38	0.1	0.07	1.07	-1.29	2.04	-0.1	-0.08	0.59	-0.11	-0.1	-0.31	-0.6	1.81	-0.93	-0.57	-0.22	0.03	-1.04	0.36	-0.99	0.22	0.26	0.28	-0.47	2.04	0.08	0.46	2.5	0.46	1.23	0.6	1.43	0.58	0.97	-1.11	-0.4	1.58	0.43	0.54	-1.06	0.62	0.26	-0.99	-0.34	-0.13	0.04	-2.06	-0.12	0.48	1.32	-0.18	-0.37	0.11	-0.98	0.16	-2.12	0.11	-0.59	1.52	-0.77	-0.9	0.61	-0.68	0.32	-0.04	0.73	0.68	-0.32	1.27	0.3	-0.53	0.29	-0.69	-0.73	0.61	-0.55	-0.34	0.2	-0.14	-1.34	-0.97	0.35	0.02	0.35	0.26	-0.96	-0.3	-1.35	-1.54	0.22	0.56	-0.21	0.14	-1.42	-0.57	0.7	0.57	-0.13	-0.14	1.54	0.03	-0.64	0.18	-1.95	-0.4	0.56	-0.84	-0.25	-0.09	2.31	-0.79	-1.14	-1.38	-0.59	-0.65	0.17	0.47	0.42	0.7	-0.19	0.83	0.75	0.34	0.75	-0.06	-1.6	0.2	0.37	0.74	-1.03	1.19	1.57	0.28	0.24	0.3	0.01	0.59	-0.31	1.82	0.17	-0.3	-0.29	-0.81	0.73	1.7	-2.16	0.42	-0.75	0.79	-2.14	1.53	0.35	0.13	1.36	0.82	-0.94	-0.53	0.6	1.44	-0.48	1.09	-0.21	1.16	1.17	-1.67	-1.39	-0.09	-0.99	0.36	0.11	-0.98	-0.46	0.61	-1.26	0.4	0.44	1.72	-0.47	0.74	1.23	-0.22	0.11	-1.23	0.69	0.16	-0.49	-2.17	1.22	0.14	1.94	-0.31	1.34	-1.28	1.42	0.05	-1.17	-0.36	0.06	-0.15	1.39	0.97	0.88	-1.41	1.5	0.53	0.82	0.7	0.71	0.65	1.42	0.11	-2.27	-1.08	-0.32	0.45	0.71	-0.19	0.53	0.93	1.97	-0.53	-1.26	0.64	-0.82	-0.35	0.49	0.92	0.19	-0.8	-0.28	-0.44	-1.6	0.38	-0.34	-0.34	-1.67	0.17	-0.97	-0.56	0.55	1.67	-0.39	0.97	0.54	-0.67	-0.38	-0.3	0.43	-0.29	-0.9	-0.41	-1.73	1.27	-0.48	-1.27	0.28	-0.24	0.27	-0.02	1.99	-1.4	-0.08	0.05	0.62	-0.52	0.12	-0.98	-1.35	-0.42	0.9	-1.25	0.5	1.52	-0.24	-0.12	0.86	1.46	1.44	-0.99	0.01	-1.03	-0.28	1.15	-0.53	0.57	-0.8	1.6	1.22	0.97	0.4	-0.99	1.43	1.01	-0.8	-0.25	-1.14	-0.76	1.19	-0.21	2.08	-0.7	-0.94	0.84	-0.33	-0.28	0.27	0.09	-0.18	1.49	-0.32	-2.57	-1.0	0.97	0.42	0.92	-0.05	-2.07	1.04	1.57	0.92	-1.59	0.09	0.48	-1.99	-2.02	1.23	-0.58	-0.98	0.5	1.64	0.28	-1.9	-0.36	1.59	-0.29	1.79	0.51	-0.35	0.36	1.11	0.46	-0.76	-0.49	-0.3	0.78	0.34	0.68	1.73	0.4	1.18	0.12	1.69	-1.12	-0.56	-1.64	0.62	0.51	-0.23	0.36	-0.66	0.48	-0.07	-0.72	0.33	0.25	-0.42	0.04	-0.54	-1.05	1.58	-0.72	0.38	0.53	-0.88	0.64	-0.26	-0.2	-0.51	0.26	0.5	1.33	1.3	0.12	1.33	-1.72	0.15	-0.3	-0.01	-0.36	0.52	1.69	-0.71	0.42	0.85	-0.2	-1.1	0.22	0.38	0.32	1.87	1.22	-0.39	-1.22	0.87	0.98	-0.61	-0.77	0.28	-0.78	-1.66	-1.02	0.1	-1.19	-0.48	0.31	-0.51	0.22	0.45	-2.0	-0.69	-1.14	-0.54	-0.47	-0.39	-0.25	0.44	0.61	0.38	-0.29	0.23	0.51	-1.02	-1.67	-1.93	0.55	0.85	-1.27	-0.13	1.23	-0.07	0.45	-1.45	0.74	0.68	-0.61	-0.19	1.57	-0.02	0.37	1.86	-2.1	0.05	-0.23	-0.29	0.87	-1.88	-0.8	0.7	-1.35	0.16	-1.14	0.44	0.27	1.55	0.57	1.48	1.76	1.66	-0.71	1.39	1.61	1.35	2.01	-0.15	0.95	-0.81	-1.47	-1.14	-0.66	-0.37	0.86	-0.8	-0.61	-0.7	-1.41	-0.29	-0.55	0.58	0.68	1.12	-0.43	-0.61	-0.22	1.46	-0.65	-1.04	-1.12	1.15	-0.29	1.73	-0.28	1.9	1.93	-1.42	-1.02	1.77	-0.74	1.74	-0.28	1.74	-0.46	0.32	-1.18	-1.02	0.09	0.29	-1.2	0.28	1.71	-0.37	0.24	0.49	-0.91	-0.15	0.48	1.8	0.57	-0.31	1.09	-0.51	0.51	1.16	-0.05	-1.06	0.08	-1.26	-0.9	0.6	-2.28	1.02	1.1	0.48	1.16	1.06	1.05	-0.02	-0.17	0.31	-0.62	0.63	1.3	0.78	0.83	0.89	1.23	0.52	1.26	-0.29	0.34	0.83	0.68	0.3	-1.22	1.07	-1.11	0.13	-1.48	-2.5	-0.25	-0.19	-0.22	-1.74	-0.23	1.93	-0.24	-1.33	-0.42	0.55	0.92	-1.84	-1.5	0.63	0.43	1.14	0.21	-1.11	-2.2	0.32	-0.83	-0.24	-0.85	1.37	-0.76	1.43	-0.51	1.34	-0.93	-0.47	-0.56	0.6	0.36	-0.12	-0.52	0.89	-1.94	-0.69	-0.94	2.26	-1.9	0.2	0.05	-0.16	-0.7	0.85	-1.29	-0.1	-0.18	1.71	-2.47	0.25	-0.17	0.22	1.16	-0.61	1.34	0.77	-0.33	0.36	0.28	0.97	-0.31	0.64	0.97	-0.15	-0.13	-0.01	1.15	0.61	1.19	0.59	0.67	1.23	-0.53	1.15	-0.36	-0.17	1.42	2.08	-0.68	2.45	-0.51	1.4	2.33	-1.0	0.03	-0.97	-2.11	-2.86	-2.34	-1.27	1.39	-0.82	-2.5	0.81	-0.36	0.13	0.29	-0.96	-0.34	-0.9	0.59	-0.12	-0.3	-0.9	-2.09	0.7	0.67	-0.75	0.84	2.05	1.5	-0.26	-2.05	-0.3	-0.51	-0.65	-0.71	0.41	0.86	0.98	1.01	-0.13	-0.53	0.21	1.56	0.61	-0.53	-0.25	0.92	1.57	0.15	-1.1	-1.02	0.29	-0.96	-0.78	0.27	0.66	0.57	0.18	0.31	0.78	-0.8	-0.71	0.73	1.83	-0.64	0.64	-1.1	-0.3	0.36	0.31	0.76	2.14	0.77	1.46	2.14	-0.89	0.18	0.33	1.54	0.8	0.83	-0.4	0.71	-0.38	1.41	0.09	0.9	-0.91	0.33	-0.01	0.5	-0.09	0.5	0.77	1.5	-0.82	-1.45	1.85	-1.12	0.68	-0.53	0.98	0.24	-0.71	0.63	0.42	1.96	-0.28	0.23	1.06	0.06	1.46	-0.38	-0.02	1.79	0.95	1.4	0.23	-0.25	0.84	0.6	-1.96	0.8	1.15	0.83	-0.95	-1.28	0.29	0.62	-0.44	-1.11	2.09	1.66	-0.25	0.48	-0.11	-1.4	0.69	-0.59	1.04	0.04	-1.26	2.01	0.39	-0.25	0.56	-2.61	0.81	-0.35	-1.94	-0.49	-0.29	-2.27	0.02	-1.91	-1.35	2.82	-0.38	0.67	0.46	0.21	1.41	-0.62	-1.68	-0.77	-0.57	-0.98	-0.1	1.18	-0.38	0.62	-0.07	0.86	-1.39	0.14	-0.64	-0.67	-0.66	0.35	-0.6	-0.83	1.53	-0.09	0.14	0.28	1.25	-1.66	0.71	0.04	-0.34	0.57	-0.58	-1.41	1.6	0.51	-0.22	0.46	-1.98	-1.56	-2.33	1.04	-0.01	1.59	0.99	0.33	-0.45	1.48	-0.4	0.95	1.27	0.14	-0.39	1.34	-1.62	0.28	-0.09	-0.33	-0.58	0.06	0.23	-1.69	-1.36	0.76	1.79	0.86	-1.1	-0.78	1.94	-0.3	0.02	0.64	-1.47	0.93	-0.26	-0.03	-0.91	-0.39	-0.08	0.1	-0.04	0.69	0.55	-1.67	1.24	1.19	-0.34	-0.74	2.3	-0.46	0.4	0.64	1.46	-0.62	-0.25	0.31	1.71	-0.78	-0.87	1.02	-0.87	0.38	1.03	1.48	0.02	1.05	0.41	0.13	0.09	-1.28	-1.87	-1.08	0.84	0.71	0.52	1.04	-1.22	1.14	1.02	-0.37	0.27	0.56	-1.32	-0.96	0.44	1.22	-2.01	-0.79	0.22	-0.89	0.6	1.52	-0.21	-0.39	-0.58	-0.51	-0.91	-1.04	-0.18	-2.85	0.27	-0.1	-1.27	0.01	1.48	1.17	2.19	-0.23	-0.23	0.58	-0.52	-0.5	-0.69	-0.25	-0.69	1.11	-0.37	-0.23	0.46	0.2	0.62	1.2	-1.02	0.08	-0.7	1.24	0.82	-0.17	0.93	-0.37	-0.48	1.6	0.14	0.06	0.14	1.13	0.75	1.7	-0.07	0.96	-0.22	-0.32	0.15	-0.51	0.98	-1.36	1.04	-0.49	-0.88	1.03	0.72	-0.2	0.12	-0.42	-0.51	-0.04	0.46	-0.39	1.01	-0.69	-1.05	-0.94	2.19	-0.12	0.07	-1.93	-1.56	1.03	-0.22	0.01	-0.6	-0.24	-0.21	-0.81	-0.5	-0.16	0.48	0.61	-0.52	0.18	0.85	0.36	0.96	0.79	0.73	-1.39	1.1	0.21	1.22	-0.49	0.9	-0.37	1.51	-0.57	-0.99	-0.79	-0.84	-0.19	-1.54	-0.83	-0.09	-1.57	0.23	1.29	-0.48	-0.89	-1.79	0.03	-0.13	-2.11	0.62	0.18	0.12	-1.33	0.32	0.17	-0.29	-0.52	-0.39	0.91	1.05	0.34	1.6	-1.44	-0.36	1.61	-0.71	-0.5	0.38	-0.99	0.59	-0.04	0.24	-0.98	-0.36	0.54	-2.17	-1.16	0.35	-0.14	0.2	0.58	0.21	-0.61	0.27	0.91	0.71	-0.38	-1.01	0.19	1.26	-0.66	-0.06	-0.15	1.72	0.23	0.2	-1.16	-0.14	-1.66	-1.54	-1.28	0.25	-1.55	-0.83	-0.94	1.49	-0.07	-0.02	-0.16	1.44	0.09	-1.53	0.98	-2.04	-0.49	0.24	-0.59	1.21	-0.86	-1.07	0.72	1.18	-0.37	-0.97	0.33	-0.1	0.94	-0.46	1.09	0.14	-1.47	-1.51	0.33	-1.33	0.75	-0.83	-0.13	-0.39	0.2	-1.3	1.4	-1.84	0.77	-1.25	-1.0	-0.72	1.52	0.21	-0.22	1.25	0.59	0.17	-1.38	1.3	-0.23	0.24	-0.76	-0.04	-0.26	-1.04	-0.56	0.1	-0.44	-0.85	-1.8	0.08	-0.03	-0.55	-1.86	-0.06	0.01	0.7	-1.32	0.17	-1.05	1.11	-0.53	-1.26	0.73	0.69	0.26	-0.26	-1.6	0.86	0.85	-0.87	0.59	-1.52	0.77	1.23	1.18	0.14	-0.43	-0.16	-0.29	-0.83	-0.77	0.26	0.3	0.16	-0.13	1.14	-0.36	2.25	-0.66	1.28	-0.79	0.27	0.17	0.49	0.41	0.75	0.64	-0.28	-1.27	-0.86	0.47	0.46	0.01	1.33	0.94	0.25	-0.93	-0.48	-0.23	-0.45	-0.82	0.01	-0.39	-2.24	-0.02	0.21	-0.08	-0.98	1.81	0.07	0.0	0.64	0.13	0.6	-0.45	-0.07	-0.54	-0.53	0.44	-0.34	-1.56	-0.08	-0.44	0.16	0.62	1.47	1.85	0.44	1.63	0.61	-0.7	-1.21	0.84	-1.26	0.77	0.74	0.66	0.16	-1.1	0.6	-0.21	-1.13	0.8	1.36	-0.22	0.31	-0.68	-0.64	-1.35	0.26	1.86	-1.68	0.42	1.23	0.18	-0.73	0.09	0.27	-0.09	-0.05	-0.63	0.74	-0.43	0.08	-1.3	1.6	-0.41	0.19	-0.58	1.33	-0.73	-0.16	0.34	0.02	1.2	0.51	0.69	0.82	1.54	0.7	0.51	0.22	0.85	2.15	0.41	-0.2	-0.02	-1.56	-2.05	1.58	-0.46	0.41	-0.03	-2.09	0.2	-1.59	-1.93	-0.68	-0.36	-0.98	-0.69	-0.56	0.96	0.91	0.3	-1.74	-0.31	1.21	-0.27	0.44	-1.01	0.25	-0.48	-1.32	-0.97	-0.69	0.24	1.84	1.52	-0.45	-0.54	-2.21	-0.45	1.29	1.91	0.23	1.02	0.44	-0.91	0.81	-0.78	1.76	1.23	-1.11	0.44	-0.51	-0.89	-0.85	-0.12	1.06	-0.68	-0.46	0.16	-1.02	0.61	-0.14	-1.89	0.11	0.8	-1.67	-0.44	0.34	-0.48	0.43	0.31	0.93	1.54	-1.46	-0.62	0.51	-0.46	0.21	0.37	-0.15	-0.24	-1.77	0.5	-0.77	0.76	1.01	0.39	0.09	-0.29	-0.44	2.35	0.13	0.85	0.34	0.33	1.09	0.39	-0.64	-1.13	-1.05	0.96	-1.04	-0.4	0.29	0.97	-0.24	-1.58	1.04	0.64	0.3	1.2	-0.51	-0.69	1.12	0.51	-2.15	0.24	1.38	0.24	-0.46	0.28	1.43	-0.92	2.29	0.32	-0.92	0.89	-0.65	-0.57	-0.48	-0.67	-1.03	0.83	0.15	0.9	0.12	-0.86	-0.21	1.71	0.28	-0.55	0.24	0.63	1.07	0.55	0.42	0.84	1.2	-0.18	-0.74	-1.15	0.59	0.8	0.44	-0.64	-1.53	0.83	1.14	-0.14	-1.44	-1.7	-0.38	-0.11	-1.61	0.54	1.68	-0.76	-0.17	1.19	-0.72	-1.22	-0.2	0.09	-0.37	1.66	-1.7	0.85	-0.56	0.55	0.99	0.74	-0.66	-1.22	1.05	-0.73	-0.38	0.3	0.32	-1.75	-1.58	-0.21	0.13	0.32	-1.3	0.2	-0.85	0.91	1.04	1.12	0.14	-0.38	1.57	-1.27	0.27	0.96	-0.06	-0.06	-0.42	-0.9	1.18	-0.77	-0.06	-0.84	-1.04	1.58	1.23	0.66	0.98	-1.19	-0.63	-0.24	-1.42	-0.93	-0.87	1.05	-1.36	-1.28	0.77	-1.73	-0.51	0.22	-1.49	0.72	0.59	1.1	1.56	0.15	-0.12	-1.92	0.77	0.69	-0.49	0.17	0.69	-1.52	0.37	0.18	0.15	1.87	-0.67	0.88	1.06	-0.36	-0.33	0.82	0.28	-0.17	-0.05	-0.42	0.1	0.67	-0.89	-0.12	-1.81	-0.22	0.72	-0.1	0.35	-1.06	0.06	0.46	-0.61	-0.67	0.55	-0.14	1.16	-0.03	1.89	-0.46	-0.29	-0.11	-0.7	1.34	-0.61	0.61	1.45	-0.08	0.48	0.11	0.58	0.39	-0.53	-0.58	-0.16	-1.88	-1.1	1.1	0.51	-0.49	-0.04	0.15	1.47	0.75	-2.1	0.52	-0.55	0.4	0.35	-0.13	-0.46	-0.21	0.56	-0.75	-0.68	-1.38	-0.41	0.35	0.89	-1.65	1.83	-0.82	-0.97	1.52	0.94	-1.42	1.24	-0.59	-1.53	0.88	-1.44	0.28	-0.76	-0.03	-0.04	0.84	0.5	-0.48	-1.93	-0.13	0.51	0.5	0.66	0.59	-1.33	-0.65	-0.5	0.91	-1.47	1.32	-0.03	1.01	0.03	1.11	0.16	0.41	-0.81	-1.82	-0.97	1.28	0.09	-0.99	0.58	-0.83	1.07	0.58	-0.55	-0.11	1.32	0.01	-0.83	-2.38	-1.14	-0.47	0.75	-1.6	0.29	-0.72	-1.08	-0.11	-2.51	0.93	-0.13	2.37	-0.71	0.94	0.72	1.1	0.68	1.54	-0.26	-1.02	2.26	0.35	1.79	0.58	-1.35	0.62	0.35	-0.32	-0.34	-0.59	1.15	0.55	-1.29	-0.5	-1.1	0.81	-1.41	0.0	-0.68	-0.61	-0.14	-0.89	1.07	-2.48	-0.78	-0.32	-1.05	0.01	-0.91	-1.68	-2.57	0.18	-0.33	-1.01	-1.48	-0.41	-1.82	-0.88	-1.19	1.1	-1.27	-0.04	-0.33	-1.4	0.23	0.64	0.8	-0.17	-0.19	0.49	-0.37	1.17	0.97	-1.43	-2.3	-0.53	1.25	1.03	-1.19	1.27	-0.73	-1.79	0.39	-0.89	-1.02	0.88	0.16	-0.69	-1.26	1.57	0.83	-1.23	0.14	0.72	0.24	-0.23	-0.09	-0.53	-0.78	1.49	-0.96	0.89	1.0	0.56	-0.18	-1.01	0.21	2.31	-1.14	0.69	0.23	-0.44	0.76	0.78	0.65	-1.49	0.59	0.1	1.33	0.26	-1.31	-1.03	0.5	0.76	-0.03	-0.85	0.82	-1.97	-0.23	0.2	-0.76	0.54	0.0	-0.46	-0.19	0.92	-1.04	1.1	0.19	0.3	0.48	1.8	0.86	0.98	0.09	0.42	-0.3	1.9	0.3	-0.95	1.2	-0.8	0.21	1.48	-0.16	0.84	1.26	-1.2	1.26	-0.33	-0.61	-1.59	-1.83	-0.6	-0.68	0.62	-0.15	-0.67	0.42	-1.41	1.3	1.18	-0.48	-0.46	0.42	1.52	2.13	-1.27	-1.67	0.45	-0.17	-0.13	1.35	-0.39	-0.9	1.78	-1.0	1.26	-0.17	-0.92	-1.47	0.68	-0.28	1.08	-0.22	0.31	0.18	-0.37	-0.16	0.52	-0.07	0.32	1.52	-0.02	1.17	-1.33	0.88	-1.74	0.18	-0.36	-0.53	-0.62	0.67	-1.48	0.67	-1.48	1.11	-1.05	0.02	0.29	0.03	0.64	0.84	0.44	-0.28	0.53	-1.43	1.31	-0.04	2.06	-0.3	0.54	0.04	-0.48	0.0	-0.93	-0.2	-1.0	-0.81	0.9	0.89	0.8	-1.02	-1.62	0.09	-0.13	-0.1	1.2	-1.37	-0.46	-1.72	-0.27	-0.81	0.5	-0.91	-0.24	1.17	-0.62	-0.4	0.88	1.23	1.0	0.76	0.09	-0.45	1.12	0.84	-0.08	-0.89	-0.16	1.0	0.19	-0.4	0.83	0.38	-0.17	-0.08	-0.55	-1.2	-1.15	0.33	-0.63	-0.59	-0.41	1.07	-1.11	-0.11	1.06	1.66	0.32	0.76	0.62	1.77	-1.17	0.74	-0.32	-0.19	0.86	-0.12	1.24	-1.11	-0.62	-0.64	1.68	-0.69	0.09	-0.24	-0.33	-1.3	0.97	-0.23	-0.24	-1.38	-0.44	1.23	1.38	-1.02	1.25	-0.56	1.28	-0.85	1.09	-1.65	-1.07	0.4	-1.61	0.17	-0.37	1.52	1.11	-0.49	2.16	0.76	0.01	1.05	1.52	-0.69	-1.4	0.86	0.09	1.44	0.49	1.94	-0.45	1.66	-0.36	0.26	0.89	-0.79	-1.45	0.61	2.16	0.09	-0.24	0.26	0.26	-2.28	-0.4	0.16	-0.21	0.86	-0.63	1.07	1.34	1.45	0.02	-0.05	-0.53	-1.13	0.85	-2.11	-1.68	2.07	1.27	-0.98	1.26	-0.87	-1.26	0.86	-0.42	1.34	0.78	-0.54	2.11	0.61	-0.2	-1.66	1.51	-0.01	0.65	-1.98	0.34	-1.73	-0.87	-0.55	-0.58	0.01	-1.55	-1.69	-0.19	0.93	-0.28	-0.08	0.83	0.64	0.08	-0.37	0.06	-0.07	-0.05	0.87	-0.27	0.78	0.4	-0.02	-0.37	-1.03	-1.24	0.3	0.14	-1.13	0.48	-1.54	1.23	-0.23	0.48	1.18	1.26	-0.52	1.35	-0.76	-1.23	0.15	0.54	0.65	-0.54	0.35	-0.19	1.06	0.51	-0.35	1.36	1.11	0.02	-0.93	-0.86	1.41	0.39	0.19	1.14	-0.06	-1.49	-1.02	-0.67	0.86	2.24	-0.48	0.47	0.24	0.25	-0.64	-1.85	-0.03	0.35	-0.05	2.05	0.3	1.61	0.51	-0.35	0.0	-1.03	-0.36	1.75	-1.32	-0.65	-1.98	-2.6	-0.69	2.1	-2.22	-0.91	-1.79	-0.77	-2.15	-0.97	-2.1	-0.47	-1.78	-1.98	-2.02	-1.25	-1.48	0.13	-1.81	1.51	-1.72	-2.33	-0.62	-2.03	-1.72	-2.75	-1.42	-2.11	-1.79	-2.25	-2.14	-0.24	0.43	0.13	-0.6	0.42	-1.61	-1.23	-0.16	-1.96	0.28	-0.62	-1.32	-2.17	-1.73	-0.62	0.31	-2.05	-1.59	-1.19	-0.28	0.42	-0.57	-1.28	-0.24	-1.45	-2.27	-1.94	-1.53	-1.26	-0.11	-1.71	-1.32	-1.12	-2.31	-0.22	-2.4	-0.65	-1.15	-2.03	-1.87	-1.09	-2.05	-1.77	-0.39	-0.86	-0.02	-1.14	-0.15	-1.29	-0.88	-2.39	-1.58	-0.02	-1.32	-0.63	-1.0	0.46	-1.87	-1.87	-1.71	-1.16	-1.37	0.26	2.09	-0.2	0.2	-1.25	-0.14	1.1	0.14	-1.59	-1.47	0.82	-0.57	0.23	-1.61	-0.65	-0.06	-1.66	-0.23	0.09	-1.24	-0.37	0.36	1.23	0.91	0.19	0.22	0.95	-0.25	-1.01	-0.11	0.36	-1.12	0.9	0.68	1.63	-0.39	-0.98	-0.53	-1.96	-0.93	0.01	0.87	-0.24	-1.4	-0.52	-0.72	1.1	-2.14	1.46	-0.28	-0.48	1.33	0.48	-0.83	-1.22	-0.47	0.08	-0.08	-1.01	0.35	0.21	0.21	-0.04	0.72	0.3	-1.72	-0.33	0.68	-0.25	-0.02	0.35	1.9	0.0	0.68	-1.71	0.26	-1.13	0.27	1.09	-0.64	-1.01	0.07	-1.17	-1.18	-0.1	0.2	-0.55	-0.62	1.95	-0.44	-0.26	1.95	0.2	0.29	-0.76	1.02	-0.69	0.15	-0.2	0.51	-0.92	-1.15	0.22	-0.4	0.36	-0.83	0.78	1.21	0.55	0.25	1.1	-0.76	0.99	0.48	-0.28	-0.16	0.62	0.97	-0.27	-0.1	0.58	-0.13	0.55	-0.83	0.82	0.5	0.03	1.63	-0.52	0.09	-1.55	1.32	0.37	-1.86	-1.57	-1.82	0.7	0.94	0.86	-1.83	-1.36	-0.09	0.26	-0.44	-0.41	-0.57	-1.74	-2.14	0.54	-0.01	-1.68	0.35	1.13	0.96	1.58	1.36	1.56	1.55	0.81	-0.57	1.1	0.97	-0.82	-0.87	-0.07	1.83	1.6	1.61	0.54	1.93	0.48	0.58	0.3	-0.08	0.55	0.11	-0.17	-0.39	0.87	0.84	1.03	0.9	-0.74	-0.08	-0.34	0.51	0.23	-0.41	0.82	0.18	-1.17	0.84	-0.61	-0.82	0.29	-0.37	-1.86	0.75	-0.07	1.0	-0.73	-0.86	0.21	1.3	-0.01	0.47	1.5	-0.29	-0.97	-0.12	-2.42	1.26	-0.69	0.83	-0.77	1.98	-1.24	-0.21	-0.61	0.59	-1.11	0.43	0.45	0.99	-0.73	-0.05	0.26	1.72	0.05	-0.76	-0.01	0.46	1.34	-1.13	-0.85	1.4	0.83	-0.98	0.87	1.38	-0.54	-1.59	-0.06	1.14	1.66	1.24	-0.72	-0.64	-0.22	0.75	-0.22	-0.67	0.85	-1.04	-0.68	-1.2	0.27	0.08	0.07	-1.01	-1.32	1.31	-1.43	-0.34	-1.37	1.1	-0.3	0.18	0.66	0.16	-0.16	-0.02	0.11	-0.47	-0.86	0.03	-1.65	-0.19	1.26	-0.67	-0.5	0.13	0.38	-0.69	0.07	0.88	0.07	-2.26	1.0	-0.26	0.57	0.22	-1.02	-0.23	-0.43	-0.89	0.27	0.7	1.72	0.58	-1.26	0.12	-0.86	1.05	0.17	-0.85	0.97	1.31	0.06	0.17	-0.27	1.25	0.65	1.48	0.18	0.66	0.15	0.85	1.26	0.69	0.78	0.73	1.58	1.35	1.8	-0.53	0.77	-0.17	-0.48	-0.96	-1.35	-0.31	0.27	1.47	1.83	-0.06	1.78	2.18	-1.11	0.58	-0.48	1.71	-0.91	-0.65	0.28	-0.96	1.02	-0.64	-0.06	0.17	-1.91	0.52	0.33	0.29	-0.35	1.67	-0.38	0.55	-0.57	-0.36	1.45	0.54	-0.36	-0.32	-0.31	1.0	0.4	0.53	-2.51	-0.32	-1.29	0.7	0.78	0.68	0.28	0.6	-1.48	0.47	-1.48	1.36	0.69	-1.45	1.85	-0.78	0.88	-0.92	1.02	-0.07	-0.8	0.86	0.24	1.17	0.56	0.68	0.1	-0.09	-0.54	-0.72	-0.04	-0.53	-0.08	0.62	-1.66	1.91	0.21	-0.69	-1.43	-0.7	0.53	-0.17	0.39	-1.17	-0.45	0.14	-0.43	0.14	0.51	0.17	-1.32	0.61	1.1	-0.88	-1.83	-0.38	-1.17	0.17	0.07	-0.1	0.02	-0.5	-1.43	1.14	1.31	-0.19	1.57	-0.81	1.07	1.07	-1.06	-1.33	1.47	-1.44	-0.08	1.67	-1.18	-1.35	2.16	-0.23	-0.48	-0.06	0.77	-2.28	-0.71	-1.14	0.08	-0.91	0.2	-0.69	-1.12	0.34	-1.77	-0.16	-0.75	-1.97	-0.75	-0.24	-0.39	-0.42	0.45	-0.15	0.29	0.04	0.1	-0.95	-0.44	1.29	0.73	0.51	0.22	-1.44	-2.22	0.25	0.45	-0.51	0.45	0.14	-0.23	1.18	-0.04	0.03	0.09	-0.08	-0.24	-1.0	0.0	1.96	0.54	0.86	0.79	-0.4	0.79	0.13	0.33	1.07	-0.96	-0.75	-0.04	-0.3	-0.83	0.33	-0.88	-0.12	-0.23	-0.4	-1.37	-0.82	0.22	0.31	-0.74	0.76	-0.27	-0.15	0.62	-0.73	0.16	-0.11	1.03	-1.49	-0.72	-0.92	-1.43	0.24	0.07	-1.46	2.02	-0.21	0.66	-0.58	0.13	-0.11	-0.33	-0.66	-0.94	0.56	-1.28	-0.25	-0.17	0.65	0.49	1.16	1.16	0.57	-0.13	-0.96	-0.22	-0.43	-1.7	-1.1	0.76	0.36	1.3	0.6	0.1	-0.47	-0.02	1.06	-1.12	-1.73	0.78	-0.57	1.24	1.38	-1.81	1.0	-0.09	0.75	-0.56	1.06	0.05	0.69	-0.46	-0.21	-0.96	-0.81	1.06	-0.09	1.55	1.58	-0.48	-0.41	-0.88	-1.57	-0.42	-1.5	0.02	0.45	-0.35	-0.23	2.46	0.33	-1.01	-0.04	-1.03	-0.66	1.02	-0.56	-0.45	0.28	1.0	-0.76	-1.12	-1.09	-0.49	0.25	-0.05	-0.53	0.92	0.04	0.98	1.01	-0.47	1.66	-0.26	0.15	0.61	-0.27	-1.07	0.53	1.61	1.37	-0.83	-0.38	0.77	0.09	-0.76	1.5	0.69	-0.69	-0.14	0.2	0.55	-0.35	0.58	0.01	-0.87	1.98	-0.85	-0.34	0.31	-2.0	1.18	0.01	-0.74	1.16	-0.74	-2.06	-0.84	-1.46	-1.89	0.03	1.24	-2.7	-1.41	-1.36	1.4	-1.74	-0.74	0.61	0.5	0.64	0.64	0.29	-0.86	-1.01	-1.03	-1.09	-1.66	0.13	-1.59	0.75	-0.34	1.05	1.07	1.54	-0.55	-1.26	-2.39	-1.28	-0.72	-0.06	-1.13	-0.4	0.11	-1.09	-1.94	-0.42	0.65	-1.11	-0.19	-0.13	0.01	-1.0	0.67	0.42	0.34	-0.74	-0.58	-0.61	-0.03	0.46	0.73	0.37	0.07	-0.51	-0.84	-0.59	0.61	1.89	1.09	0.23	0.85	0.19	-0.69	1.91	-1.53	-1.46	0.99	0.0	0.17	1.96	0.67	0.27	-0.72	0.42	1.24	-0.3	-0.24	1.17	-0.36	0.4	-1.57	-0.09	-1.58	0.67	-0.21	0.26	-1.8	0.12	-0.45	0.23	1.57	0.72	1.63	-1.09	-0.48	-1.69	-2.12	-0.4	0.84	0.75	0.15	-0.19	0.7	-0.93	-0.92	0.76	-1.42	0.68	-1.67	-2.57	-0.53	0.14	-2.54	-0.13	0.4	-0.09	-1.05	0.68	1.31	0.9	0.27	1.43	-0.96	-0.96	-0.91	0.07	-2.71	0.31	-0.98	0.69	0.05	-1.68	-0.03	0.05	1.55	-0.36	-0.77	-1.38	-0.22	1.24	-0.13	-0.24	0.79	-0.02	0.32	-0.48	-0.34	0.1	1.24	0.14	1.17	-1.04	-0.04	-0.78	0.79	-0.25	0.05	-0.56	0.76	-1.06	-0.15	0.67	-0.27	-0.29	-0.68	0.93	-0.84	-0.81	-1.24	-0.35	-0.34	1.26	-0.45	-1.14	-1.07	0.64	-1.17	-0.99	-0.42	0.77	-0.04	0.69	-1.06	0.13	2.21	0.01	-0.27	-1.48	0.59	-0.22	2.06	1.23	0.24	-0.81	0.73	-0.31	0.58	-1.13	1.53	-1.17	-1.09	1.0	-0.1	-1.27	-1.22	1.47	1.7	0.89	0.93	0.0	-0.68	0.08	0.78	1.25	-0.45	-0.29	-2.57	-0.66	0.21	-0.48	0.82	0.23	-0.13	0.72	-1.23	-0.47	-1.4	0.34	0.9	0.78	0.81	-1.16	0.31	-0.98	-0.07	0.29	1.86	0.12	0.82	-0.34	0.69	0.4	-0.2	-1.08	-0.55	0.51	1.32	-0.64	-0.26	-0.86	1.07	0.06	0.38	1.82	-0.86	1.13	0.64	-1.06	0.3	-1.4	-1.03	0.8	-0.06	-1.27	0.53	0.88	-0.84	-0.52	0.93	-0.31	0.67	-1.48	-1.9	2.46	0.09	-1.14	1.77	1.89	0.23	0.61	-1.78	-1.34	-0.34	0.74	0.92	-0.54	-0.23	1.14	0.69	0.23	-0.26	-1.1	-0.63	-0.03	0.29	1.14	-0.25	0.21	-1.49	0.15	0.04	0.46	-1.18	-0.54	0.62	0.64	0.56	-1.02	0.06	-0.48	1.04	1.13	-1.08	-0.76	-0.03	2.13	-0.18	-0.26	-0.26	-0.6	1.45	-0.32	-1.02	0.07	0.22	-0.74	-0.7	0.03	0.6	0.09	0.07	-1.11	-0.87	-0.08	1.12	-0.49	1.55	0.99	0.67	-2.22	-0.71	0.64	-0.53	0.81	0.17	0.85	0.38	-0.07	-0.85	-1.05	-0.65	-0.35	-0.82	1.4	0.02	0.67	0.93	2.09	0.17	1.11	0.64	-2.12	0.78	-0.04	0.21	0.63	0.57	0.33	-0.45	0.55	0.35	-0.12	-1.25	-1.69	-2.02	0.42	-0.57	1.34	-0.13	-0.13	0.21	-0.82	1.89	-0.41	-0.16	0.31	0.86	-0.43	0.66	-0.97	-0.69	-1.12	-1.14	0.53	0.88	2.1	0.19	0.05	-1.59	-2.13	-0.98	-0.94	1.77	0.71	0.9	0.52	0.32	-0.78	0.02	-0.57	0.19	1.58	0.37	0.84	1.42	0.82	0.36	-0.3	0.13	0.05	1.12	0.47	-0.31	-1.37	-0.6	1.67	0.27	1.01	1.0	-0.12	-1.22	-0.45	-1.47	-0.21	-2.15	-0.66	-1.83	0.3	-0.66	0.27	0.22	-0.52	-0.49	1.52	0.11	0.9	-0.85	0.3	0.04	-0.12	-0.83	0.39	-0.91	-0.49	1.01	0.5	0.06	0.75	1.48	0.11	1.41	-0.73	-0.51	1.42	-1.58	0.43	0.17	-0.23	0.86	0.43	-1.08	0.35	-0.62	-1.93	1.57	0.7	-1.11	-1.09	0.57	-0.51	0.84	-1.16	-0.04	1.14	0.48	-0.19	-0.21	-0.28	0.18	-1.42	-0.48	-1.09	-0.91	-0.73	0.02	0.87	-0.69	0.23	-0.64	-0.31	-0.38	0.62	0.93	0.74	-1.68	-1.07	1.87	-2.39	-0.25	1.01	-0.13	1.14	2.52	0.13	1.27	0.08	-1.7	0.09	-1.15	-0.96	-0.71	1.87	-1.07	-0.67	0.95	-0.44	0.51	1.78	0.36	1.18	-0.66	0.01	-0.16	-1.0	-1.45	-1.15	-0.39	0.3	1.0	1.65	0.58	-1.51	1.18	0.91	-2.17	0.07	0.35	1.15	0.89	0.81	0.51	1.48	-0.46	-0.77	0.09	-1.27	-0.32	2.1	-0.31	0.33	-1.61	-0.99	0.76	0.77	0.14	0.77	0.34	-0.76	-0.88	0.23	0.68	-2.14	0.64	0.49	-0.03	0.1	-0.28	0.51	1.32	0.77	-0.69	0.2	0.19	0.01	-0.14	-0.24	0.84	-0.29	-0.24	1.81	0.76	0.95	0.69	-1.86	0.33	-1.87	-0.99	-1.1	-0.89	-2.36	0.59	0.23	-1.08	0.27	0.41	0.22	0.27	2.13	1.24	1.69	0.45	-1.03	-0.51	-0.04	1.07	-0.04	-1.28	-0.11	-0.59	1.26	-0.32	1.52	0.43	0.48	1.19	0.43	0.07	-0.55	0.11	0.61	-0.29	-1.08	-0.21	0.24	-0.8	-0.42	1.28	-0.28	1.44	0.88	1.13	0.33	-0.24	-1.46	-0.62	-0.06	0.37	-1.84	-1.54	-0.24	0.07	-0.81	0.16	1.47	0.52	0.25	-0.03	-0.53	0.08	-1.53	-0.54	-0.21	-2.27	0.15	-0.72	-2.39	1.18	1.24	-1.58	-0.14	-0.26	1.01	1.28	0.52	0.92	-0.43	1.13	1.09	0.35	-0.42	-1.25	1.4	-1.73	-0.11	-0.55	1.07	0.2	0.3	0.71	-1.37	-0.12	-1.82	-0.71	1.09	1.86	0.81	-0.87	-1.88	-0.93	0.9	0.01	-1.18	0.5	0.62	-1.51	-0.65	0.68	-0.02	-2.4	1.33	1.16	0.87	0.38	-0.07	0.11	-0.16	1.14	-0.12	1.19	-0.41	-0.36	-1.94	0.16	-0.08	-1.92	-0.11	0.38	1.07	-0.15	-1.03	1.19	-0.86	0.34	-0.01	-0.99	-0.23	-1.81	-0.78	-1.83	-0.88	1.26	0.52	0.24	0.93	-1.81	-0.57	0.43	1.2	-0.58	-0.77	-0.3	0.74	-0.67	0.36	0.21	-0.49	-0.16	-0.19	-1.04	-0.14	-0.11	0.17	1.55	1.36	0.57	0.82	-0.49	0.19	0.62	-0.99	-0.71	0.36	2.19	-1.17	0.93	-0.1	-0.47	0.22	-1.04	-0.05	0.69	1.13	-1.59	-0.37	0.69	-0.52	-2.11	0.38	-1.04	-0.05	0.0	-1.43	1.72	0.52	0.3	-0.82	-0.2	1.29	-1.71	-0.91	0.65	-1.79	0.14	-0.49	0.59	-0.57	-0.75	-0.61	-2.16	-1.94	1.22	-0.69	-0.54	0.86	0.27	-1.03	0.92	0.18	-2.16	0.39	1.71	-0.74	-2.72	2.25	0.08	-0.35	1.29	-0.22	-1.45	0.28	-0.61	0.12	1.3	0.61	0.43	-0.27	1.76	-0.31	0.18	0.82	0.04	0.49	0.46	-1.21	-0.32	-1.51	-1.09	-0.47	0.05	-1.76	-0.32	0.29	1.04	-0.75	0.57	1.49	0.8	0.83	-0.68	-0.2	-0.67	2.07	0.04	-1.29	-0.47	-0.54	0.95	-1.28	1.19	1.51	-0.77	-0.46	-0.84	-0.2	-0.7	0.24	-0.21	-0.09	-1.23	0.73	-0.09	1.01	-1.2	0.41	-0.6	0.68	0.0	0.52	-1.24	0.53	0.13	-1.58	1.71	1.1	0.45	-1.22	-0.79	-1.0	0.22	0.61	-1.48	0.8	-0.39	0.54	-1.43	0.63	-1.66	1.54	-1.25	-0.39	-1.28	-0.14	0.99	-0.09	-0.17	-0.01	0.68	-0.75	0.21	0.35	0.01	0.16	0.26	-1.08	-0.39	-1.04	-0.63	-0.82	-0.98	1.51	1.0	-0.86	-1.25	-1.43	-0.01	-0.27	1.52	-0.04	-0.45	0.73	-0.67	-0.44	0.93	0.29	-0.1	-0.48	1.14	-0.33	0.73	-0.68	0.99	0.33	0.3	0.12	0.68	0.27	-1.36	-0.21	0.93	0.56	-0.65	1.56	1.29	-0.55	0.84	0.33	0.44	-1.33	-1.55	-2.27	1.28	-0.4	-0.83	0.32	-0.5	-1.6	0.62	1.36	-0.6	0.41	0.22	0.54	0.94	0.21	0.2	0.62	-1.43	0.5	-0.18	-0.45	1.33	-0.75	0.5	1.22	2.04	1.06	0.99	0.3	-1.62	1.05	0.89	-0.11	0.94	-0.29	-0.72	1.02	1.25	0.61	1.26	-0.17	0.48	0.36	-0.37	-0.11	-0.77	-0.72	0.4	0.05	-0.7	0.34	-0.75	-0.36	0.26	-0.84	-0.33	-0.96	1.2	1.6	0.72	-1.47	-0.45	-1.09	-0.11	1.21	-0.25	-1.56	0.24	-0.24	0.14	-0.31	-1.45	-1.3	1.01	-0.94	0.91	0.16	-0.59	-0.27	0.88	-1.33	0.27	0.68	-0.67	0.37	0.94	-1.15	-1.58	-0.13	-0.09	-1.46	-0.02	0.41	-0.57	-0.06	-0.25	0.03	0.07	-1.29	-0.69	-1.13	0.26	1.67	-0.41	0.11	-0.49	-0.77	-0.47	-0.07	1.27	-0.88	0.28	-0.31	0.57	-1.14	-2.22	-0.21	0.35	0.89	0.06	-0.5	0.2	-1.43	-0.62	0.53	-0.63	0.83	-1.68	-0.48	1.07	-2.09	0.74	1.98	1.55	0.03	-0.33	0.63	0.46	-2.05	-0.61	-0.44	0.25	-0.28	-0.78	-0.39	-1.29	1.53	-1.18	0.86	0.24	1.95	0.77	-0.16	-1.29	-0.35	-0.17	-0.17	0.25	-0.32	-2.34	-0.55	-0.45	-1.07	1.25	-0.29	0.26	0.14	1.44	0.13	1.7	-0.28	-1.79	0.75	0.47	-0.61	-1.26	-2.65	-1.69	-0.38	-2.05	0.72	-0.93	-0.14	1.06	0.01	1.42	0.08	0.07	-0.95	
NHF	1.23	0.25	-0.32	-0.77	0.42	-0.1	-0.31	-0.48	1.75	-0.82	0.18	-0.97	0.08	1.38	-1.66	-0.44	0.61	0.77	-1.19	0.63	-0.38	-0.68	0.97	1.84	-1.71	-1.14	-0.64	0.32	0.5	-2.62	0.43	0.04	-0.43	-0.78	-1.71	-1.27	-1.29	-0.65	-0.55	-0.17	0.38	2.0	-0.3	-0.98	0.64	1.82	1.76	0.89	-0.96	0.9	0.91	-0.55	-0.04	0.81	0.2	-0.12	0.97	-0.59	-0.26	-0.08	-0.91	1.58	-1.46	1.46	1.12	0.12	0.32	-0.59	-0.26	-0.86	-0.6	1.18	0.08	0.65	-0.22	0.66	-1.19	-0.38	-1.14	-2.23	-1.88	-1.58	-0.15	-0.46	-0.85	0.05	0.74	0.33	1.13	1.41	0.14	1.04	0.99	1.76	1.28	0.68	-0.46	-0.01	-0.26	0.26	-0.03	0.6	0.52	-1.18	-0.62	0.63	-0.6	0.41	-0.21	1.24	-0.58	0.89	0.6	-0.31	0.11	0.75	0.64	0.4	-0.33	0.47	0.06	0.84	1.36	0.47	-0.44	-0.1	-0.29	1.54	-0.29	1.07	0.67	0.5	0.78	-0.63	-0.87	1.48	0.85	1.0	-1.18	-0.12	-0.04	0.38	-0.66	-0.16	-1.29	1.03	-0.77	0.95	-0.99	-0.53	0.08	-0.21	-0.06	1.21	1.09	0.48	-0.45	-0.36	0.25	-0.65	1.4	1.27	-0.14	-0.79	-1.3	-0.11	0.61	-2.0	0.81	0.9	0.62	0.95	1.26	0.74	-2.16	0.52	-0.42	1.6	0.81	-0.12	-0.33	-1.85	-0.98	-0.78	0.52	0.09	0.55	-1.27	-1.46	-0.3	0.96	0.8	-0.91	0.74	0.93	-2.68	0.53	1.09	-1.14	0.04	-0.18	-0.82	-1.52	-0.48	-0.15	0.65	-0.62	-0.98	0.62	-1.4	2.33	1.28	-0.98	-0.42	0.84	0.1	1.12	-0.18	0.99	-1.9	0.45	-0.07	-2.49	-1.4	-1.41	0.0	-0.78	-0.41	1.55	-0.74	-0.96	0.39	0.06	1.82	-1.05	0.26	-0.95	-0.66	-0.21	-0.43	0.66	-0.41	-1.53	-0.49	-2.17	0.83	-1.06	1.58	-0.53	1.07	-1.16	-0.02	-0.5	0.22	-0.03	-0.16	1.19	0.57	0.54	-2.44	-0.21	-0.61	0.28	0.7	1.95	0.26	-1.01	0.22	1.78	-1.25	-0.78	-0.35	0.71	1.06	-0.35	-0.39	0.27	0.14	0.19	-0.14	0.29	-1.18	1.13	2.25	-0.6	0.21	-0.74	-0.4	-1.94	-2.23	-0.4	-0.1	-1.44	0.68	-1.22	-0.85	1.04	0.31	-0.57	-1.06	-0.18	0.69	0.44	-0.12	0.25	-0.48	0.9	-0.35	0.04	-0.15	-0.67	-0.99	-1.47	-0.5	-0.18	-0.95	1.47	2.09	-0.76	-1.34	-0.51	-1.36	0.38	-1.86	-1.59	-0.21	-0.25	0.72	-1.2	-0.12	-0.41	0.78	-0.9	-0.21	-0.73	-0.35	-1.32	-0.29	0.46	-0.67	-0.14	0.11	-0.31	0.27	-1.58	-0.22	-0.08	0.6	0.25	2.06	-1.15	-1.17	-1.26	-0.04	-1.26	0.82	0.97	-0.61	-0.28	0.6	1.78	0.11	-0.26	0.23	0.58	-0.3	-0.18	-1.0	1.01	0.82	-0.99	-1.46	-0.09	0.69	0.94	0.26	-0.6	-1.78	-0.12	-0.84	0.27	-0.49	-1.97	0.14	0.33	-1.1	-1.18	1.49	-0.33	-1.34	0.8	-0.49	-0.77	-0.36	1.08	-1.52	-0.02	-0.05	-0.63	-0.85	-0.09	-0.91	-1.02	-0.76	1.86	-0.29	-0.98	-1.45	-0.7	-0.03	0.17	-0.66	-0.02	-0.19	1.06	-0.92	-1.85	-0.26	-1.0	0.7	-0.91	-1.15	0.94	-0.14	1.04	-0.48	-0.14	0.02	-1.14	-0.11	-0.37	0.88	1.14	-0.95	0.36	-2.45	-0.64	-0.43	0.2	-0.11	-0.86	-0.79	1.23	-0.49	0.17	-0.71	-0.31	1.28	-1.73	0.79	0.06	0.08	0.41	-1.36	0.3	-1.37	0.94	-1.47	-0.36	-0.99	0.76	-1.18	-1.93	0.14	-0.62	-1.8	-1.7	-1.52	1.73	0.25	-0.86	-0.42	-1.34	0.33	0.46	-1.01	-0.08	0.35	1.82	-0.3	0.38	-0.43	-0.32	-1.1	0.74	-1.08	0.91	0.72	0.1	1.55	-1.08	-0.91	-1.05	0.11	-1.02	0.34	1.05	2.35	-1.5	1.61	-1.2	0.51	0.34	0.35	1.34	0.79	-0.17	-0.03	0.05	-0.71	0.82	-0.66	-1.46	0.04	0.99	0.21	-2.01	0.12	-1.09	0.55	-0.44	0.25	-0.13	0.62	1.05	-0.96	1.01	-1.14	-1.11	2.47	-0.5	-0.63	1.08	0.28	-0.27	-1.23	-1.37	-0.68	0.35	-0.35	1.96	0.2	-1.41	0.01	0.2	-0.45	-0.57	-0.02	-0.58	-0.16	0.39	0.69	-0.5	-0.79	2.59	0.96	1.63	1.03	-2.07	-1.22	-2.6	-1.49	0.18	-0.08	0.27	0.6	-0.68	0.9	-2.56	-1.26	-0.98	0.44	0.3	0.75	0.93	-0.18	-1.02	-1.53	-0.57	1.67	-1.66	-1.74	0.72	0.83	-0.86	-0.79	0.16	0.23	-0.21	-1.77	-1.63	0.82	-0.91	0.59	-1.48	-1.0	-1.51	-0.28	-1.22	-0.11	-1.13	-1.46	0.31	-0.46	-0.03	-0.93	-0.9	1.21	-1.96	-1.12	1.37	1.74	0.5	1.74	-1.02	-0.78	1.75	0.69	-0.76	0.18	-0.27	1.06	-1.32	-0.56	1.0	1.72	0.99	1.11	0.77	1.05	0.61	1.27	-0.11	-0.2	1.29	1.54	0.44	-1.49	-0.21	-0.92	1.37	1.57	-1.05	-0.14	0.5	-1.2	-0.21	1.47	-1.36	1.12	0.55	0.96	1.45	1.53	1.34	-0.23	0.18	1.16	0.09	1.23	0.39	-0.03	1.61	0.26	-0.97	-1.51	0.25	0.48	-0.9	0.19	-1.08	-1.16	-0.27	-0.37	-1.09	1.22	-0.57	-1.12	1.56	-1.17	0.02	1.12	0.83	-1.11	-0.82	0.09	-0.56	-0.53	-0.29	-0.54	-1.97	-1.11	0.81	-0.68	-0.11	1.51	-0.91	0.82	-0.27	0.91	0.25	-1.78	0.18	-0.51	0.74	0.66	0.64	0.12	0.28	0.56	0.38	-1.07	-0.09	0.67	0.8	0.74	1.28	1.62	1.61	-0.82	1.18	2.21	0.85	-1.1	0.73	0.26	-0.66	-0.5	-0.47	-0.36	0.58	0.67	0.88	1.25	0.1	0.95	0.55	-0.07	-0.44	-0.03	1.02	-0.37	-0.54	-0.67	-0.39	0.32	-0.23	0.32	0.75	-1.71	-0.1	-0.39	1.98	-0.27	-1.71	-0.97	-0.31	-0.45	0.24	1.06	-1.24	-0.34	0.67	-0.14	-0.34	0.41	-2.27	0.05	-0.19	-0.67	0.27	0.86	0.94	0.35	1.29	1.86	0.48	-0.17	0.46	-0.75	0.26	1.17	-0.8	1.06	0.41	0.71	1.54	0.2	0.51	-0.33	0.67	0.99	0.74	0.78	-1.17	-0.55	-0.1	1.18	-0.94	-1.08	-1.62	1.5	0.54	1.94	0.57	0.81	-0.09	0.42	0.02	-0.19	1.65	0.26	0.32	-0.19	-1.4	1.47	-0.27	-0.55	-0.95	-0.59	-0.1	0.4	1.82	-1.22	-0.77	-0.25	0.6	-0.01	1.74	0.09	-0.38	0.57	-0.88	0.69	-2.35	-0.59	-1.42	1.22	-1.48	-0.79	-1.55	-0.5	0.62	-1.22	0.01	0.24	-0.21	-0.41	-2.12	-1.82	0.43	0.48	-0.06	-0.41	-0.42	-0.38	-0.71	0.02	-1.09	0.92	2.17	0.3	-0.17	-1.28	-0.55	0.56	-1.27	1.91	1.07	-0.65	1.37	-0.84	0.12	-1.73	-1.07	0.1	0.39	-0.17	-1.69	1.54	-0.38	-0.79	-1.12	1.3	-0.27	0.42	0.5	-0.96	-0.78	1.43	-0.36	0.15	-0.81	0.86	0.33	0.06	-0.05	1.9	-1.75	0.17	1.84	1.06	-1.06	-0.51	-0.45	-1.19	-2.13	-1.76	0.49	0.73	1.07	-0.61	-0.45	0.19	1.62	0.79	1.79	1.78	-0.75	-1.53	-0.09	1.1	-0.25	1.32	0.55	-1.77	-0.88	-0.07	1.96	0.05	-1.09	-0.64	0.21	-1.55	0.57	1.18	0.01	-0.67	1.53	2.08	-1.55	-1.07	-0.69	0.92	0.27	-0.72	0.05	-1.34	-1.03	-1.0	0.48	-0.09	0.29	0.08	0.8	0.05	1.18	-0.53	1.51	-0.14	-1.2	1.43	0.46	-0.78	-0.15	-1.6	0.37	0.06	-1.1	0.18	2.29	2.09	0.49	0.52	1.56	0.44	-0.32	0.56	-0.8	-0.8	1.01	-0.74	0.84	-0.19	-1.6	-1.05	-2.16	-0.04	-1.22	-1.14	-1.08	1.0	-0.55	-0.81	-0.25	-0.39	-1.57	1.17	-0.51	-0.2	0.56	0.48	0.67	-1.57	0.85	-1.03	0.54	1.63	-1.49	-0.12	0.34	0.97	1.38	-0.65	1.24	0.72	-0.46	0.55	0.24	-0.4	-1.85	0.31	1.55	-0.56	0.57	1.62	-0.3	1.0	1.74	-1.83	1.98	0.79	-0.08	1.34	-0.48	0.36	0.74	-0.56	0.67	1.84	0.15	-0.64	0.24	-0.63	-0.84	-1.6	1.43	1.59	0.8	0.66	-0.92	-1.03	-2.35	0.44	-1.15	-1.22	-0.5	-2.0	-0.68	1.41	1.04	1.59	-0.36	1.13	-0.46	-0.2	0.33	1.54	-0.15	0.71	0.17	-0.37	1.34	0.76	0.0	-0.74	0.55	0.4	-0.38	-0.51	-1.36	1.11	0.46	-0.01	0.05	0.37	-0.3	1.0	1.88	-1.29	1.16	0.67	0.21	0.65	-0.3	-0.62	0.14	0.83	-0.4	0.6	0.34	0.31	0.47	0.58	-0.84	1.42	-0.01	-0.08	0.11	-0.56	-1.24	-0.64	-0.01	-0.23	-1.23	1.01	0.39	-1.38	-0.45	-0.27	0.31	0.92	0.37	-0.2	1.46	1.32	1.18	-0.56	2.44	0.26	-0.36	0.02	-0.43	-0.56	0.14	0.96	1.98	0.94	0.8	-0.31	2.33	0.98	1.05	-0.9	0.82	0.76	-0.93	1.54	1.16	-0.34	-0.23	-1.27	0.3	-0.82	0.84	-0.46	-1.02	-1.3	0.51	-0.23	0.48	0.33	-0.86	-0.58	-0.42	1.12	-0.62	0.04	-1.03	-0.42	1.44	-0.82	0.87	1.07	-0.75	-0.53	-0.36	0.38	-0.8	0.95	0.81	0.45	-0.29	0.45	0.85	-0.67	-2.82	-0.55	-1.17	1.48	0.04	1.5	-1.38	1.05	0.77	0.31	0.14	-0.13	1.39	-0.47	-0.47	-0.09	-0.51	-0.12	0.93	-0.71	-0.79	-0.16	0.49	0.44	0.07	-0.11	1.11	0.33	0.21	-2.06	1.28	1.02	0.96	1.37	-0.53	1.0	-1.15	-0.48	-1.01	0.36	0.88	-0.66	-0.89	-0.28	-0.04	-1.26	-0.12	0.18	2.18	0.37	0.31	-1.19	-0.68	0.52	0.15	-1.66	-0.06	0.81	-0.25	-1.26	-1.14	0.3	-0.54	-0.42	0.42	0.45	-0.65	0.43	-1.17	0.19	1.31	-1.65	-1.1	0.03	-0.57	0.59	0.32	-0.52	0.66	-1.0	-0.06	0.13	-0.14	0.11	-0.55	-0.69	1.17	0.62	-1.27	-0.23	0.66	0.58	-0.66	-0.54	-0.48	0.39	-0.01	-1.17	0.26	-0.86	-0.29	0.92	0.32	0.27	-0.25	-0.74	-1.16	-0.75	-0.03	0.52	0.37	-1.11	1.96	1.65	2.27	1.19	0.54	0.23	-1.61	-1.25	-1.45	-1.86	0.15	0.44	0.6	-1.57	0.39	-0.67	0.38	-0.71	-0.38	1.34	-0.42	-0.45	0.63	-0.11	1.26	1.13	0.78	-0.19	0.45	-0.04	-0.75	-0.88	-1.38	0.06	-1.34	0.2	1.24	1.4	0.41	1.48	0.53	0.63	-0.53	-0.34	0.24	1.07	0.48	2.09	0.36	-0.13	-0.25	0.8	0.49	-0.09	0.93	0.42	0.29	-1.24	-0.28	0.1	0.11	0.68	0.25	-2.27	1.15	0.56	1.25	0.31	2.56	0.91	-0.5	0.56	0.16	0.93	-0.34	0.02	1.31	1.62	-0.37	0.73	0.58	-0.12	-1.09	0.91	0.04	-1.27	-1.12	0.45	-0.71	-0.12	0.07	-0.06	-1.31	-1.17	1.63	0.02	-0.47	-0.02	-1.07	-0.29	-0.4	-0.64	0.49	0.37	-2.28	0.16	-0.79	-0.8	-0.68	-0.45	1.26	-0.13	1.92	-0.77	0.02	-0.99	0.19	-1.4	-0.25	0.28	-0.45	-0.35	0.46	1.73	0.86	0.75	0.62	0.01	1.92	1.42	-0.22	0.71	0.7	-0.43	1.33	-0.54	1.91	-1.53	-0.78	-0.25	0.75	1.09	-1.02	0.21	0.55	-0.08	0.46	1.2	0.55	1.3	0.25	-1.25	1.26	0.01	0.17	0.61	0.67	-1.57	-1.13	0.45	0.38	0.79	1.29	-0.06	0.09	0.78	-0.08	-1.0	-1.53	0.33	0.79	0.29	-0.06	-1.23	0.85	0.41	0.38	0.51	-0.34	-0.96	0.96	-0.38	0.5	1.21	1.28	-1.88	0.1	-0.61	1.39	1.05	0.18	-0.11	0.88	-0.1	0.6	-1.77	-1.7	1.49	1.03	1.76	0.25	-0.05	-0.75	0.23	1.05	0.57	0.0	-0.13	0.16	1.44	0.28	1.09	0.33	1.04	-1.28	-1.23	0.7	0.81	-0.12	-1.57	-1.23	-0.09	0.07	0.19	-0.2	-1.04	1.19	1.39	1.54	-0.99	0.46	0.51	0.91	-0.41	0.57	-0.17	-0.85	0.59	-0.5	0.98	-0.28	0.28	1.77	0.8	0.29	-0.54	1.0	0.81	-0.02	0.81	-0.61	-0.62	-0.57	-0.14	-0.24	-0.7	0.61	-0.4	1.09	-0.34	0.23	1.04	-0.97	-0.51	0.52	1.12	0.88	1.66	0.02	1.09	0.51	0.85	0.5	0.98	0.56	-0.51	0.14	0.19	-0.14	0.72	0.28	0.68	0.79	-1.27	0.11	-1.95	1.44	1.49	0.36	1.47	0.42	0.68	-0.26	0.69	-0.24	0.05	-1.13	-1.29	-0.16	0.38	0.74	0.65	0.49	0.98	0.72	-1.49	-1.83	-1.31	0.14	-1.16	0.23	-0.14	-0.53	-0.64	-1.52	0.41	0.36	1.57	-0.26	-1.23	0.5	1.46	0.22	0.01	1.26	0.31	-0.51	-0.61	-0.92	0.7	0.62	0.62	-0.05	0.62	0.95	0.08	0.27	0.06	1.21	1.5	-0.59	-0.97	0.38	0.43	0.07	0.29	0.85	-1.98	1.99	0.16	0.27	-0.57	0.41	0.09	0.38	-1.05	0.18	-0.58	0.37	-0.59	-0.69	0.66	0.22	0.6	-0.03	0.37	0.98	-0.02	-0.31	-0.48	0.02	-0.86	0.43	0.23	0.77	-1.73	-2.16	0.12	-0.5	0.11	0.51	-0.84	-0.01	1.31	-0.65	0.53	0.59	0.28	-0.1	1.03	-1.32	-1.83	1.53	1.16	0.27	-0.76	0.67	0.39	-0.52	0.87	0.01	0.32	-2.2	0.91	0.79	1.91	0.87	-1.33	-0.62	1.26	0.58	-0.34	-0.17	1.25	-0.33	0.39	-0.32	-0.83	-2.09	0.11	1.46	-1.54	1.09	1.74	0.67	-0.98	1.73	-1.36	-2.58	1.06	-1.41	-1.07	-1.41	0.75	1.68	-0.31	-0.16	0.17	0.05	0.43	1.72	1.49	-1.47	0.11	-0.39	0.75	-0.98	1.88	-0.18	0.69	0.31	-0.46	-1.34	-0.67	0.31	0.47	-0.58	-0.42	-1.8	2.49	1.15	0.28	-0.36	0.31	-0.66	1.62	-1.23	1.37	-0.3	-1.33	-1.69	-0.69	-1.35	-0.95	-0.84	1.86	-0.28	-0.32	-1.09	-1.57	0.61	0.1	1.15	0.17	0.59	-0.3	-1.19	1.57	-1.73	2.4	0.76	1.22	-2.13	0.55	0.29	0.6	-0.04	0.14	-0.19	0.77	-0.9	0.54	1.45	0.65	0.98	-0.25	-0.75	1.0	1.06	-0.85	1.42	-0.39	0.25	-1.65	0.32	-1.22	0.42	0.54	-0.96	0.29	-0.81	1.69	-1.32	1.24	1.45	-0.61	0.63	2.24	0.16	0.59	0.48	-0.77	-0.14	0.77	0.71	-1.33	0.63	1.55	-0.61	0.13	0.54	0.48	0.64	0.11	0.25	0.09	0.33	0.7	1.21	0.46	-0.9	0.04	-0.16	-0.04	0.42	-0.09	-0.55	-1.37	1.79	-1.18	0.37	-0.01	-0.18	-0.35	-0.58	1.63	0.94	1.32	1.49	-1.85	-0.83	0.62	-2.73	1.9	-0.09	-0.71	-1.06	0.85	1.27	-0.59	-0.72	1.27	0.0	-0.56	-0.6	0.6	0.62	-0.31	0.46	-0.1	-0.31	-0.7	1.14	1.42	1.3	-0.43	-0.36	-1.96	0.21	-0.49	-1.22	0.09	-0.67	-0.3	0.37	-0.45	-0.34	0.05	0.69	0.77	0.38	-0.03	-0.53	1.16	-0.88	0.65	0.32	-0.34	-0.48	-1.08	0.05	1.38	1.34	-0.56	-0.62	-1.09	-0.76	-0.4	-0.06	-0.67	-0.89	-1.22	-0.3	-0.4	-0.98	0.07	-0.74	1.52	0.73	0.5	1.06	0.36	0.51	-0.21	0.51	0.28	1.79	1.75	0.96	0.34	-0.24	-0.28	0.37	1.6	-1.02	0.53	1.28	-0.41	1.83	0.86	0.19	0.18	0.2	0.35	0.16	0.87	-0.29	0.29	-0.96	1.05	0.41	0.81	-0.63	-0.08	0.06	0.24	1.14	0.28	-1.01	0.06	0.18	0.18	0.84	-0.16	-0.23	-0.04	-1.5	-0.65	-0.9	-0.96	-1.88	0.85	-0.96	0.65	0.4	-1.03	0.23	-0.46	-0.14	0.48	1.36	1.28	0.82	0.14	-0.15	-0.44	0.15	-0.64	-2.1	-2.41	-0.13	-0.99	0.18	-1.21	2.27	-0.86	-0.71	0.7	0.77	1.6	-0.16	1.74	-2.09	-0.21	-0.84	-0.55	-1.91	-1.9	-0.22	0.15	-1.26	-0.88	-1.67	-1.79	1.31	-0.12	-0.67	0.53	-0.07	1.26	1.3	-1.73	0.57	2.03	-0.08	-0.68	-0.23	-0.17	0.99	-0.07	2.12	0.91	-0.79	0.34	0.39	-0.6	1.18	-0.2	1.28	-0.6	-0.99	0.99	-0.3	-0.03	0.68	-0.55	-0.35	2.17	1.08	-1.22	-0.32	1.57	1.19	-1.09	-1.14	0.39	-1.06	-0.83	1.16	-0.23	-1.41	0.17	-0.11	0.48	0.69	0.67	0.36	0.77	1.12	0.74	0.13	1.49	1.2	0.97	0.33	0.25	1.08	-0.14	0.79	-1.23	-0.44	-0.59	-0.63	0.23	1.58	-1.13	-0.58	-0.83	-1.05	1.05	2.27	0.61	0.68	0.41	1.31	0.16	1.91	0.32	-1.27	0.4	1.8	1.49	-0.23	0.58	0.44	0.08	-0.84	1.67	-0.24	0.76	1.96	-1.82	1.24	-0.57	-1.31	-0.65	-0.61	0.06	1.14	-0.06	-0.03	1.22	0.61	0.25	0.57	0.01	-0.01	0.86	0.34	-0.11	0.64	-0.15	1.49	-0.41	0.14	1.29	-0.55	0.41	-1.51	-1.1	-0.27	0.64	0.06	1.79	0.6	0.32	-0.36	0.43	0.66	0.43	-0.66	-0.09	1.13	1.11	0.54	-0.22	0.24	-0.7	1.33	-1.7	-0.83	-0.25	-1.04	1.69	1.71	0.96	0.4	1.15	-0.11	-1.1	-1.24	0.69	0.06	-0.54	0.25	-0.11	-1.33	-2.04	-1.24	0.09	-1.43	0.89	0.67	2.15	-0.26	-0.79	1.04	0.29	-0.53	-0.9	-0.03	0.06	0.26	-1.87	1.19	0.09	-2.57	0.87	-2.48	-0.79	-0.59	-0.69	-0.61	1.71	-0.11	-0.2	-2.2	-0.05	-0.07	1.82	0.45	1.5	-1.3	1.08	-0.54	0.6	1.09	0.96	2.27	1.11	0.01	0.14	1.16	0.12	2.28	0.65	0.87	1.06	0.09	-0.34	-0.88	-0.97	0.12	-0.15	-0.55	1.13	0.57	1.16	0.92	-0.87	1.87	0.11	-1.2	-1.16	-0.61	0.65	-0.97	0.15	-0.09	0.65	0.07	-0.33	1.24	-0.27	-0.44	-0.01	0.1	1.12	0.39	-0.2	-1.66	0.53	0.16	0.02	0.61	1.6	0.77	0.69	0.15	0.3	-0.21	0.12	-0.3	-0.36	1.13	1.94	0.22	-0.62	-1.25	0.76	-0.28	-1.16	-0.19	-0.25	2.56	0.16	-0.05	-0.04	0.09	-1.31	-0.62	-0.87	-1.92	-0.85	1.63	0.9	0.72	-0.58	0.23	0.49	0.47	-0.53	-0.88	-0.16	-0.55	0.4	0.17	-0.81	1.23	1.18	-2.58	0.54	-1.16	-0.43	-0.35	1.64	0.9	-1.14	0.63	-0.72	0.79	-0.33	0.97	-0.65	0.97	-1.04	0.44	0.04	0.19	-0.17	0.42	-2.36	0.63	-0.5	0.8	-0.01	0.12	0.12	-0.67	-0.36	1.22	0.04	-1.12	1.38	-0.07	-0.43	1.76	0.7	-1.55	0.76	-0.04	-0.79	-0.78	-0.14	-0.82	1.73	1.4	-1.54	-0.4	0.2	0.25	-0.62	-0.59	-0.45	-0.58	0.37	-1.18	-1.87	-0.52	-1.16	-1.34	-1.59	-0.97	0.71	0.78	1.75	0.42	-0.59	-0.45	-0.82	0.65	2.4	0.04	0.44	-0.15	0.41	0.41	0.84	-0.77	0.38	0.51	1.98	-0.16	0.38	0.04	-0.61	-1.98	-1.15	-1.08	-0.68	1.56	1.09	-0.64	0.21	0.76	-0.43	-1.18	1.2	-2.03	0.57	0.54	0.25	2.39	1.36	-1.51	-0.7	0.0	-0.62	-1.19	-0.35	-0.43	0.73	-0.1	-0.7	-1.31	0.44	-1.01	-0.93	2.64	-1.41	-0.12	1.07	-1.18	1.16	-0.71	0.6	-2.31	-0.92	-0.26	0.82	-1.07	-1.51	-0.24	0.9	1.98	-0.45	-1.23	-1.11	0.69	0.86	0.56	-1.69	1.41	1.1	1.13	-1.36	1.08	-1.04	-1.41	0.51	-1.43	-0.91	0.29	-2.04	0.2	-1.16	-1.07	-1.45	-0.64	0.16	0.34	-1.04	0.23	-1.52	-0.01	0.65	0.65	-0.68	0.5	-0.14	-0.45	-0.23	-0.41	0.66	0.56	0.04	1.55	1.53	1.09	0.1	-1.4	-0.96	0.99	-0.13	0.53	-0.3	-1.27	1.08	-0.15	0.98	0.52	0.68	-2.01	-1.18	2.34	1.22	0.44	0.81	1.15	0.81	-0.19	-1.71	0.26	-0.42	0.07	-0.35	1.15	0.44	-0.64	0.75	1.19	0.6	0.42	-1.67	-0.91	0.11	0.85	-0.1	0.52	1.04	0.12	1.23	1.42	0.58	-0.63	1.58	1.17	0.3	-1.55	-0.18	-0.05	1.98	-2.08	-1.11	1.14	0.2	-1.49	0.1	-0.66	-1.02	-0.66	1.61	-0.41	-0.51	-0.42	1.61	1.17	0.83	-1.26	2.03	0.1	0.67	-1.26	-0.57	0.25	-0.75	-0.39	0.41	-0.74	1.28	-1.37	0.49	-1.43	-1.57	1.78	0.51	-0.87	-2.03	0.67	1.42	-0.55	-0.14	0.1	0.05	0.38	-0.27	0.69	-0.75	1.09	0.84	-1.92	-0.1	1.52	0.16	-0.83	0.5	-1.8	-0.23	1.13	-1.02	1.09	0.0	-2.02	-1.6	-1.04	-2.26	-0.94	0.33	0.8	-1.09	-1.0	-1.14	1.33	1.38	-1.75	-0.02	0.11	-0.18	-0.25	-2.15	-0.45	0.11	0.03	-0.03	1.49	-0.89	0.46	-0.49	1.8	1.06	-0.09	0.97	-1.0	-1.52	1.77	0.03	-0.34	0.88	-2.09	-1.29	-0.76	1.03	1.25	-1.47	-0.25	0.43	0.86	-1.75	1.45	0.1	0.94	0.1	-1.18	-0.2	-0.76	1.11	0.91	-2.43	0.02	-0.55	-0.49	-0.56	-0.91	-0.75	1.53	0.22	0.36	-0.89	0.9	0.09	1.56	0.78	0.61	0.25	0.78	0.83	-0.72	-0.38	0.39	0.87	-0.94	-0.1	-1.03	1.13	-0.35	-0.52	-0.21	1.72	-0.04	-0.33	1.48	0.07	-0.1	-2.15	-1.87	-1.74	-1.3	0.53	0.33	-0.13	-0.67	-1.38	-0.5	0.5	-1.35	0.91	-1.65	-0.8	-0.71	-0.13	0.62	0.88	-0.58	0.79	-1.02	0.14	-0.55	-0.51	-0.24	-0.78	1.94	-1.45	0.09	-1.41	2.11	0.79	0.66	-2.1	0.07	-0.5	0.19	-0.59	-0.73	-0.09	1.22	2.15	1.3	0.61	0.54	-0.69	-1.41	-1.81	-1.54	-2.21	-1.25	0.12	0.06	-0.32	-0.17	0.08	0.76	1.05	-0.55	0.37	1.13	1.17	1.12	-0.26	-0.45	0.14	0.93	-1.07	0.17	0.8	-1.24	-0.5	-0.18	0.04	-0.44	0.12	-0.21	-1.1	0.13	-0.53	-1.19	-1.86	0.33	0.17	0.47	1.62	0.34	0.03	-0.12	-1.61	-2.02	1.18	0.98	0.44	0.39	-0.55	-0.37	-1.21	0.01	-1.42	-0.31	-0.46	-0.96	0.61	0.48	-1.25	0.97	0.15	0.1	-0.37	-1.97	0.17	0.99	0.46	-0.24	-0.78	-0.42	-0.21	0.18	0.57	0.86	1.35	-0.84	1.02	1.21	-0.01	2.03	0.12	0.58	0.99	2.08	-1.34	0.53	-0.28	1.06	0.79	-0.11	0.86	-0.71	0.01	2.08	-1.62	-1.26	0.45	0.8	0.53	-0.91	-0.05	-0.07	1.49	-0.53	-0.06	0.37	-1.15	-1.03	-0.6	-0.25	-0.45	-1.49	0.1	-1.2	-0.75	-1.21	0.11	-1.71	0.45	-0.7	0.86	-1.16	1.83	1.16	1.31	1.22	-1.99	0.43	-1.58	0.12	-0.4	-0.84	-1.3	0.85	-0.94	-1.37	0.77	-0.47	0.32	-0.82	-1.11	1.72	-0.52	-2.15	-0.18	1.56	0.41	-1.43	-0.91	0.14	0.42	-0.78	0.05	-0.18	-1.94	0.1	-0.29	-0.62	-0.78	-1.03	-0.9	-0.67	-0.75	-1.28	0.89	1.78	-0.48	-1.97	1.41	-0.05	0.66	0.1	-0.34	-0.71	0.66	1.45	1.14	0.59	0.02	-0.22	-0.22	-0.77	-0.03	1.11	-0.3	-2.9	-0.27	-1.59	0.07	-2.17	0.42	1.16	1.15	-0.52	-1.21	-0.4	-0.53	0.01	1.0	-0.39	-1.42	-1.3	-1.34	-1.66	0.75	-0.19	-0.02	1.1	1.05	-1.5	0.12	-0.84	-0.9	2.13	-0.61	-0.8	0.14	-0.37	0.1	0.28	-1.18	-0.55	0.02	0.13	-1.49	-0.32	0.32	-0.57	-2.35	-0.22	-0.41	-0.22	-0.32	-0.29	-0.47	1.1	-0.07	-1.22	-1.42	1.7	0.42	0.3	0.29	0.15	-0.56	-0.83	1.28	0.02	-0.24	0.76	-0.03	0.05	-0.85	-1.03	-0.59	-1.79	-0.26	1.05	-0.39	-1.49	1.28	0.85	0.32	0.11	1.06	-1.55	0.36	0.44	0.1	-0.75	-0.38	1.01	-0.9	0.11	0.64	-0.85	-0.78	1.92	0.77	-0.25	0.73	-0.64	-1.41	-0.39	-0.87	-0.02	0.73	-0.77	-0.13	-1.36	-0.4	-1.47	-0.64	1.03	1.84	1.82	0.86	1.18	0.24	-1.01	-0.57	1.51	-2.09	-0.37	1.11	-0.09	2.36	1.1	-0.81	-1.46	-0.28	-0.12	0.73	0.38	0.13	-1.97	0.64	-0.51	-0.63	0.53	0.67	-1.24	-0.42	1.0	0.17	-1.43	-0.61	-1.37	1.6	-0.98	0.77	1.06	0.92	0.37	-0.28	1.29	-1.22	-1.33	0.17	1.28	0.77	0.54	0.0	0.5	0.82	-0.28	-0.17	-1.48	0.09	1.72	-2.7	1.77	-0.95	-0.75	0.96	-0.8	-0.19	0.47	-0.03	0.54	0.96	0.78	0.17	0.04	-0.02	0.6	-1.44	0.35	-0.84	1.3	-0.77	-1.42	0.18	-1.18	-1.59	-0.13	-0.3	-2.38	1.45	0.49	0.07	1.4	0.33	1.56	0.46	1.86	0.69	-0.9	-1.7	1.23	0.63	1.87	0.98	1.07	-0.06	-1.14	0.32	-1.23	1.48	0.18	0.18	-1.33	-0.21	-0.53	0.89	-0.33	-0.01	0.46	2.54	2.22	-0.19	0.89	-0.57	1.96	-0.87	-0.97	-0.35	1.12	-1.2	-1.42	0.82	0.08	-1.42	-0.08	-1.01	0.18	0.51	0.45	-1.23	0.51	0.84	2.55	1.53	-0.01	0.35	-1.22	0.22	0.26	0.59	0.5	-0.48	0.61	0.95	-1.39	1.56	-0.51	-0.19	0.52	1.28	1.45	-0.08	-0.42	-0.8	1.62	-1.18	0.64	-0.02	-0.11	-0.88	1.02	0.78	1.65	-0.16	1.43	0.75	1.4	-0.19	-0.61	-0.01	-1.37	-0.78	0.41	0.08	-0.79	1.26	-0.61	0.72	0.86	0.96	0.86	2.04	0.13	-2.19	-2.26	-2.11	-0.54	-1.48	1.36	1.14	1.61	0.43	-1.1	-0.31	-0.5	-1.19	0.19	-0.04	0.73	0.42	0.73	-0.27	-1.08	0.35	-1.9	-0.03	-0.36	-0.93	-0.25	0.0	1.27	1.95	-0.22	0.61	0.84	0.34	0.16	0.51	0.8	-0.59	-0.11	-0.36	0.45	-0.74	-0.55	-0.38	-1.04	-0.27	-0.69	-1.68	0.56	0.0	2.29	-1.64	-0.3	-0.78	-0.45	0.89	-0.54	0.15	1.27	-1.98	1.61	-1.82	1.77	1.14	-0.23	2.06	0.36	0.92	-0.47	-1.04	1.33	1.51	-1.17	1.41	1.43	-1.22	1.26	-1.19	1.94	2.65	1.4	1.49	1.05	0.58	0.42	1.27	0.4	0.24	0.03	-0.07	0.93	-0.37	0.56	-0.38	-0.49	-0.82	0.98	0.41	-0.11	0.7	0.81	-1.05	-0.35	0.71	0.15	0.14	-1.35	0.58	0.86	1.71	0.08	0.81	-0.28	-0.55	-1.22	-1.38	2.04	-1.26	0.12	1.87	-0.78	-1.07	-0.46	-0.9	0.86	0.34	0.65	-0.81	2.34	-1.03	0.87	-0.63	-0.74	-0.1	1.25	-1.03	2.22	-0.73	-1.01	0.29	0.81	0.55	0.99	-1.11	0.57	-0.98	0.62	1.86	0.24	0.11	1.82	0.19	-0.65	0.56	-0.83	-0.24	2.07	-0.11	-0.67	0.06	-0.82	1.35	-0.23	-0.19	0.51	0.34	-0.42	1.76	-0.25	0.68	0.88	-1.73	-0.46	-1.36	-0.18	-0.72	0.62	-1.76	-1.49	0.57	-0.04	2.08	0.44	0.39	-0.64	-0.3	-0.39	0.48	-0.04	-0.06	0.11	-0.58	-0.01	-0.21	-0.2	0.72	-0.23	0.2	0.14	1.76	-0.2	0.29	-1.36	1.69	0.0	0.74	0.64	0.59	1.42	-0.25	0.16	0.25	0.2	-0.46	-0.18	-0.81	-0.48	-0.24	1.09	0.31	-0.05	0.24	-0.1	0.0	1.99	0.61	0.8	-0.24	-0.17	2.12	1.12	2.38	0.57	-0.28	0.58	-1.1	1.53	1.16	-0.57	-1.35	-0.39	-1.37	1.05	0.25	0.88	1.2	0.97	0.33	0.29	-0.91	1.12	0.28	-0.71	1.31	-0.19	0.46	-0.64	0.06	-0.46	-0.55	0.36	-0.48	-0.06	0.17	0.31	-0.15	-0.25	0.74	1.04	-1.88	-0.1	0.53	0.12	-0.9	-0.64	-0.84	-0.71	-1.83	-0.5	-0.38	-0.15	0.3	-0.82	0.74	-0.23	-1.92	0.55	-0.42	-1.17	0.51	-0.38	-0.75	-0.63	-0.85	-0.14	-0.8	-0.8	0.69	-1.45	-0.46	-1.09	-0.43	-0.24	-1.54	0.57	-0.83	-0.83	-0.88	1.81	-0.09	-1.08	-0.53	0.21	0.5	-0.38	-0.06	1.29	0.46	0.19	1.82	0.99	-0.89	-0.1	-0.33	0.29	1.22	1.54	0.3	0.69	1.38	0.74	-0.84	-0.17	0.71	1.03	-0.94	0.36	-0.49	-0.02	0.34	1.64	-1.08	0.86	-0.27	0.03	-0.88	-0.22	0.91	-1.26	1.91	-0.37	-0.97	0.4	-1.73	1.81	1.27	-0.54	-0.42	2.4	0.08	-0.07	0.75	-0.9	-1.7	0.19	1.5	0.41	0.79	-0.22	0.95	1.11	0.25	-1.27	0.88	1.58	-0.02	-0.04	0.43	-1.8	0.26	1.23	1.23	-0.38	2.34	-0.06	0.63	0.13	0.55	0.45	-0.29	1.03	1.17	-0.4	1.61	0.17	1.28	-0.92	-1.28	-0.82	-1.1	0.17	1.64	0.27	-0.14	-0.28	0.24	-0.67	-1.31	0.12	-2.08	0.35	1.41	1.41	1.23	0.03	1.19	-0.6	-0.19	0.29	-0.75	-1.25	-0.59	-1.2	0.94	-1.85	-0.44	-0.73	-1.49	0.26	1.23	0.17	0.44	-0.03	-0.4	-1.51	-1.53	-0.59	1.1	-0.48	1.15	1.1	0.33	-0.14	-0.56	0.77	-0.46	1.05	1.3	-1.81	1.51	0.37	-0.87	-0.83	-0.64	1.1	-0.11	-0.36	-2.54	0.06	-0.1	-0.29	1.6	-0.81	-0.82	0.46	-0.7	-0.31	0.49	-1.71	1.31	0.07	0.69	-2.14	1.09	0.29	-1.59	-1.46	0.48	0.24	1.74	-0.37	-0.61	0.57	0.85	1.44	0.67	-1.36	1.71	-0.52	1.12	0.83	0.71	1.11	0.0	-1.11	-0.45	-0.1	1.42	0.43	0.03	0.27	-0.78	1.02	0.05	2.03	1.28	-0.17	0.99	-0.53	-2.12	0.26	0.5	-1.85	-0.14	0.52	-0.27	-0.83	-1.17	-2.19	1.22	0.13	0.13	0.09	-0.41	1.75	-0.01	0.03	-0.83	-0.95	0.65	-0.3	-0.86	-0.86	-1.91	-0.72	1.43	-0.11	0.64	-1.35	-0.61	0.21	0.11	0.48	-0.37	-0.62	-0.31	0.6	0.76	-1.01	-2.13	1.21	-0.14	-0.56	1.67	-0.07	-1.18	0.32	-0.56	0.12	-1.93	-1.5	-0.74	0.97	-0.5	1.53	-0.58	-2.17	-0.57	0.64	1.23	0.44	-0.96	0.41	1.1	0.38	1.46	-0.65	-0.82	-0.98	-2.02	1.98	-1.52	-0.73	-0.81	1.67	0.47	-0.04	1.04	0.8	1.99	0.07	0.37	-1.48	-0.91	0.81	0.48	0.26	1.01	1.4	1.67	1.03	1.79	0.76	-0.41	0.12	0.82	-0.13	-0.13	-0.26	1.78	0.14	1.17	0.75	-0.61	-0.6	-0.7	-0.49	0.52	0.12	-0.53	0.39	0.41	-0.55	-0.5	-1.92	-0.99	0.52	-1.14	0.3	-1.65	0.2	-0.59	0.75	1.35	-0.51	0.45	0.2	-1.0	0.71	0.65	0.65	1.41	0.34	-0.27	-0.29	-0.95	-0.5	-0.39	-1.31	0.66	0.2	-0.73	0.73	0.5	0.41	-0.68	0.86	0.89	-0.79	0.81	-0.46	0.39	-2.64	-1.58	-1.52	-1.34	0.16	0.79	-1.07	-0.6	-0.65	-0.4	0.88	1.14	-0.1	0.88	-0.45	1.15	-0.29	1.49	0.14	1.15	0.91	0.67	-0.59	-1.14	1.0	-0.47	0.96	-0.41	-0.3	-0.4	1.29	-0.36	0.46	-1.61	1.02	-0.98	-0.63	-0.6	-1.49	0.96	1.57	1.18	-1.62	1.29	-1.47	0.87	0.79	-0.17	0.59	-0.12	-1.19	0.21	-0.83	1.05	-0.78	0.15	0.01	-0.9	-2.11	0.9	-1.38	-0.51	0.76	-0.03	-0.43	0.55	-1.72	-1.47	-0.94	-2.1	0.64	1.38	1.22	-0.32	0.07	0.52	-1.7	1.21	-1.04	1.09	1.29	-0.83	-2.18	-0.23	-1.21	0.86	-0.94	-0.11	1.07	-0.17	0.33	1.38	-1.15	1.05	0.59	1.28	-1.16	-0.98	0.88	-1.18	0.22	0.71	-0.5	0.41	-0.34	-0.55	-1.75	-0.16	-2.01	1.18	-0.34	-2.1	1.04	0.17	-0.63	-0.65	1.75	-0.11	-0.91	0.25	0.9	-0.12	1.26	-1.11	0.37	-0.32	-0.72	0.79	1.04	0.35	1.61	0.98	0.3	-2.1	-0.63	0.84	-0.79	1.14	0.13	0.07	1.16	-0.14	1.79	1.01	-1.16	1.21	0.03	0.28	0.53	-0.44	-0.15	-0.38	-0.34	0.68	-0.7	-0.18	0.1	1.38	1.67	0.65	0.27	0.89	2.29	-0.25	0.3	0.19	-1.43	1.82	1.06	-1.89	0.32	-1.16	-2.07	-0.66	0.12	0.67	1.13	1.14	1.78	-1.65	-1.26	0.65	1.62	-0.13	2.0	-1.46	1.42	-1.27	-0.66	-0.04	0.39	-0.51	-0.62	-1.22	-0.72	0.57	1.61	0.77	0.65	-0.83	0.32	-0.82	-1.17	-0.35	0.15	-0.03	-1.68	-0.45	0.35	0.53	-0.84	0.16	-0.93	-0.36	-0.24	0.13	1.43	0.73	1.82	-0.45	0.0	1.52	2.51	-0.27	0.68	0.47	0.87	-0.64	0.22	1.66	1.34	0.78	0.33	-0.68	1.45	-1.39	0.6	-2.78	0.92	0.95	-0.18	-0.65	-2.04	0.4	-0.23	0.85	0.8	1.4	1.42	1.06	1.6	1.66	-0.19	0.99	-0.56	-0.07	0.7	-1.04	-0.14	0.03	0.26	0.05	-0.42	-0.03	-0.24	0.89	1.04	-1.56	-0.18	-0.09	-1.11	-0.72	-0.1	0.74	1.54	-0.29	-1.17	-0.68	-1.39	1.93	-0.26	0.88	0.58	-0.02	-0.53	0.36	0.62	0.37	1.64	0.31	-0.52	-0.08	-0.29	0.16	1.52	2.12	0.01	0.27	-0.12	-0.79	-0.6	1.14	-2.12	-0.16	1.15	-0.57	-0.25	-1.01	0.8	-0.66	-0.21	-1.06	-0.39	-1.1	0.36	-0.65	-0.33	0.77	-1.02	0.96	0.81	-0.22	-0.31	1.32	-0.82	1.0	-0.29	-0.92	0.71	0.43	0.88	-1.16	-1.69	1.52	1.16	-0.04	1.08	-1.69	-0.78	-0.35	0.54	0.68	2.23	0.78	-0.85	0.77	1.6	-0.55	-0.09	-0.84	-0.02	-2.63	1.0	0.23	-0.99	0.48	-0.48	-0.09	1.08	0.35	-0.62	-0.11	0.58	0.99	-1.08	-0.86	-0.47	-0.02	0.59	1.17	0.63	-0.79	0.66	0.96	1.05	1.01	1.1	-2.09	-1.74	-1.45	-0.49	-0.14	0.09	0.17	-1.13	-0.54	0.84	-0.35	-0.49	0.88	-0.98	1.4	0.13	1.55	0.12	1.13	0.44	0.13	0.41	1.82	1.03	-0.57	-1.25	-1.18	0.42	0.19	-1.12	-0.39	0.71	-0.54	-1.01	-0.87	0.08	-0.77	-0.28	0.96	0.27	-0.48	-0.51	1.77	0.06	-2.49	0.75	1.47	-0.07	1.01	-0.61	-0.77	-0.15	0.34	0.99	0.37	-2.24	-0.98	0.1	-0.01	0.0	-0.29	-0.14	-2.62	0.39	0.68	0.31	1.14	0.81	0.7	-0.12	0.98	-1.66	0.41	-0.88	-0.94	0.36	0.22	-1.13	-1.34	0.93	-1.22	-1.12	0.43	0.3	-1.26	-0.09	0.67	0.76	-0.59	1.21	1.37	0.77	1.12	0.93	0.14	-0.32	-0.49	-0.41	-0.93	0.29	1.71	-0.77	-1.07	0.1	0.29	1.02	0.41	0.85	0.04	1.25	0.28	1.37	0.43	0.91	-0.8	1.62	-0.01	0.17	-0.16	0.27	0.05	1.26	0.76	-0.09	1.11	2.62	1.99	0.17	0.3	1.84	1.51	0.35	2.1	-0.29	0.21	-0.03	2.51	-1.45	-0.87	1.1	-1.7	1.49	1.27	1.62	1.47	0.87	0.45	0.66	0.72	2.13	1.27	1.37	0.21	-1.21	2.3	1.72	-0.3	-0.62	0.28	0.3	-0.19	0.13	-0.71	-1.54	-0.47	1.56	0.74	-0.33	2.15	0.37	-0.33	-1.41	-0.06	-0.2	0.53	-0.55	-0.05	0.02	0.43	0.48	1.27	0.1	-0.49	0.57	1.75	-0.5	0.56	0.72	-0.55	0.31	0.62	1.01	-0.7	-0.37	-0.08	1.05	-0.24	-0.47	1.4	-0.69	-1.09	-0.09	-0.61	-0.92	0.06	1.05	1.96	0.05	0.87	0.7	0.05	-0.52	1.2	0.68	-0.98	0.91	0.52	1.41	1.32	-0.14	-0.31	-0.69	-0.32	0.3	-1.29	0.28	-0.27	0.31	1.35	-0.24	0.36	-0.85	-1.16	0.29	0.3	1.04	1.08	-0.1	-0.58	0.7	0.36	0.18	0.59	-1.17	0.46	0.7	1.37	0.26	0.74	0.49	0.46	-0.25	-0.77	0.25	-1.02	-0.93	0.41	-0.2	0.25	-0.49	0.37	1.07	-0.3	-0.9	0.35	-1.85	-0.71	-1.05	-0.56	-2.41	0.8	0.92	-0.37	-0.09	0.9	1.89	0.3	-0.19	0.74	-2.0	-0.71	1.47	-1.07	-1.02	-1.03	1.48	-0.97	0.33	-0.76	-0.8	2.07	1.08	1.66	-1.1	1.74	1.05	-0.37	-0.3	-1.39	-0.86	-1.89	-1.11	0.85	-1.2	0.97	0.93	1.06	-0.94	0.03	-1.13	0.22	1.35	0.14	0.02	1.79	-2.54	0.18	1.1	0.38	1.14	0.73	1.21	1.19	0.56	0.75	-0.89	-1.51	0.27	-2.15	-1.87	-2.3	1.56	-0.43	0.81	0.14	-0.92	-1.35	1.14	0.83	-0.56	-1.1	0.02	0.06	1.05	-1.44	0.29	-1.02	0.84	-0.21	1.12	-2.3	-0.58	-0.17	-0.56	-1.35	-0.01	-0.39	-0.06	-0.03	-0.7	0.25	1.06	0.36	1.06	0.67	1.57	0.65	0.09	0.8	0.72	1.1	0.85	1.38	1.19	-0.56	1.14	0.52	0.35	1.19	0.49	-0.94	-0.33	0.77	0.77	0.94	0.72	0.04	1.78	0.7	0.8	-0.22	1.29	0.79	-0.03	0.51	1.0	1.3	1.12	0.72	-0.48	-0.89	-0.32	0.75	-0.79	0.3	-1.15	-1.14	1.36	0.64	-0.48	0.37	-1.24	-0.8	0.69	1.24	-0.33	-0.64	1.42	0.03	1.06	-1.43	-1.06	0.88	1.46	0.69	-1.14	-0.79	0.43	2.5	-1.14	0.45	1.35	-0.18	-0.95	0.43	0.61	0.3	-0.02	0.01	-0.27	-0.45	0.45	-0.06	1.47	-0.01	-0.27	0.64	1.16	-1.59	-0.54	0.59	0.57	-1.56	0.23	-2.49	1.06	0.52	2.07	0.56	-1.11	1.4	-0.44	-0.5	-0.22	0.12	-1.14	-1.7	0.88	-1.31	0.46	0.38	0.13	-1.65	-1.02	-0.67	-0.77	-0.06	-0.37	-0.5	0.25	-0.47	-2.22	0.4	1.68	0.72	-1.22	-0.26	1.54	0.2	0.77	-1.48	-0.58	-0.57	-1.87	1.91	-1.07	-0.72	-0.42	-1.38	-2.04	-0.03	0.85	0.81	-0.17	0.23	-1.74	0.03	-0.12	-1.44	-1.25	0.96	-0.7	0.08	0.37	1.23	0.5	-0.63	-1.08	0.42	0.5	-1.88	1.11	-0.69	0.24	0.67	-0.72	1.59	-0.93	1.89	0.84	-1.01	0.35	0.37	-1.37	0.49	-0.2	-1.6	0.26	1.11	-1.89	-0.17	-1.41	-0.23	0.18	0.92	-0.69	0.19	2.14	-1.96	-0.72	1.05	-1.07	0.3	-0.71	0.25	0.31	-0.07	-0.87	1.3	-0.15	1.02	-0.02	0.97	-1.21	-1.43	-0.68	-0.19	-0.12	0.52	-0.44	-1.63	0.68	2.6	-0.06	-0.25	1.54	0.0	-0.16	-0.09	-0.69	-0.59	-0.82	0.38	0.79	0.2	-0.76	-0.77	-0.98	-0.45	0.13	0.45	0.73	0.24	0.18	0.36	0.24	-0.79	0.33	-2.05	-1.96	-0.66	-0.08	1.47	-0.02	-0.07	-0.58	1.43	2.36	-0.69	-0.54	-1.79	-1.63	-0.18	0.48	-0.12	0.11	-0.21	-2.24	-0.05	-0.16	-0.39	0.34	-1.04	-2.11	-0.31	-1.59	-0.7	-0.29	-0.1	-0.85	-0.71	-0.87	1.0	-1.26	0.02	-0.45	0.1	-0.18	-1.01	1.08	-0.39	0.78	1.05	0.14	0.13	0.17	-0.07	-0.21	0.53	1.21	1.39	0.97	1.52	-0.61	2.2	1.12	2.33	-1.18	-0.44	0.16	-0.43	-0.13	1.03	1.65	0.58	0.91	-0.06	-1.25	-1.22	0.55	-1.9	-1.59	1.44	-0.67	-1.22	-0.61	-0.19	1.0	1.5	0.17	-1.92	-1.55	-0.35	0.47	0.28	0.29	-2.15	1.88	-0.08	-0.51	-0.24	-0.44	0.26	0.57	-0.7	0.57	0.81	-0.11	-0.58	1.2	0.61	-1.67	0.38	-1.07	-0.25	-1.39	1.22	-1.04	-0.01	1.25	0.7	1.51	0.1	-0.32	1.56	0.01	0.47	1.59	0.41	-0.41	1.34	-0.82	-0.11	-1.01	0.44	0.24	-0.45	0.09	-0.77	-0.96	-1.36	-0.17	1.24	1.08	-0.52	-0.6	1.66	-0.62	-0.85	-0.87	1.29	-0.22	1.82	0.22	0.64	-1.03	-0.38	0.26	-0.45	1.46	1.65	0.44	-1.09	1.25	1.71	-1.52	0.9	-0.56	1.2	-0.44	-0.47	0.57	-0.24	-0.87	1.62	-1.25	-1.52	-0.12	-0.48	1.43	2.02	-1.21	-0.56	1.8	-1.31	0.93	-0.62	-0.18	0.32	0.0	-1.23	2.13	1.19	1.0	0.12	0.33	0.75	-0.46	1.3	-1.4	1.63	-1.05	0.79	-2.62	-0.47	-0.81	1.48	-0.27	-0.9	-1.82	-0.35	-1.97	-0.05	-0.63	0.94	1.05	0.7	-1.97	1.02	1.29	0.16	-0.08	-0.55	-1.15	-0.74	-1.26	1.42	-0.9	-0.75	-0.76	-0.58	1.64	-0.53	-0.79	0.77	-0.72	1.83	-0.43	-1.45	-0.82	1.36	-1.64	1.67	1.04	-1.07	-1.16	0.78	0.69	0.5	1.23	1.8	1.92	-0.37	0.56	-1.44	1.06	0.19	-2.02	-0.52	-0.66	0.73	-0.89	-0.55	0.73	-0.4	-2.26	-1.09	0.09	-1.19	-0.74	0.13	0.83	1.21	-0.18	1.62	0.68	1.38	0.5	0.71	-0.11	0.06	-0.69	0.67	0.24	0.72	-0.54	-1.11	1.88	0.06	1.02	0.07	-1.46	-1.26	-0.7	-1.18	-0.03	0.62	1.18	0.19	-0.35	1.74	-0.5	-0.23	0.28	-0.13	-1.57	0.58	-1.88	-0.12	0.15	-1.56	1.92	0.83	1.02	0.19	0.39	-0.13	0.72	0.94	1.43	0.13	1.07	0.56	0.0	0.28	-0.46	-0.67	-1.06	-1.41	-1.5	-2.16	-1.21	0.48	-0.12	-0.1	0.29	-0.01	-0.43	0.82	0.48	1.21	0.0	0.36	-1.29	-1.33	-1.33	-0.78	1.16	0.83	0.9	1.16	1.4	0.49	1.46	1.02	1.79	0.98	-0.39	1.01	2.16	0.33	0.77	0.92	0.43	-0.82	1.31	0.53	-1.61	0.74	-1.47	-0.41	-0.22	0.52	0.43	-0.78	2.0	1.81	0.02	1.48	-0.07	-0.79	-0.8	0.77	-1.37	1.81	0.73	2.17	0.41	-0.77	-0.01	-0.84	-0.87	-0.24	0.78	-0.08	0.79	-0.16	0.58	-1.1	0.63	0.05	-0.19	0.42	1.73	1.6	0.13	0.57	0.27	-0.93	0.48	0.53	-0.87	-0.43	-0.93	-1.14	-0.6	-2.07	0.19	1.13	0.89	-0.36	0.22	-0.75	-0.51	-0.76	-0.39	0.55	1.96	0.77	-1.2	0.36	-0.71	1.84	-0.05	0.67	0.39	-1.18	0.52	1.55	0.29	1.01	-2.03	-1.31	0.2	0.41	-1.15	0.66	0.36	0.22	0.31	1.09	2.34	-0.43	-1.12	-0.08	0.67	-0.93	0.57	-1.08	-0.7	-1.06	2.07	0.57	-0.54	2.09	0.64	-1.33	0.02	-0.48	1.11	-0.09	0.7	1.15	-0.15	-0.71	0.05	-1.36	1.29	1.25	-1.28	-1.07	-1.11	-0.52	-0.72	-0.36	-1.56	-1.58	-2.13	0.12	0.82	-0.95	1.39	0.93	-0.9	0.83	0.2	0.42	-0.4	-0.5	0.19	-0.73	-0.25	0.57	1.15	0.45	0.11	0.83	-1.06	-0.9	-0.02	-2.65	-0.76	0.42	1.14	-0.67	0.13	-0.25	-1.38	-0.38	-1.12	-0.17	-0.69	0.12	-0.1	-0.73	-0.7	1.42	0.0	0.14	0.2	-1.28	0.41	-0.34	1.32	1.09	0.01	-1.6	0.68	-2.06	-1.23	0.4	-0.29	-0.51	1.9	-0.6	0.87	0.17	0.47	0.96	-0.53	-1.64	-0.24	0.63	1.72	-1.09	0.64	1.04	-0.68	0.77	1.24	0.07	-0.47	-0.38	-0.96	-1.14	0.12	-0.07	-0.06	-0.64	1.52	1.41	-2.62	-0.77	-1.05	2.52	0.92	-0.1	-0.31	0.19	-0.64	0.67	0.33	-0.55	-1.18	0.61	-0.34	1.44	-1.44	0.45	1.77	2.33	0.2	1.22	-0.17	-0.88	-1.49	0.83	0.15	0.53	-1.32	0.78	-0.08	-1.48	-1.09	-1.06	0.68	0.01	-1.58	1.13	0.42	0.57	-0.29	-0.79	-0.88	-0.35	0.04	-0.2	0.45	-2.14	-2.05	1.7	0.58	-1.84	0.61	0.16	0.77	1.33	0.51	1.35	0.68	-1.12	-0.27	0.22	0.12	1.76	-0.9	-1.35	1.06	-1.1	-1.75	-1.91	-0.84	0.72	1.52	-1.15	1.5	1.87	0.76	-0.39	-0.35	0.52	1.15	0.49	-0.32	0.48	-0.31	0.75	0.75	-0.5	-0.06	-0.83	0.41	-0.06	-1.02	-0.42	0.95	0.39	0.21	-0.13	0.25	2.16	0.81	0.03	0.13	1.0	-0.17	0.39	-0.34	1.95	-0.31	0.06	-0.57	-0.73	1.05	0.23	2.23	-0.15	-0.27	-0.59	0.14	-0.38	1.5	1.09	-0.01	-0.7	0.02	0.25	0.72	0.99	0.9	-1.29	0.85	2.36	-0.16	-0.02	1.25	0.66	1.2	1.58	0.21	1.17	0.01	-1.3	-0.2	0.93	0.56	1.5	-0.05	0.45	1.08	1.29	1.3	-0.44	0.61	-0.18	0.67	0.93	1.0	-0.06	0.26	1.65	2.1	1.66	0.95	0.34	-0.01	0.29	-1.05	0.81	1.59	-0.41	0.48	1.02	0.18	0.48	0.6	-0.81	1.91	0.22	0.33	-0.33	0.84	1.43	0.79	0.35	0.99	-1.2	-0.22	0.15	0.16	-0.47	-0.98	1.4	0.18	-1.58	-1.44	-1.87	-0.48	0.06	-2.01	-1.76	0.13	0.33	-1.35	1.4	0.56	-0.65	-0.1	-0.26	0.15	0.4	1.65	-0.27	-0.88	-1.18	-0.4	1.55	0.11	0.23	-1.22	-0.71	-1.0	-0.09	0.1	-1.51	0.41	1.43	-1.16	0.89	0.13	1.73	2.19	0.1	0.81	-0.03	0.97	0.15	1.11	-0.18	-0.55	0.31	1.0	-1.22	0.78	-1.59	1.17	0.94	-0.52	-0.02	2.03	-0.2	-0.69	-0.13	-0.42	-0.72	-0.62	0.2	0.66	0.09	0.96	-1.38	-0.76	0.56	-0.43	0.48	-0.77	0.75	1.01	-0.83	-1.5	1.35	1.45	0.1	-0.05	-1.83	0.73	-0.78	1.18	0.72	0.06	0.01	0.14	-0.74	-0.38	1.44	1.39	-0.65	-0.39	0.2	1.16	0.29	1.35	0.4	-0.52	-0.05	-1.13	0.54	0.62	0.09	0.74	1.77	0.98	0.19	1.11	2.01	-0.39	-0.97	0.56	2.01	0.38	0.16	0.34	0.4	1.78	1.87	0.35	-0.06	0.37	0.14	-0.23	-1.5	0.4	-1.79	-0.47	-0.16	-0.23	0.16	-0.84	0.59	-0.73	1.1	-0.39	-0.71	-0.27	-0.27	0.29	-0.43	-0.64	-0.64	-0.06	-0.9	-0.74	1.13	1.01	1.42	-0.46	-1.78	-0.21	-0.37	0.34	-0.44	0.61	-0.57	-0.32	1.67	0.69	-0.44	-0.01	1.24	-0.56	-0.52	1.06	0.16	0.26	0.99	-0.21	-0.48	0.61	0.6	1.47	0.73	2.03	-1.62	-0.38	-0.24	2.11	-1.32	1.54	-1.64	0.17	0.74	-0.02	1.5	0.37	0.48	-0.64	0.59	0.98	0.56	-0.08	1.46	0.85	-0.06	0.28	1.44	1.19	0.76	-0.19	-1.12	0.81	0.33	-1.6	-1.06	1.26	1.21	-0.66	0.22	1.61	-1.59	0.13	1.67	0.15	-0.87	1.16	0.76	-0.98	-0.19	-0.71	0.3	-1.23	0.62	2.49	1.41	0.51	-0.04	0.46	-0.96	-0.21	-0.28	0.06	-0.52	0.01	1.06	1.58	0.15	0.59	1.61	1.31	0.95	0.29	-0.35	-0.4	1.29	0.37	0.79	0.07	1.66	-0.26	1.29	-0.51	0.3	-0.31	-1.45	0.6	1.85	-0.43	0.72	-0.55	-1.75	-0.88	0.2	-0.09	1.62	-0.41	0.28	-0.34	0.19	1.92	0.78	-1.48	0.42	0.31	0.4	1.57	0.35	0.72	1.12	0.97	0.12	-1.95	0.41	0.33	-0.01	1.01	0.99	-0.38	1.44	1.63	2.42	1.99	-0.45	0.84	-0.32	-0.25	-0.7	0.63	-0.49	2.21	0.3	0.28	-0.43	-1.57	1.19	-0.18	0.17	0.79	-1.19	0.71	0.37	0.16	-0.19	-1.33	-2.07	-0.1	0.88	1.35	1.33	-1.17	0.32	-0.6	0.4	1.73	-1.27	-1.92	1.03	-0.18	-1.33	-0.25	-0.22	0.65	0.13	-1.45	-1.72	0.99	0.03	1.43	-1.12	-1.13	2.35	-2.41	-1.67	-0.15	0.75	0.47	-0.31	-1.16	0.19	-1.49	-0.55	-0.45	0.05	1.37	-1.87	-0.21	1.18	1.95	0.77	0.5	-0.66	-0.26	0.92	-0.38	1.34	0.47	-0.36	0.11	-0.18	1.61	1.95	-1.05	0.25	1.3	-2.13	1.58	-0.11	0.69	0.44	-1.46	0.56	-0.47	-1.18	1.23	-0.02	0.68	-0.82	0.61	0.76	-1.26	1.79	0.42	0.15	-0.53	1.73	-0.08	0.89	-0.38	-0.65	1.67	1.26	-0.73	-1.04	-0.06	0.02	-0.83	0.92	0.16	-0.31	1.39	-0.53	0.37	0.25	-1.39	0.76	-0.66	0.15	1.23	-0.82	0.3	0.86	0.8	1.1	0.55	-0.05	-0.19	0.88	-0.12	-0.61	-0.3	-1.27	1.75	0.8	0.38	-0.14	1.01	1.44	-1.75	1.22	0.45	0.05	-1.21	0.25	0.25	0.95	-0.11	0.22	-1.9	0.53	1.09	0.06	0.12	-0.63	-0.14	2.14	-1.57	-0.16	0.05	1.25	2.19	0.09	-0.79	-0.43	0.48	-0.49	1.45	0.27	0.31	-0.4	-0.37	0.53	1.05	-0.29	-0.7	-1.08	0.96	1.22	-0.56	0.04	0.4	0.69	1.26	-0.16	0.7	1.5	-0.17	-0.88	0.62	0.05	-0.63	0.2	-0.55	-0.24	0.64	1.66	-0.61	-1.18	2.01	0.06	-0.35	-1.42	-0.84	0.1	-0.29	0.27	-1.76	-0.66	0.04	-0.76	0.35	0.52	-0.62	-0.12	0.59	-2.19	-1.48	0.11	-1.21	0.96	-1.42	-1.19	-1.12	-0.79	-0.53	-1.45	-1.92	-1.27	-1.49	-1.42	-0.99	-1.21	-1.78	-1.62	-1.38	-1.14	-1.74	-1.84	0.34	-1.72	-0.66	-0.9	-1.24	-0.95	-0.94	-1.26	-0.84	-0.74	-0.96	-0.81	-0.51	-0.89	-0.67	-2.16	-1.46	-2.37	0.25	-1.28	-1.45	-1.76	-1.12	-1.97	-1.71	-1.84	-0.45	-1.82	-2.25	-2.77	-1.18	-0.56	0.39	0.58	1.39	0.39	-1.74	0.24	-2.05	-1.07	-1.26	-1.29	-1.26	-1.41	-1.9	0.14	-1.48	-0.77	-1.06	-0.63	-1.07	-1.63	-1.02	-1.13	0.53	-0.97	-0.41	0.91	-1.41	-1.34	-1.12	-0.98	-1.98	1.04	-0.9	-1.7	0.14	2.16	0.48	-0.07	1.29	0.56	-0.63	-0.75	-1.29	-2.42	1.63	0.2	-1.09	1.45	0.35	-0.15	-0.87	-0.28	1.63	0.06	0.86	0.03	1.03	-1.48	0.14	-0.98	0.56	0.49	0.68	1.22	-0.42	1.57	-0.11	1.25	0.03	0.53	0.59	-1.64	-0.7	-1.97	-0.11	0.68	0.91	0.32	-0.34	0.28	-2.0	-0.12	-0.76	-1.22	1.02	0.49	0.04	2.04	-0.61	0.19	-0.45	-0.64	-0.19	0.1	0.26	-0.4	-0.04	1.32	0.55	-0.29	0.52	-0.61	1.21	0.85	-0.72	0.06	-0.3	0.24	0.29	-0.85	0.1	0.0	-0.12	0.34	0.19	-0.7	-1.35	1.02	0.61	-1.32	0.15	-1.93	-0.87	-1.28	-1.25	1.83	2.11	-0.74	0.67	-0.25	-0.01	1.48	0.7	0.03	0.22	0.68	0.04	-0.25	-0.49	-1.49	1.39	-0.93	1.51	-0.94	-1.08	-0.19	-0.54	-0.26	0.81	-1.97	0.13	-0.99	0.89	0.56	-0.55	-0.07	-0.01	2.39	-0.57	-1.04	1.41	0.46	-0.11	0.61	-0.23	-0.11	0.67	-0.63	0.24	2.66	1.37	-0.14	1.21	0.61	-0.74	0.24	0.9	-0.01	-1.09	0.29	1.41	-0.05	0.5	-0.34	-0.2	-0.72	-0.5	-0.35	0.08	1.13	-0.1	0.56	1.19	2.45	0.31	-0.81	2.47	-0.01	-0.42	0.81	1.15	1.54	0.55	-0.09	-0.67	-0.7	-0.84	1.4	-0.06	0.98	1.42	1.54	-0.48	0.18	1.65	-1.27	-0.19	0.36	1.24	1.8	0.92	-0.81	1.01	-0.18	1.04	1.79	-0.61	0.45	-0.07	-0.64	-1.15	0.03	0.09	0.04	-1.66	0.79	-1.77	-0.05	-1.18	-1.6	-0.96	0.37	-1.47	1.52	0.66	-2.04	-0.52	0.16	-1.31	-0.8	0.86	1.68	0.81	1.41	0.36	-1.1	-1.34	-0.71	-0.46	-1.02	-0.55	-1.85	-2.22	-0.07	-1.74	0.96	0.42	-1.06	-0.33	1.7	0.46	-0.73	1.26	0.43	-1.29	1.47	-0.95	1.7	-1.71	-0.04	-0.97	-1.19	-0.34	-0.13	-0.67	0.38	0.48	0.15	0.78	-1.2	-0.09	-1.33	-0.35	0.22	-0.11	-0.55	-0.62	-1.59	-1.34	-0.32	-0.02	0.92	1.37	-0.95	-0.71	0.75	-0.32	0.99	1.11	-1.55	0.34	-1.4	0.76	-0.22	2.22	-1.2	0.72	-0.77	1.05	0.52	-1.35	0.12	0.51	-0.01	-1.69	0.45	0.05	1.05	1.6	-0.53	1.44	-0.04	-0.82	1.14	0.41	-0.38	1.02	-0.2	0.66	1.76	0.05	0.13	0.05	0.5	-0.47	0.3	0.49	-0.94	1.14	0.32	0.29	-0.23	-0.05	-0.1	-0.59	0.68	-1.19	-0.5	-1.02	0.42	0.17	0.71	0.35	0.64	-2.39	-1.02	0.58	0.38	0.42	2.15	0.51	-0.78	-0.2	0.53	-1.04	0.15	2.03	0.99	0.72	-0.49	0.7	0.71	-0.28	1.29	-0.24	0.31	-1.16	0.87	0.7	0.27	0.04	1.21	-1.59	0.18	0.45	-0.97	1.54	0.3	-0.73	-0.82	-0.59	0.78	-0.32	-1.46	0.65	1.02	0.92	0.19	0.96	0.57	-1.11	1.06	-1.18	-2.25	1.4	-0.34	0.23	-0.06	-0.58	0.19	-1.49	-0.33	-1.06	0.47	0.75	0.12	-0.67	-0.18	0.61	-0.19	0.61	1.17	0.28	-1.01	-0.58	-0.13	-0.74	1.2	-0.82	-0.82	-0.18	0.89	-0.48	0.76	-0.41	-1.32	1.88	-0.66	0.06	0.6	-1.59	-0.13	0.59	2.25	0.89	0.23	0.84	0.62	0.01	-0.31	-1.13	-0.06	0.7	-0.84	0.94	-0.62	-1.3	-1.13	-0.49	-0.45	1.76	0.05	0.63	1.27	-1.03	0.5	-0.04	-0.87	-0.69	0.34	1.1	-0.55	-0.19	-0.24	-1.36	-0.75	1.85	-0.4	1.49	0.99	0.75	-0.05	-1.5	-0.05	-1.02	1.02	0.75	0.06	-0.54	-0.93	-0.72	-0.6	1.18	1.34	0.34	0.53	0.48	-0.79	0.25	-0.51	0.41	0.99	0.48	0.86	1.57	-1.01	1.1	-0.84	-0.86	0.25	-1.88	0.76	-0.64	-0.66	1.26	0.68	0.57	0.66	-0.13	-2.09	-0.75	-0.36	0.22	0.37	1.07	0.7	1.99	-1.03	0.67	-0.47	0.23	-0.65	-0.91	1.19	-2.02	0.74	0.83	0.15	1.1	-0.04	-0.94	0.02	-0.41	-0.33	1.65	1.45	0.91	-0.69	0.55	0.12	0.22	-0.09	-0.4	-0.89	1.49	1.44	-0.2	0.13	-0.53	-0.82	0.9	-0.4	0.69	-0.42	-1.33	-0.38	-1.19	0.84	0.68	1.15	0.3	-1.11	2.14	-1.75	-1.61	-0.64	-0.45	1.51	-1.02	-1.18	-1.91	-1.05	0.56	-1.25	1.56	1.07	0.34	0.29	0.79	-0.76	-1.05	0.28	0.64	1.17	0.25	-0.72	0.87	-0.72	1.95	-1.09	-0.62	0.21	1.06	0.39	-0.65	0.18	1.28	-1.26	-0.83	-0.59	-1.34	-0.87	0.49	0.87	-0.74	0.59	0.03	-0.5	0.18	-1.14	1.77	-0.45	0.95	-0.6	0.23	-1.76	1.57	-0.37	-1.11	0.26	0.72	0.78	0.13	0.78	0.48	-0.48	-0.34	0.8	0.71	0.84	-0.24	-1.46	-0.19	-2.22	-1.9	-0.43	-0.21	0.4	-1.94	-0.43	0.19	0.96	1.32	1.07	-0.96	-1.25	-0.92	1.42	-0.69	0.79	0.35	0.05	1.75	-0.01	-1.73	-0.01	-0.31	1.33	-0.02	-0.16	1.72	0.8	0.02	0.84	0.24	0.41	0.56	0.98	-2.06	0.89	0.61	0.79	-0.97	1.48	-0.01	1.96	1.01	-1.61	0.52	0.08	-1.21	0.93	1.44	-1.55	-0.58	-0.22	-0.48	-1.54	0.42	-0.03	1.22	1.8	1.05	-1.17	-2.15	-1.19	-0.84	0.11	-1.23	-0.24	1.57	-0.14	2.36	-1.29	0.83	1.39	0.9	-0.57	1.56	-0.69	0.47	-0.33	-0.98	0.18	0.28	-1.52	0.13	1.03	1.22	0.64	-0.34	-1.49	-1.21	0.22	1.78	-1.52	0.74	-0.35	0.4	1.0	0.41	2.44	0.15	1.09	0.44	0.47	-0.93	-0.36	-1.35	0.05	1.33	-1.07	-0.79	-2.04	-0.26	0.82	1.11	-0.02	-0.15	-0.97	-1.32	0.52	1.1	-0.51	0.45	0.3	-0.93	-0.74	-0.02	-1.09	-0.93	-0.41	-0.54	-0.37	-1.22	-1.38	-0.37	0.66	0.1	-0.54	2.22	1.5	0.97	1.53	0.77	1.45	0.88	-1.25	0.06	-0.07	-1.47	0.11	-1.04	0.08	-0.08	-1.11	0.05	-1.18	0.49	-0.5	-0.19	0.06	0.71	-1.31	-0.97	-0.28	0.11	-2.52	-1.58	0.28	0.47	-0.18	1.17	-0.11	0.12	0.47	-0.89	1.17	-1.1	1.53	0.29	-0.43	-1.33	-0.72	-1.0	0.72	0.29	-1.05	-0.95	-1.26	-2.26	-0.77	-0.09	-0.49	1.39	0.55	-0.71	0.22	-2.03	-1.27	0.26	-0.51	-0.44	0.17	-2.06	-0.89	-0.35	-0.24	2.0	-0.11	1.18	-0.23	1.03	0.81	1.64	1.39	0.02	1.53	0.24	1.4	0.54	0.75	-0.19	-0.32	-1.75	0.03	-1.67	0.57	-0.72	-0.23	1.15	-0.19	1.0	-0.92	-0.4	0.61	0.51	1.49	-0.97	-0.18	0.25	-0.67	1.22	0.9	-0.65	1.19	2.02	-0.51	1.48	0.66	-1.24	1.2	-0.27	-1.45	0.47	1.37	0.82	-1.26	-1.42	-0.21	-0.2	1.21	0.24	-0.2	-1.06	-1.23	-1.34	0.92	0.66	-0.73	0.27	-0.2	-0.34	1.7	1.26	0.99	2.61	0.76	2.1	0.84	-0.02	1.14	-1.65	-2.19	0.47	-0.77	-0.95	-0.04	-0.72	0.42	0.27	-0.99	-0.22	-2.25	0.29	0.26	-1.56	-1.35	0.6	0.77	0.71	-0.28	1.4	0.7	-0.26	0.54	1.29	-0.5	-0.18	1.61	1.13	0.09	-0.25	-0.63	-0.42	-0.12	-0.45	-1.08	-0.08	1.12	-0.16	1.16	0.66	-0.29	0.85	-0.79	0.45	0.04	-1.36	-0.09	-0.9	0.82	-0.4	1.06	-0.39	1.19	-0.5	0.69	1.0	-0.66	-1.83	2.1	0.13	1.26	-0.7	0.04	1.47	-0.52	2.11	-0.67	0.52	0.03	0.32	0.36	0.32	0.0	-0.49	-0.85	0.68	-0.9	-0.34	0.78	-0.48	-1.41	0.28	0.25	-1.91	-0.23	0.31	1.42	-1.28	-1.75	-1.83	0.09	1.3	0.23	0.47	-0.27	-0.53	0.52	-0.3	2.8	1.99	-1.91	-1.33	-0.5	1.03	-1.04	0.56	0.49	0.11	-0.62	-0.51	-0.02	0.14	-1.17	0.01	0.23	1.87	-0.96	-1.47	0.47	-0.69	-0.21	0.39	-0.16	-0.18	-1.46	0.63	0.41	0.59	0.72	0.78	0.03	2.11	0.13	0.97	1.12	1.62	0.52	-1.29	-0.19	0.93	-0.78	-0.82	0.0	0.02	1.19	0.68	-0.89	-1.01	0.03	-1.32	-1.0	0.27	-0.3	-0.6	0.42	1.77	0.11	1.59	-1.36	0.74	1.66	0.63	-1.78	0.31	0.39	0.1	0.93	0.02	0.54	1.44	0.54	0.14	-0.49	-0.03	0.39	0.52	1.31	1.2	0.83	0.89	-0.61	2.2	1.47	1.75	1.72	0.15	1.88	-0.24	0.43	-1.23	-1.4	-0.63	0.95	-0.2	0.21	0.56	-0.12	-1.19	0.57	0.11	-1.25	-0.41	-0.06	0.26	0.83	-0.5	-0.37	-0.15	1.01	1.0	-0.21	-0.6	0.3	-0.33	0.61	-0.75	-0.05	-1.53	-0.52	0.14	1.73	1.11	-0.6	1.79	-0.59	-0.66	0.07	-0.97	0.72	-2.08	-0.96	-0.24	0.48	-1.12	-0.71	-1.79	0.9	-0.64	-0.14	0.51	0.09	0.57	0.61	1.79	-0.69	0.54	-0.33	-1.41	-0.41	-1.76	0.16	-0.99	-1.46	-2.08	1.28	0.35	-0.69	0.15	0.16	-2.17	0.27	0.12	1.16	0.03	0.49	1.31	-0.01	0.37	-1.5	0.43	1.22	-0.35	-0.33	-1.17	-0.59	-0.15	-0.48	0.04	0.76	1.73	1.91	-1.83	-0.01	0.89	-0.59	0.73	-2.06	1.48	-0.71	-1.08	-1.15	1.84	-1.07	-0.74	0.7	-0.75	1.58	0.14	0.58	0.19	0.96	-0.25	1.17	-0.95	-0.89	-0.87	-0.3	0.31	0.96	0.31	-0.22	-0.71	-0.45	0.11	-0.01	-0.94	-1.3	-0.3	-1.22	0.19	-1.3	0.87	0.67	0.04	-1.12	-2.49	-1.06	0.54	0.43	-0.58	1.24	-0.56	-0.59	0.94	0.82	0.21	0.54	-1.23	0.26	-0.85	1.1	-0.05	0.99	1.37	-0.65	-0.09	0.23	0.16	-0.36	-0.27	0.53	-0.88	0.48	0.3	-0.59	-0.2	0.46	-0.88	-0.72	0.7	0.2	1.48	1.7	-0.43	-0.02	0.36	-0.24	-0.26	-0.7	1.83	-0.52	2.01	0.43	-0.26	-0.85	0.41	-0.76	-0.39	0.02	0.72	0.92	0.97	0.48	0.68	-0.45	1.13	-1.0	0.95	-0.35	0.21	-0.43	1.28	1.56	0.91	-1.56	2.04	0.75	-0.04	0.93	1.47	-1.16	1.14	0.91	1.42	0.73	0.64	-0.7	0.61	2.07	1.21	-0.91	0.37	-0.71	0.2	1.37	-0.39	0.84	-0.92	0.42	0.87	0.18	1.33	1.49	1.03	0.84	-1.94	-2.03	0.22	2.46	1.52	1.41	-0.45	-0.52	-0.15	2.64	-0.77	-0.14	-0.72	1.79	-1.72	-1.24	1.84	-0.9	-0.9	-0.43	-0.51	-1.16	0.09	-1.01	0.05	-0.39	0.72	-0.57	-0.99	-1.19	-0.76	-0.96	1.55	-0.14	-0.84	-1.14	-0.01	0.7	0.37	0.92	0.76	0.17	1.18	1.59	0.78	-1.44	-0.06	-0.05	0.68	-1.0	0.16	-1.38	0.57	-0.21	-0.06	0.89	-0.42	1.21	1.46	-1.06	0.08	0.69	0.94	-1.21	0.74	-0.58	-1.55	-0.21	0.07	0.39	-0.8	0.56	-1.66	-0.56	0.45	1.33	-0.08	1.24	-0.34	-0.42	1.44	1.61	-1.3	0.05	1.23	0.19	1.12	-0.86	-0.75	0.81	-0.06	-0.82	-1.01	1.44	-0.45	2.04	0.08	1.16	-0.48	0.45	-0.11	1.77	-1.49	-1.19	1.01	-0.03	-0.73	-0.88	0.62	0.75	1.8	-0.45	0.97	1.0	0.9	-1.25	0.23	-1.05	-1.19	-0.54	-2.13	0.43	2.21	-1.05	-0.18	0.89	0.65	0.1	-1.61	-0.74	0.65	1.17	0.92	-0.85	0.77	-0.61	-0.82	1.54	-1.19	0.03	0.05	0.18	-1.19	-0.71	0.9	-0.02	-1.47	0.24	-0.03	1.53	-0.56	0.3	-0.28	0.86	0.3	-0.11	-0.22	1.26	0.98	0.58	1.14	-0.11	-0.02	0.84	-0.4	-0.12	-1.12	0.42	-0.02	-0.36	0.38	1.58	-0.79	-0.44	0.05	0.62	0.42	0.5	0.55	1.93	-0.95	0.46	0.74	-0.65	0.88	-0.69	1.09	0.87	1.17	0.54	0.77	1.48	0.19	0.88	0.39	-0.66	1.48	-0.09	-0.99	-0.87	-0.98	-0.51	0.98	2.06	-0.47	-0.84	0.75	0.12	2.19	1.04	-0.47	0.24	1.13	-0.23	-0.49	0.0	0.95	-1.04	0.7	-0.68	-2.49	-0.7	-1.05	-0.77	0.22	1.16	-0.73	-0.78	-0.95	-0.6	0.7	1.87	0.79	0.75	-0.28	1.42	0.29	0.24	0.3	-1.16	1.33	0.68	-0.74	-1.56	-0.05	-0.9	0.64	-1.13	0.32	-1.37	-0.86	-0.9	0.77	0.43	-1.68	0.41	-2.2	0.37	-1.17	1.22	0.59	-1.07	1.97	1.32	0.3	-0.15	0.72	1.82	0.43	-1.52	0.4	0.09	-0.08	-0.3	0.54	0.72	-0.05	-1.01	1.34	-0.64	0.14	-2.17	0.4	1.02	0.39	1.15	0.6	1.62	-0.48	1.71	1.3	0.08	0.99	0.18	1.36	0.3	1.92	0.47	-1.65	-1.09	-1.4	-1.43	0.41	-1.38	0.43	-0.03	-0.81	-0.32	1.6	-1.38	0.61	-0.86	0.42	-0.76	-0.19	1.13	-0.97	-1.88	-0.39	1.0	-0.84	0.98	0.08	-0.67	-1.34	0.9	-1.15	0.47	1.43	-1.06	0.31	2.44	-0.14	0.71	0.6	1.72	0.42	0.89	-1.12	0.57	-0.09	0.42	-1.07	2.1	-1.9	-0.4	0.31	1.02	0.01	-0.57	-0.47	-0.78	-0.75	1.73	-0.2	-0.97	-0.36	-0.08	-0.53	-2.14	-0.52	0.84	-1.41	1.1	-0.03	-0.79	-0.31	-2.25	0.41	0.16	-1.25	0.36	0.77	0.55	-0.79	1.46	0.64	0.49	0.93	-1.27	2.5	-1.02	-1.24	1.98	1.0	0.67	-1.59	1.02	-0.74	1.27	-0.25	-0.97	-1.55	-1.53	-0.71	-0.71	2.01	0.24	-1.01	-0.45	0.73	1.34	0.19	-0.09	-0.29	-0.61	-0.52	-0.66	0.49	-0.82	0.54	-0.17	-0.86	-0.47	-0.55	0.7	0.75	0.94	0.76	0.35	-0.29	0.64	1.58	2.01	-1.53	-1.21	0.15	1.25	0.08	-0.16	-0.7	-1.03	-0.2	-1.35	-0.29	-1.28	0.02	-0.44	-0.41	0.12	-0.91	-0.06	-0.75	-0.68	-0.16	-0.53	1.05	-0.66	1.02	0.53	-1.83	0.36	0.02	-0.6	0.51	0.45	0.68	-0.15	-0.24	-0.85	-0.23	0.05	0.45	1.66	-1.99	-1.5	1.24	0.99	0.67	-0.85	0.15	-0.18	0.09	2.0	1.3	-0.77	0.11	0.08	-0.55	1.22	-1.08	1.58	-0.58	0.19	-0.49	-0.98	-1.17	-0.02	-0.09	-0.68	0.39	0.06	0.11	-1.39	0.6	-0.97	-0.22	1.2	-0.48	-0.28	1.89	1.26	0.88	-1.82	
DCM	0.79	1.15	0.88	-1.05	1.91	1.02	-1.22	0.1	0.81	0.9	-0.62	0.04	-0.37	0.41	-0.08	-0.28	-1.27	-1.64	0.61	-1.19	-0.41	1.52	-0.84	-0.84	0.55	0.98	0.69	2.09	1.43	-0.63	-0.26	1.08	-2.85	-0.91	2.06	1.3	1.24	0.46	-0.29	-0.78	-0.81	-1.12	0.33	0.44	1.24	-0.57	0.09	-0.48	-0.93	-1.43	0.23	-0.18	0.22	-0.36	-0.38	-1.28	1.44	-2.09	-0.17	0.35	-0.9	0.24	0.33	0.24	0.7	0.08	-1.86	0.5	-0.23	-0.38	1.23	1.69	-0.2	0.05	-2.33	-0.87	0.54	-0.78	0.66	0.38	-0.69	-1.78	0.6	1.39	0.3	0.36	0.7	0.32	0.73	-0.31	0.58	0.4	1.87	1.39	0.26	-0.32	2.17	-2.01	0.04	2.37	0.54	1.14	-0.95	1.62	-0.73	-0.68	-1.87	-1.46	0.99	-0.4	2.09	-1.14	-0.11	-1.41	-2.27	0.46	0.66	-1.11	0.75	-0.83	1.09	-0.52	-0.01	-1.19	0.61	0.46	-0.88	-1.18	0.62	1.7	-0.63	0.11	-0.16	1.1	1.34	0.18	-0.81	0.12	0.64	0.54	1.91	-0.04	-0.87	1.87	-0.21	-0.15	1.06	1.13	0.07	-0.96	1.44	-1.53	-0.75	-0.77	0.53	1.67	0.16	-1.8	1.71	0.39	0.86	0.59	-0.04	0.4	0.24	0.32	0.29	0.44	-0.92	-1.92	0.37	1.28	1.08	1.86	0.17	-0.57	0.97	0.0	1.61	-1.11	-0.2	-0.47	-1.26	-1.73	-1.0	0.14	-0.72	1.81	-1.14	-1.51	0.02	0.0	-1.45	-1.04	-0.57	-0.42	1.17	-2.72	-0.04	0.8	-0.04	-0.25	0.67	0.5	-1.54	-1.32	0.19	0.46	0.14	0.16	0.25	0.03	-0.65	0.19	-0.23	-1.81	1.93	-1.24	0.01	-0.54	-0.4	-0.37	0.04	0.67	-0.27	0.61	0.57	0.76	1.61	0.41	0.72	0.84	0.22	-0.26	0.74	0.34	0.59	-0.58	-1.68	1.25	0.69	0.56	0.46	-0.76	1.01	1.15	-0.9	0.7	0.34	-0.03	0.62	-0.37	1.76	-0.26	-0.96	0.61	1.16	1.43	-0.61	0.33	1.51	-0.39	1.55	0.0	-0.34	-0.22	0.45	2.24	-1.12	0.18	-0.87	1.3	-0.71	-0.07	0.71	1.18	-0.33	1.85	-0.56	-1.03	-1.17	-0.53	-0.27	-0.75	-0.25	0.94	0.18	1.48	1.05	-1.14	-0.1	0.66	-0.94	-1.35	1.26	0.9	-0.9	0.79	1.18	-0.39	0.75	2.17	-0.42	1.85	0.4	0.18	1.58	0.68	-0.83	-0.29	-0.42	0.21	-0.84	-1.19	-1.62	0.31	-1.19	-0.25	-0.23	-0.34	-2.44	-0.12	2.43	-0.77	-0.36	-0.06	0.23	-0.18	-0.85	-0.17	-0.51	-0.02	0.75	0.74	0.68	1.86	-2.14	1.57	-0.05	-1.12	1.28	-1.0	-0.17	-0.99	1.35	-1.08	-1.64	1.22	-0.63	1.51	1.02	-1.05	-0.93	-1.55	-0.73	-0.48	0.7	0.7	-1.22	1.82	-0.84	-0.73	1.13	0.79	0.63	0.88	-0.89	-0.6	-0.13	0.33	-0.61	-0.1	-0.01	0.57	-0.24	1.34	0.28	0.88	-0.96	-0.73	0.16	-0.05	-0.31	-0.87	-0.79	1.75	0.6	-0.17	-0.75	0.52	0.67	-0.07	0.27	-0.32	0.58	1.04	0.54	1.0	-0.23	0.4	0.94	0.15	0.67	1.05	-1.07	-0.87	1.26	0.65	0.24	0.63	0.71	1.31	1.08	0.1	0.2	0.78	0.1	0.46	1.84	0.47	-1.02	0.22	-0.47	1.83	0.1	-0.83	1.23	-1.24	-0.81	0.54	0.52	-1.16	-0.95	0.85	-1.14	0.34	-1.25	1.93	1.47	0.57	-0.81	-0.95	-1.21	-0.97	-1.29	-0.58	0.42	1.23	-0.47	-1.84	-0.09	-0.67	0.72	-1.22	0.03	2.02	-2.13	0.31	0.29	0.94	1.54	0.62	-1.54	1.18	-0.03	-0.35	0.44	0.18	0.75	-2.27	1.06	0.68	1.4	0.07	-0.48	0.5	1.12	-0.3	0.91	1.27	-1.4	1.11	-1.06	-0.37	0.02	1.53	1.0	1.39	-0.16	1.33	1.24	2.25	0.78	2.35	0.62	-0.15	-0.45	0.26	0.85	-0.2	-0.01	-0.46	1.78	-0.7	-0.08	0.46	1.19	-0.59	2.19	-1.48	-0.99	-0.99	-0.8	0.63	-1.48	-1.2	0.24	1.58	-0.63	0.13	0.02	0.86	1.04	-1.82	0.84	-0.52	1.2	-2.38	-1.54	0.4	0.43	-0.55	2.27	-0.99	0.36	0.59	-1.51	-1.47	1.06	0.05	1.56	-1.47	-0.32	-0.16	0.01	1.74	-0.74	-1.07	-0.69	1.55	-0.33	1.11	0.51	1.38	0.16	-0.29	0.3	0.84	0.73	-0.67	1.32	1.18	0.36	-0.94	-0.06	0.83	-0.51	0.18	-1.02	0.86	0.45	0.99	0.35	0.8	-0.13	-0.75	-0.78	0.25	0.71	-1.01	1.73	0.03	0.64	-1.09	0.33	-0.46	-1.15	1.08	-1.03	0.42	-1.45	-0.69	-1.0	0.46	-1.25	1.03	-0.19	-0.48	-0.58	0.7	-0.61	0.5	-0.86	1.29	1.28	-0.97	0.91	0.32	-0.52	-0.05	-0.71	-0.13	0.25	-0.17	0.73	-1.75	0.04	-0.27	-0.06	0.62	-0.85	0.52	0.32	1.01	-1.17	-0.29	0.92	-0.61	-0.66	0.5	0.1	-1.66	-1.2	-0.32	1.55	0.82	-0.88	-0.51	-0.79	-0.55	1.16	-0.65	-1.03	-0.72	-0.53	-0.2	0.52	-2.75	-1.21	-1.8	0.71	0.68	-0.22	0.44	1.34	0.73	1.22	-0.98	0.64	-0.8	-0.16	0.16	-0.18	1.17	0.2	-0.66	0.7	1.71	-2.3	0.57	1.77	0.6	-0.18	1.51	-0.64	1.26	-1.35	-1.01	-0.03	1.39	2.35	0.95	0.66	-0.22	-0.29	-0.77	2.06	0.86	-0.77	1.03	-0.28	-0.17	-0.04	0.07	1.03	-0.61	0.91	0.57	-0.14	-0.66	0.51	-0.31	-0.59	-1.55	0.48	0.11	-0.63	2.04	0.93	-0.82	0.05	-0.02	-0.48	-1.24	-0.54	-0.93	-1.0	-0.19	0.66	-1.36	0.39	0.16	-1.37	-0.51	1.1	2.26	0.69	-0.54	-0.64	0.21	-1.13	0.83	0.4	-0.97	0.2	-0.84	0.78	0.61	0.15	0.9	-0.84	-0.49	-1.4	1.57	0.1	-1.51	1.35	-0.7	-0.14	-0.18	0.07	1.68	-0.63	-0.72	-0.27	-2.28	-0.06	-0.44	-0.22	0.56	1.13	-0.46	-0.28	-1.11	-0.39	0.32	0.32	1.54	1.14	2.22	-0.75	0.86	-0.83	0.06	-1.32	-1.32	-0.4	1.9	2.95	1.26	0.88	0.83	0.11	0.25	-0.41	0.22	-0.49	-0.15	0.33	0.48	0.93	-0.98	-1.01	-1.94	-1.5	1.98	-0.52	-0.08	0.19	-1.14	1.87	-0.98	-0.2	0.36	-1.16	-0.64	-1.66	0.76	1.28	0.31	0.0	-0.62	1.06	0.54	0.69	0.8	-0.27	2.13	-0.68	0.31	0.21	1.93	0.99	0.11	0.07	-1.89	0.26	-1.71	0.87	0.22	-0.32	0.3	1.0	-1.0	-0.09	0.83	0.16	-1.41	-0.36	-0.91	0.66	-0.84	-1.08	-0.22	-0.99	0.17	-0.19	-0.55	1.19	-0.09	-1.18	1.88	-0.25	0.88	-0.39	0.31	-0.08	-1.36	-0.24	1.07	-0.18	-0.31	-1.09	0.12	1.2	1.18	0.41	-1.41	-0.98	-0.55	-1.17	0.64	0.44	1.45	0.83	-0.79	-0.23	-1.6	-0.61	0.07	0.1	2.14	-1.7	-1.15	-0.8	1.37	-1.18	0.02	0.2	0.76	-0.01	0.14	-0.63	1.26	-0.36	0.59	0.63	-0.81	0.45	0.08	1.43	0.42	-0.28	-1.53	-0.2	-0.69	0.02	0.43	1.44	1.74	-0.72	0.98	-0.9	0.78	0.32	-0.58	-0.02	1.57	0.88	0.23	-0.06	-0.39	0.75	0.18	-0.21	0.47	-0.36	2.63	1.03	0.23	-0.01	0.87	0.95	1.0	-0.89	0.39	-0.69	0.89	-0.12	0.88	0.18	-1.48	-0.85	-0.09	-1.48	0.82	-0.53	-0.31	0.13	0.93	1.44	0.11	0.06	-2.13	-0.24	-0.24	1.37	0.78	0.83	-1.23	-1.77	-0.3	-1.0	1.05	1.44	-1.13	-1.09	-0.07	0.67	0.76	0.73	0.58	1.38	0.82	0.4	-1.22	1.13	-0.62	-0.89	0.04	-0.44	-1.3	1.44	-1.02	0.05	-0.08	-0.13	0.2	0.05	-0.95	-1.28	1.58	1.27	-0.79	-1.33	-2.24	0.18	1.27	0.16	-0.19	1.03	-1.17	-2.08	0.16	0.32	-0.16	-0.36	-0.22	-0.5	0.04	1.08	2.24	-1.46	-0.34	-0.64	0.47	-0.84	0.7	-0.22	-0.86	0.62	-0.28	-1.44	1.24	0.2	-0.05	1.45	-0.13	-0.55	1.39	-0.63	-1.96	0.95	-0.05	2.25	1.35	0.85	1.16	0.76	-0.16	0.14	-1.83	0.86	0.38	-1.05	0.4	-0.23	-0.26	0.02	2.02	0.78	0.22	-1.18	0.79	0.86	-0.05	2.2	1.14	-0.11	0.6	-0.54	1.1	-0.83	1.36	1.17	0.46	-0.04	0.17	-0.13	-0.54	-0.01	-1.05	-0.41	-2.08	-1.17	-0.67	-1.12	-0.6	-1.76	-0.54	0.43	0.27	1.37	-0.4	1.17	-0.13	-1.07	-0.61	1.72	-0.4	-0.87	-1.09	0.77	-1.47	0.07	0.48	1.05	1.4	1.68	1.01	0.54	0.91	-1.79	-0.35	0.2	0.12	-1.91	-0.16	-1.01	0.82	0.59	0.82	0.21	0.52	0.32	-0.77	-0.58	0.67	-0.55	0.05	1.68	-0.31	1.56	-0.25	-1.14	0.77	0.69	0.38	0.24	-0.65	0.78	-1.55	-0.32	-0.22	0.34	-0.74	0.06	1.65	0.49	1.2	0.5	0.86	1.94	-0.62	-1.32	-2.14	0.98	-0.6	-0.49	0.35	1.05	0.44	-0.2	0.42	0.06	-1.85	-0.28	0.05	-0.43	-0.84	-2.0	0.65	0.89	1.31	-1.25	-0.92	2.0	0.63	0.51	-1.69	0.1	-0.16	-0.67	-0.94	-1.1	1.18	0.27	1.26	-1.17	-0.71	1.29	0.33	0.66	0.89	-0.31	0.56	0.05	1.82	-0.19	-0.24	-0.27	-0.7	0.66	-1.24	-0.02	0.56	-1.03	-1.22	2.27	-2.11	-1.76	-0.3	-0.29	-0.63	-0.04	-0.02	-1.05	0.78	-0.49	0.76	2.13	0.06	0.46	1.24	-0.4	0.39	-1.39	-1.27	-0.51	-1.53	1.87	-1.17	0.19	0.34	0.53	0.39	-0.99	0.35	-0.07	0.96	-0.84	1.41	1.36	0.71	0.33	0.76	-0.95	-0.69	-1.16	1.32	-1.9	-1.33	-1.03	-0.31	-1.3	1.46	-0.49	-0.93	-0.54	0.27	-0.11	-0.56	0.0	2.11	0.02	-0.45	-1.29	-0.75	-0.38	0.72	-1.57	-0.29	-0.55	-0.77	-1.34	1.88	-0.15	-0.12	-1.59	-1.16	-0.77	-0.22	0.45	-0.33	1.84	-0.12	-0.04	0.67	1.17	-0.71	2.06	1.73	-0.25	-0.02	-1.26	2.57	1.25	-0.29	-0.68	0.84	0.2	0.89	0.72	-0.53	-0.02	0.02	-1.78	-0.14	-1.55	0.01	-0.31	-1.74	1.36	-0.45	0.51	-0.37	-1.16	0.31	0.17	0.49	-0.36	0.42	-0.22	1.18	0.9	1.31	0.65	-1.16	-0.74	0.67	-1.59	-0.95	-2.06	1.05	0.16	-0.26	-2.42	0.9	0.75	-0.26	-0.39	-1.38	1.0	-0.21	0.79	-0.66	-1.0	-0.32	1.08	0.38	0.88	1.34	0.5	1.48	-1.69	-1.16	-0.16	-1.88	-1.13	-0.57	-1.11	1.46	0.1	-0.27	0.45	1.84	1.04	-0.19	0.63	1.98	1.48	0.67	-0.42	-0.43	1.13	-2.27	0.69	1.43	-1.11	-0.75	-1.01	-0.53	-0.45	-1.66	0.13	-0.32	-0.74	-0.95	0.9	-0.52	-0.45	-1.88	1.68	1.72	-0.53	2.06	-0.02	0.35	0.56	-0.43	0.32	1.49	-1.75	-1.28	0.71	1.28	1.35	-1.34	-1.18	1.25	0.2	1.05	0.08	0.96	-0.64	-1.17	-1.44	-1.77	0.96	0.81	0.82	-1.72	-1.06	-1.88	-0.58	0.99	-1.05	-1.57	1.02	-0.5	0.47	0.16	0.54	-0.92	-2.02	0.72	0.37	0.18	0.86	0.75	-0.59	1.08	0.34	-1.83	-0.09	1.11	0.32	0.4	1.09	0.83	-0.82	-0.72	0.77	-2.05	1.41	-0.17	-1.54	-0.89	0.02	-0.74	-0.57	-1.54	-0.21	0.01	-0.17	-0.5	0.8	-1.03	-0.34	-0.72	0.51	0.48	-0.27	-1.17	1.11	0.27	-0.53	-0.69	-1.09	-0.1	-2.06	0.39	0.43	0.74	-0.73	-0.24	-1.14	0.63	1.75	-0.88	0.83	-0.02	1.22	-0.25	0.01	-0.19	1.86	-1.37	-0.69	0.55	0.13	2.09	1.74	-1.33	-0.91	-0.45	-0.06	-1.89	0.9	-0.07	0.9	0.85	0.02	0.85	-0.33	-1.32	0.21	0.62	0.98	0.91	-1.16	0.82	-0.88	1.25	-0.85	0.0	0.2	0.13	-1.33	1.21	2.45	-0.46	-0.48	0.4	-1.02	-1.78	-1.12	-0.06	1.17	-1.15	-0.6	-1.68	-0.16	0.53	-0.77	-0.85	-0.39	-0.74	0.64	1.38	0.23	-0.17	0.99	0.17	0.85	1.45	-0.7	0.13	-0.21	-0.9	0.43	2.21	0.11	0.5	-1.23	0.88	1.12	-1.14	2.35	-2.01	0.91	-0.76	-0.63	-0.4	1.76	0.89	-1.38	-0.91	0.77	0.27	-0.52	-1.56	-1.47	1.2	-1.55	0.46	-0.91	0.41	-0.78	2.41	2.36	0.51	-1.3	0.19	-0.41	0.28	2.26	1.18	1.0	-0.69	1.99	2.02	0.09	-0.69	-0.39	1.41	-1.05	1.68	1.04	-1.33	-1.08	-1.21	-0.63	0.62	-0.03	0.85	1.02	-1.39	-1.41	-0.94	0.07	0.92	-0.26	0.72	-2.02	-0.86	-1.08	-0.4	0.68	0.1	-1.45	-0.64	2.24	-1.37	-0.26	-1.28	0.61	0.79	0.51	1.58	-1.06	-0.59	0.11	-0.46	0.21	0.49	-1.11	-0.66	-0.25	1.09	0.96	2.39	-0.27	-0.71	-0.44	-0.06	-0.16	1.24	0.14	-0.51	-1.65	0.16	-1.09	0.28	1.61	0.74	0.85	-0.78	1.69	0.18	-0.01	-0.78	-0.34	-0.5	-1.45	0.1	-1.58	0.91	-1.49	0.72	-0.52	-0.27	1.43	-0.09	-1.3	-0.77	0.33	-0.32	0.36	-0.91	-0.94	0.35	-0.28	-0.19	-1.64	-0.45	0.77	-0.35	0.71	-0.81	-0.75	-1.52	-0.94	0.99	-0.64	0.06	0.62	2.4	-1.43	0.58	-0.65	-0.13	2.32	0.3	0.42	-1.0	0.4	1.63	-0.13	1.01	2.43	-0.21	2.93	1.38	-1.41	2.29	0.19	1.85	0.67	-1.18	0.03	-1.36	0.11	1.64	-0.8	0.99	0.82	-0.52	0.22	-2.03	-0.67	-0.13	1.46	-0.99	0.97	0.84	-0.56	-1.36	0.46	-1.26	-0.1	-0.9	0.78	-0.06	0.24	-0.8	-0.3	1.62	-1.14	0.25	-0.47	1.17	-1.21	-0.39	-0.18	-1.35	0.06	-0.22	-2.14	0.99	-0.04	0.27	-0.77	-0.93	-1.22	-0.81	-0.02	-1.43	-1.2	-0.47	0.26	-0.19	-0.21	-0.85	0.57	0.75	-0.09	-1.36	2.27	0.05	0.45	-1.83	0.31	-0.79	-0.32	-0.02	0.99	-0.52	-0.88	-0.68	-0.82	-1.07	0.66	1.13	-0.01	-0.95	-0.57	1.36	-0.91	-0.78	1.47	-1.31	1.55	-1.29	-0.47	-1.95	0.88	0.26	1.18	0.14	-0.22	-0.45	0.8	0.07	0.96	0.71	1.37	-0.26	1.84	0.79	1.08	-1.55	-0.78	0.77	-0.23	0.01	-1.05	0.85	-0.62	0.1	-0.09	-1.6	-0.08	-0.52	1.12	-0.05	0.97	-0.53	-0.38	0.27	0.26	-0.02	-1.39	0.78	-0.09	-0.58	0.11	-0.25	1.39	0.17	-1.42	1.45	0.85	2.4	0.6	-0.47	-0.09	1.02	-0.89	-0.63	-0.71	-1.02	-0.58	1.16	1.04	1.62	1.02	0.4	1.06	-1.15	0.44	0.09	-1.24	1.07	1.58	0.54	1.01	-1.43	-1.13	0.77	-0.28	0.83	0.58	-0.02	0.76	-0.97	0.92	-0.49	0.8	-0.17	1.86	-0.15	-0.05	0.99	2.13	1.24	-1.26	-1.83	0.72	1.3	-0.39	0.25	-0.93	-0.75	-0.86	0.83	-0.85	-1.69	0.32	0.25	-1.51	0.56	0.12	-1.19	0.01	-0.02	-0.17	1.12	-0.38	0.03	0.74	0.57	-0.51	0.24	-0.42	-1.02	-1.44	-0.7	-1.76	-1.77	-0.68	0.79	0.63	1.08	-0.15	-0.11	-2.83	0.73	-1.42	1.08	1.82	-0.03	0.46	0.57	1.13	-1.11	-0.27	-0.95	0.86	-2.18	0.07	-1.18	0.57	1.34	-1.38	-0.24	-0.01	1.17	-1.12	1.13	1.34	0.69	-0.95	-0.72	-1.11	0.44	1.45	0.25	-0.41	-0.03	-1.01	0.02	-0.43	-0.19	-0.26	-0.34	-0.24	-0.82	0.75	-0.41	-0.67	-0.27	-0.63	0.36	0.68	0.71	-0.62	-0.62	-1.03	-0.01	-0.18	-0.32	0.65	-0.64	0.05	0.2	0.11	-0.78	0.34	-0.09	1.16	0.75	-0.85	-1.26	-1.87	2.07	-1.65	-0.48	1.36	1.28	0.02	-0.22	-0.64	2.09	-0.57	0.83	-1.18	-0.63	1.76	1.1	0.83	1.12	-0.41	0.77	-0.05	-0.37	-0.65	0.22	0.41	0.37	1.37	0.07	1.59	1.59	-1.73	-0.26	0.38	-0.15	-0.52	-0.72	2.24	-0.21	-0.86	0.38	-0.88	-1.09	-1.74	1.36	0.69	1.14	-0.53	0.04	0.57	2.17	1.49	0.81	0.83	0.83	0.79	-2.09	2.27	-1.63	-0.15	-1.27	-2.26	-0.54	0.9	-0.38	2.07	-0.96	0.42	-2.2	-0.15	-2.51	0.48	0.78	-1.72	0.35	-0.26	-0.45	0.28	-0.59	1.5	0.15	-1.03	-1.78	0.23	0.65	0.02	0.77	1.84	0.08	-1.51	-1.38	-0.86	-1.02	-0.71	-0.88	-1.93	-0.82	-1.2	-1.64	1.23	1.72	0.27	-0.11	1.93	0.05	-0.57	-0.29	-1.07	0.64	-0.84	-0.33	0.03	0.75	-0.8	-1.3	-0.93	-1.81	-0.55	-0.6	-0.46	-0.68	-0.77	-0.67	-0.23	0.29	-0.05	-0.73	-0.03	0.51	1.23	0.78	0.55	-1.0	-0.2	0.68	-1.27	0.64	-0.98	0.53	1.01	-1.75	-1.68	0.54	0.79	2.44	1.28	1.4	0.2	1.85	0.78	-1.11	1.28	-0.23	0.74	-0.19	0.49	2.06	0.41	0.07	1.93	-0.33	-1.75	-0.12	0.1	-1.45	-1.12	-0.94	-0.3	-0.73	-0.49	-0.02	2.26	-0.13	0.56	-0.37	-0.15	1.89	-0.55	0.18	-1.26	-0.51	0.43	0.53	0.92	-0.19	0.26	1.81	-0.04	0.18	-1.02	-1.15	-0.5	-0.31	-1.25	0.61	0.43	-0.47	0.38	0.14	-2.14	0.02	1.69	1.44	-0.73	0.29	0.56	-0.5	0.97	-0.31	-0.07	0.94	-0.01	0.84	0.25	-0.5	0.17	1.74	-0.66	-0.25	-0.83	1.13	0.35	0.16	-0.35	0.32	0.41	0.72	-1.41	1.4	-0.03	1.76	-0.79	0.11	-1.46	-0.99	-1.15	1.69	1.31	-0.8	-0.15	-1.72	-1.2	1.43	-0.48	-0.41	-0.19	0.13	-0.44	-0.12	-0.39	0.83	0.28	-0.33	1.06	0.34	-0.25	0.27	0.62	0.55	-0.92	-0.03	0.94	-1.07	2.02	0.19	0.08	1.99	0.6	-0.43	1.26	0.94	-1.56	0.44	-0.4	-0.87	-1.27	-0.36	0.61	1.13	0.46	0.38	0.87	1.77	0.0	-1.5	1.39	1.27	-0.88	-0.29	1.36	-1.72	0.31	0.09	-0.94	-0.81	-0.58	2.25	-0.42	1.06	0.78	-1.35	-1.43	-0.31	-0.97	1.39	-1.05	0.37	-0.19	0.21	0.07	-0.18	0.86	-0.83	0.58	1.82	1.56	0.5	0.53	-0.21	-0.96	0.96	0.67	-0.33	0.41	0.72	-0.3	1.34	-0.12	-1.25	0.93	0.98	-0.9	0.02	2.29	2.06	1.48	1.88	1.6	1.31	-0.07	0.63	-0.48	-0.78	1.13	1.8	-0.45	0.08	-0.08	-0.05	-1.54	-2.06	-0.25	-0.49	0.8	1.05	-0.4	1.69	0.09	-0.5	0.97	-0.77	0.31	0.96	-0.53	-2.3	-1.69	-0.26	0.01	-2.24	0.57	-0.5	-1.4	-0.35	0.22	-0.32	-0.5	0.71	0.17	-0.15	0.04	-2.11	-0.41	-0.47	-0.56	0.59	-0.62	0.12	-0.63	0.9	0.35	-0.86	-0.65	1.73	0.58	-0.57	-1.16	0.12	0.84	0.85	0.38	-1.85	-1.9	-0.58	-0.54	1.26	0.68	-1.13	1.92	1.04	-0.89	0.23	0.34	-0.4	0.65	1.25	-1.07	-2.17	-0.58	-0.12	2.05	0.9	0.29	-0.58	0.04	-0.85	1.33	0.52	-0.43	-0.15	-0.74	0.54	-0.58	0.04	-0.65	-0.38	1.26	0.47	1.22	1.33	1.39	-0.5	0.38	-0.12	-0.1	-0.22	-1.06	-0.02	-1.26	-1.12	0.57	-0.62	0.05	-1.39	0.46	-1.32	-0.36	0.15	-0.34	0.53	-0.05	1.02	0.56	0.43	0.32	-0.85	0.11	-1.48	-0.29	0.92	1.87	-0.45	2.41	-1.48	0.34	1.43	0.35	0.81	-0.88	0.84	1.52	-0.25	-0.11	0.3	-0.29	-0.8	1.07	0.95	0.57	-1.33	2.26	-1.06	0.74	1.09	1.62	2.1	0.36	1.61	-2.62	-0.23	1.16	0.44	1.13	-0.92	-1.25	1.36	0.87	1.59	-0.79	-0.26	-2.0	0.43	-0.05	-0.1	-0.03	0.64	1.47	1.44	-0.12	-0.63	0.58	-0.32	1.6	1.81	-0.74	-1.04	-1.06	-0.93	0.44	1.11	0.67	-0.18	0.69	1.22	-0.35	-0.61	0.66	-1.04	0.96	1.41	0.92	1.86	0.76	-0.99	-0.82	-0.19	-0.04	1.27	1.97	0.34	-1.36	1.36	1.6	1.29	-0.09	0.18	-1.28	0.02	1.96	0.65	-0.26	0.3	0.5	0.47	-0.14	0.18	1.78	0.66	-0.25	-0.13	0.49	-0.67	-1.02	-1.3	0.98	-1.28	-0.33	-0.2	1.36	-1.15	-0.87	-1.3	1.45	0.49	-0.74	-0.3	-0.15	1.63	-0.82	-0.03	-0.37	0.9	-1.41	-0.11	-0.73	-1.23	-0.71	-0.71	1.07	-0.88	0.71	0.3	-1.7	-1.15	1.61	-1.27	-1.34	-1.45	-0.74	1.57	-0.71	-1.32	-0.63	-1.34	0.11	1.18	0.15	1.23	0.58	-0.85	-0.59	-0.97	1.15	0.1	0.35	-0.11	-0.6	1.85	-0.43	-0.36	1.36	-0.71	-0.61	-0.46	0.11	0.06	-0.83	0.64	-2.16	0.13	-1.17	-0.16	-0.86	-0.86	-0.87	-0.47	-0.9	-0.52	0.12	0.35	-0.59	0.83	1.65	-0.34	-0.25	-1.71	-0.31	-0.1	0.85	-0.07	-0.75	-0.63	-1.36	1.03	1.17	-1.35	-1.61	-0.03	0.46	0.91	-1.82	1.73	0.25	0.31	-1.18	1.14	0.67	-0.71	0.36	-0.54	-1.2	-0.34	1.44	-0.91	-0.39	-0.91	0.13	-1.95	0.01	0.85	-1.8	1.65	-1.22	-0.54	0.1	0.16	0.26	-1.77	-0.49	1.64	-0.85	-0.4	0.14	0.31	-0.35	-0.11	0.95	0.49	0.44	0.1	-0.75	-1.07	-0.83	1.6	-0.9	-1.9	-1.42	-0.87	-0.1	-0.73	0.32	0.07	-0.1	-1.0	-1.14	-0.38	-1.44	-2.47	-0.14	0.98	-0.47	1.2	0.12	-0.53	0.68	-0.03	1.08	0.48	0.4	0.65	-0.41	-0.3	-1.21	-0.61	0.65	-0.68	0.85	-1.2	0.3	0.28	-0.9	-0.55	0.27	-0.24	-0.22	0.33	0.79	-0.92	0.0	-0.06	-0.66	-0.73	-0.48	1.86	1.2	0.03	-0.87	-1.61	0.26	1.66	0.39	1.56	-0.33	0.93	1.11	1.45	-1.55	1.77	0.66	1.94	-0.15	0.56	0.23	-0.29	-0.58	-0.66	-0.79	-1.17	-1.05	-1.65	0.79	0.89	-1.0	-1.37	-0.59	-0.37	0.63	2.49	-0.8	0.61	-0.05	-0.57	1.1	0.33	-1.3	0.54	-0.13	-0.12	-0.53	1.57	-1.11	0.65	2.07	-0.25	-0.34	-0.5	1.22	0.67	1.89	-0.5	0.87	0.21	-0.35	0.5	0.09	-0.7	1.48	-0.33	-0.38	1.09	1.08	0.95	-1.77	-1.04	-1.01	-0.98	-0.06	1.88	0.61	0.48	-0.52	-0.4	-0.21	-0.13	0.07	0.41	0.87	-1.53	-0.39	-0.63	-0.52	0.1	-1.52	-0.53	0.31	-0.63	-0.27	-1.58	-0.99	0.14	-1.16	-0.25	-0.19	1.36	1.23	2.06	0.71	-0.27	1.09	0.26	-0.25	-1.9	1.09	-0.36	-0.59	1.64	1.16	-0.49	-0.26	-0.23	1.58	-0.7	0.38	0.06	-0.23	0.09	-0.98	1.58	-0.42	-0.36	0.08	0.04	1.09	0.07	1.18	-1.31	-0.19	-0.31	-0.03	1.5	-0.06	0.45	0.66	-1.71	-0.12	0.93	-0.25	1.32	1.68	0.63	-1.23	0.23	1.54	-1.34	-0.26	0.38	1.61	-0.37	0.36	-1.44	-0.28	0.84	-0.45	0.62	0.6	0.38	-1.51	0.51	-0.24	0.27	-0.89	0.67	-0.37	0.21	0.25	0.98	-0.52	1.33	-0.37	-1.11	-0.67	1.18	1.14	0.68	1.52	1.04	0.3	-0.33	-1.65	1.43	-0.01	0.13	0.71	-0.55	-1.03	-0.13	-0.33	0.13	-0.79	1.2	0.69	0.62	1.82	1.23	-1.72	-0.5	0.14	-1.91	-0.96	1.94	-0.42	-0.72	-0.47	0.65	0.73	-1.1	0.28	-0.88	-0.08	0.45	1.1	-0.42	-0.1	0.75	0.87	-0.68	-0.58	0.85	-0.78	-0.94	-0.56	1.33	-1.58	-0.35	1.64	0.33	-0.42	1.18	2.08	0.43	-0.71	-1.01	-0.56	-0.15	1.66	-0.23	-1.12	-0.56	-0.74	1.09	-1.54	0.01	-0.02	1.48	-0.68	0.58	0.27	-0.93	-0.2	-0.78	0.8	-0.1	-0.05	-0.74	1.51	-0.42	-0.41	-0.93	-0.41	-0.15	0.24	1.01	-0.93	-0.66	-0.67	-0.75	-0.79	0.09	-0.48	2.62	-2.88	-0.67	0.93	-0.48	-0.41	1.35	-1.26	0.18	-0.55	1.78	-1.1	1.06	1.47	-1.03	-0.14	-0.91	-1.22	-1.3	0.18	-0.08	1.1	1.38	0.66	0.92	-0.09	1.43	-0.25	-1.06	0.82	-0.6	-1.32	0.41	-0.44	-0.75	-1.83	-1.52	-0.38	0.07	-1.31	0.59	1.41	-0.14	1.38	-0.66	0.65	-0.62	1.32	0.35	0.52	0.58	-1.53	-0.37	-1.93	-2.02	0.25	1.43	1.0	0.18	-0.61	0.13	-0.12	-0.54	-0.97	0.89	0.24	2.67	0.31	0.22	1.53	0.41	-0.41	-0.73	0.21	0.47	-0.03	0.22	2.13	-0.11	0.64	-0.37	-1.64	-1.09	0.89	-0.54	-0.55	0.6	1.68	-0.48	-0.29	0.87	-0.11	0.07	-0.34	-0.99	0.18	0.84	0.04	-1.28	0.06	0.75	-0.66	-0.62	-1.76	-1.1	-0.47	0.33	-0.06	-0.69	-1.22	-0.6	-0.57	0.59	1.05	-0.01	-1.03	0.78	-1.01	1.93	-0.43	0.23	-0.85	0.28	0.67	2.01	-1.05	-0.79	-0.63	1.83	1.4	0.92	0.19	-0.34	1.14	-0.7	-0.71	0.05	-0.46	-0.37	0.11	0.21	0.92	-1.07	0.28	-0.15	-2.17	0.75	-0.95	0.47	-0.94	-0.49	-1.0	-0.38	-0.41	0.78	1.32	-0.84	1.88	-0.05	0.49	-0.26	-0.38	-0.88	-0.15	-0.55	0.36	1.25	-0.02	-1.96	-1.88	0.18	1.34	-0.02	1.12	-0.68	0.44	-0.55	0.41	0.45	-0.01	0.69	-1.19	-0.84	0.38	-0.07	1.15	1.67	0.36	-0.06	-0.02	0.33	-1.0	-1.56	0.7	-0.14	-0.97	-0.37	-1.04	-0.32	-0.97	0.02	0.07	-0.03	1.41	-0.59	-0.52	-1.55	0.54	1.14	-0.8	1.38	1.91	-0.34	-1.63	-1.37	-1.37	0.45	0.05	0.98	0.02	-1.62	1.02	0.02	-0.57	0.23	0.84	0.89	0.97	-0.25	-0.05	-1.83	-1.02	-0.5	-0.7	0.13	-0.05	0.66	0.81	-0.78	-1.65	0.04	0.23	-0.09	-0.05	0.93	-2.23	-0.87	-0.08	0.48	-1.14	-0.12	-0.73	0.05	-1.22	0.69	1.69	-1.11	-0.57	0.47	-0.31	0.41	-0.56	-0.04	-0.87	0.38	2.3	-0.02	-0.79	-1.38	1.3	0.09	1.26	-1.11	-0.91	-0.95	1.9	-0.04	-0.48	-0.35	-1.39	0.54	0.08	-1.53	-1.28	0.32	-0.72	-0.11	-0.34	-0.09	-1.11	-1.5	-0.15	-1.3	0.35	-0.24	-0.75	-0.48	-0.37	-0.7	0.59	-0.04	0.02	0.5	1.08	-0.94	-0.58	-0.05	-0.84	-1.66	0.37	-1.64	-1.13	1.6	0.91	-0.08	0.77	-0.07	0.17	1.51	-1.0	0.63	-1.45	0.91	-0.73	-0.46	1.39	-1.24	-0.22	1.94	1.23	-0.91	1.0	1.08	0.72	-0.06	0.52	-0.01	-0.07	0.08	-1.49	1.67	0.63	0.28	0.22	0.32	-0.22	0.21	1.65	1.66	0.3	-0.71	0.17	0.73	1.28	-0.14	0.77	1.1	0.58	1.19	-0.21	0.91	0.92	0.16	0.83	-0.73	0.54	0.71	1.23	-0.05	-1.56	-0.18	0.81	-0.28	-0.5	-0.52	-0.51	-1.12	0.6	-0.82	-0.19	0.64	0.17	0.44	1.81	0.25	-0.44	-0.1	1.2	1.51	1.54	0.73	-0.17	0.27	1.63	1.04	1.23	0.96	-1.05	0.51	1.2	2.59	-0.53	0.31	-1.71	0.9	0.97	-0.6	0.87	1.61	0.56	-2.31	0.32	0.97	0.1	0.14	-0.51	-0.02	0.31	1.17	-1.08	-0.88	-0.29	-0.43	0.53	-1.55	-1.5	-0.74	0.5	0.73	1.11	0.99	0.27	0.37	-0.84	0.44	1.17	-1.6	0.17	-0.78	0.57	0.63	1.35	-1.8	-0.21	-0.1	-0.76	-0.17	1.01	0.31	0.22	-0.16	0.67	-1.99	-0.75	-1.31	-0.81	-0.57	-0.38	-0.98	-1.04	0.59	-0.67	-0.52	-0.51	1.62	1.08	0.12	-1.6	0.51	2.03	0.33	1.78	-0.32	0.63	0.48	-0.4	1.4	0.25	-0.91	1.63	0.57	1.21	-0.14	0.66	0.39	-0.57	1.8	0.3	0.08	-1.03	-0.41	1.15	-0.36	0.1	-0.38	-0.45	-0.57	-0.02	-0.61	0.23	-0.77	0.14	-0.87	-0.93	-0.6	-1.67	-1.18	-0.34	0.5	0.19	1.93	-1.16	-0.32	1.9	-1.42	0.79	-0.4	0.46	1.14	-0.16	1.03	-0.63	0.3	-0.85	0.32	-0.72	-1.4	0.52	0.65	-0.78	-1.14	0.13	1.55	-1.65	0.14	-0.7	1.33	-0.59	0.47	-0.53	0.4	-0.37	0.09	-0.97	1.65	-0.44	-0.02	0.82	-0.21	-0.42	-0.67	-1.59	0.18	0.31	0.09	0.74	-0.99	-0.06	0.29	0.29	-1.18	-1.41	-0.77	-1.17	-0.5	-1.02	0.01	-0.31	0.23	-0.36	-1.04	0.02	0.82	0.24	-1.01	-0.95	1.26	-0.72	-1.3	0.51	1.01	0.1	0.54	1.43	1.85	-0.44	0.47	0.07	-1.62	1.5	0.99	-2.0	-0.7	-1.69	-0.27	0.78	-0.22	0.43	-0.19	-0.44	-0.69	-0.1	-0.79	-0.47	-0.03	-2.49	-1.36	-1.03	-0.12	0.34	-0.71	1.87	1.18	1.14	1.1	-0.89	2.13	-1.31	0.22	0.0	-1.44	1.81	-0.47	-0.92	0.37	0.46	0.56	0.63	0.44	-0.42	0.0	0.13	-0.06	1.47	-0.11	-0.75	-0.76	-0.47	-0.26	0.21	-1.72	-0.67	0.46	-1.78	0.21	0.7	0.07	0.6	0.18	0.05	-0.51	-0.48	0.89	-0.57	-0.62	2.41	0.8	1.08	1.01	-0.42	-0.89	1.18	0.68	-0.93	-0.89	1.46	0.16	0.64	-0.09	0.79	0.97	0.55	-0.55	0.01	-0.21	0.33	-0.09	-1.33	-0.25	-0.96	0.97	0.23	-2.63	-0.03	1.33	-0.93	0.32	1.01	-0.99	-1.33	1.27	-0.35	-0.65	1.27	-1.75	-0.28	0.25	0.1	-0.56	0.04	1.42	-0.21	-0.9	-0.29	-0.07	-1.16	0.69	-0.53	0.36	-0.15	2.72	-0.17	0.71	1.44	0.44	-0.45	-1.13	-0.94	-0.65	-0.13	0.21	0.42	1.9	-0.91	1.57	0.59	-0.13	0.01	-1.4	1.41	1.99	1.28	-1.66	1.03	-1.76	1.42	0.3	-1.51	0.38	1.57	-1.51	0.92	-1.2	-0.42	0.88	-0.27	1.96	2.24	-0.36	0.39	2.31	-0.07	0.09	-0.83	-0.29	0.3	-0.74	0.66	1.35	0.81	0.98	-1.74	0.52	1.7	0.2	1.06	0.61	0.4	0.07	0.17	-1.0	-0.99	0.27	1.28	-0.17	0.93	-0.04	1.06	-0.1	-1.02	0.43	0.42	0.89	-0.71	-0.03	0.8	-0.43	0.62	-2.03	1.6	-0.06	1.09	0.54	0.33	0.2	1.13	1.88	0.87	1.32	1.37	1.67	-0.03	0.04	-0.61	-0.81	1.39	0.25	-1.33	0.26	0.55	1.21	-0.77	0.03	-1.14	2.17	1.99	1.17	2.46	-0.33	2.14	0.26	-0.03	0.4	0.58	-1.47	0.87	0.35	1.93	0.7	-0.29	-1.82	2.45	0.42	-0.87	0.95	-1.73	0.86	-0.5	0.52	0.6	-0.75	-0.39	-1.6	1.19	-0.83	0.0	0.65	0.02	0.37	1.76	-0.38	-0.51	1.03	-1.18	-1.74	-0.14	0.04	0.15	0.16	0.53	1.28	0.02	0.31	0.91	-0.29	-0.53	0.2	-0.28	0.52	1.79	0.52	1.3	-0.19	-1.23	-1.03	1.32	-1.88	-0.2	1.28	0.22	-0.42	-1.6	-1.47	-0.99	0.27	-0.65	1.03	0.61	0.81	0.63	1.88	0.07	-1.17	0.64	-0.75	-0.21	-1.0	-0.04	-0.26	-0.14	2.28	-0.93	0.15	-1.59	0.09	-0.75	1.65	0.6	-0.92	-1.03	0.11	-0.51	2.09	0.8	1.03	1.28	2.21	1.05	0.9	-0.28	2.26	0.49	-0.74	-0.44	-1.0	0.22	2.06	0.96	-0.16	0.47	0.17	0.11	-0.05	-0.27	-0.29	-1.15	-0.54	0.04	0.72	1.45	-1.41	-0.01	-1.04	0.69	-0.99	1.32	-1.19	1.8	0.62	0.96	0.57	0.86	-0.32	1.09	1.22	2.05	-0.43	0.61	-0.91	-0.09	0.23	-0.29	-1.15	0.95	0.98	0.57	1.92	-0.67	2.23	1.03	0.6	-1.2	-0.75	-0.87	0.44	-1.24	-0.19	0.56	-0.94	-0.83	0.23	0.25	-1.19	-0.3	1.7	-1.17	-0.2	-0.15	-0.55	1.06	0.16	0.11	1.11	1.59	-0.15	1.24	-0.22	-0.92	0.11	-1.98	0.14	-2.01	-0.47	-1.6	0.0	-1.69	-1.24	-0.4	0.42	-0.72	1.1	-0.15	0.47	1.23	-1.11	-0.51	0.29	-1.32	0.36	-0.5	-1.18	1.72	-0.95	0.41	-0.73	0.08	0.35	-0.73	-0.53	-1.05	0.25	-1.1	0.36	-0.54	-0.24	-0.52	-1.85	-0.42	-0.3	0.48	-0.64	-0.06	1.77	0.09	-0.28	-0.27	0.04	-1.0	-1.36	-1.51	0.46	0.2	-0.05	-0.27	-0.45	1.99	1.0	0.07	-0.53	0.02	-0.22	-0.28	0.19	-0.41	-2.18	0.41	-1.29	-0.47	0.58	0.14	1.43	-1.67	1.7	0.28	0.24	0.3	0.35	0.78	-0.16	-0.76	-1.98	-0.54	1.78	0.11	-0.59	1.11	0.2	2.42	2.17	-0.27	1.4	0.44	-0.43	1.12	-0.48	-1.35	0.66	-0.38	0.75	-0.83	0.8	-0.1	0.08	0.45	1.53	0.74	-1.06	0.78	-0.43	1.11	-0.3	0.27	1.42	2.25	1.51	2.02	-0.48	0.05	0.91	-1.02	2.28	-0.9	-0.03	0.7	1.12	-1.6	0.98	-1.44	-0.62	-0.62	0.35	-0.8	0.81	0.92	-0.05	-0.89	0.49	0.81	1.95	0.59	-0.64	-0.25	-0.15	0.14	0.96	1.3	-1.15	0.94	-0.44	0.62	2.15	1.18	-0.94	-1.96	0.1	-0.44	-0.06	2.26	-0.17	0.36	0.87	0.81	0.39	-0.19	-0.86	0.55	-1.19	-1.46	0.32	-0.22	0.86	0.79	0.81	0.39	1.53	0.88	0.34	-0.54	1.59	-1.05	0.27	1.73	0.16	-0.57	-0.18	-0.96	-0.51	1.77	0.64	-1.41	-0.32	-1.21	-0.43	0.42	-1.41	1.56	0.41	-0.32	-0.68	-1.76	-0.16	2.03	0.83	-0.41	0.06	0.86	-1.53	0.38	1.33	-1.54	-0.65	-1.53	-0.05	-0.85	0.17	1.04	0.38	-1.42	0.98	1.16	1.54	-0.28	-1.07	-0.83	-1.01	0.9	-0.59	1.42	-1.34	1.33	-1.28	-0.03	-0.91	1.36	-1.62	-0.54	-0.65	0.27	-0.46	-1.41	1.39	0.28	0.08	-0.07	1.77	-0.75	1.2	-0.36	-1.22	-0.77	1.57	1.26	1.05	-1.38	-0.95	1.09	-0.07	-0.55	-0.48	-1.47	0.49	1.01	0.81	-0.51	1.04	-1.8	-0.32	0.65	0.79	-0.5	-1.07	0.54	-0.8	-2.02	-0.53	-0.59	-0.9	1.52	1.87	0.17	-0.91	1.42	0.15	0.33	1.0	-0.07	-1.07	1.16	0.98	-0.23	-0.26	2.3	0.03	-0.03	0.81	-0.14	1.25	-1.03	-1.67	0.09	0.57	0.93	1.73	1.77	-0.08	-0.85	-0.51	-1.84	0.5	0.3	-1.18	-1.65	-0.22	-0.15	-0.02	0.72	-0.83	1.83	0.62	-0.24	-0.1	1.61	0.61	-0.66	-1.05	0.36	-0.25	-1.43	-0.8	1.23	-0.02	1.8	-0.99	-1.82	0.17	0.71	0.37	-0.3	0.4	-1.58	-0.65	1.97	0.39	-0.02	1.07	2.19	-1.18	-0.15	0.55	-0.46	-0.34	-1.47	-0.56	0.79	-1.15	-1.07	-1.32	-2.12	1.07	0.42	-0.45	-0.61	-0.49	-0.17	-0.24	-0.97	0.18	-0.01	-0.39	-0.58	0.24	-2.03	-0.09	0.16	-1.28	-1.2	-0.46	-0.37	0.82	-0.32	-0.56	-1.03	-0.53	-0.73	-0.15	0.62	0.04	-0.65	-1.24	-0.77	-1.49	-1.28	-0.34	-0.57	-1.63	-1.36	-1.14	-1.73	0.92	1.26	-0.38	-1.37	0.83	0.96	1.63	-0.81	0.49	-1.17	0.37	0.12	0.0	-0.61	-0.32	0.63	-0.69	1.8	-1.36	-0.93	-0.3	0.54	-0.69	-0.8	-0.89	-0.03	0.45	-2.37	0.25	-0.59	-1.05	-1.94	0.44	-1.71	-1.86	-1.27	-0.23	0.72	0.12	1.38	-0.23	-0.17	0.64	0.62	-1.0	-0.62	-1.69	0.43	0.81	-1.78	-2.32	0.62	-0.07	-2.55	-0.11	0.18	0.54	-1.02	0.55	-0.55	-0.91	1.53	-1.18	-0.18	-0.05	0.46	-1.27	1.01	-1.02	-1.8	0.0	-0.42	-0.85	-0.21	-0.79	-0.6	-1.31	0.6	0.42	-0.01	1.51	0.29	0.71	1.44	-1.4	0.43	0.03	1.23	2.01	1.54	-0.63	0.34	1.32	0.34	0.75	-0.27	1.71	-1.3	1.02	-0.22	-1.36	-0.94	1.84	0.43	0.47	0.01	1.65	0.45	-0.99	0.46	1.51	-0.96	0.52	-0.55	0.94	0.58	1.51	1.87	-0.34	0.09	-0.34	1.41	0.53	0.88	-0.68	-0.52	0.59	-1.98	-0.63	-0.45	-0.06	-2.21	0.11	-1.38	-1.31	-1.23	0.38	-1.17	0.27	1.22	0.11	-1.03	-0.26	-0.72	-1.68	1.55	-0.37	0.57	-0.09	1.15	-0.77	0.26	2.36	-0.69	-0.6	0.34	-0.7	1.07	-0.18	-1.27	1.12	-1.7	0.62	0.12	0.06	-0.25	0.77	0.36	-1.04	-0.81	-0.18	0.95	-0.23	0.79	1.0	1.83	-0.73	0.07	0.03	0.54	-1.03	-0.07	-0.92	1.85	0.82	0.51	-0.52	1.99	0.74	-0.71	1.15	-0.97	-0.94	1.29	0.1	-0.21	-0.68	-1.26	0.15	-1.54	0.28	-0.61	-1.09	0.68	-0.58	-0.54	-0.7	0.18	-0.39	-0.48	-1.43	-0.51	0.78	1.27	-1.34	-0.89	-0.33	-0.75	-1.04	-1.04	0.02	-0.23	-0.51	-0.18	-1.67	-0.62	-1.21	0.49	1.01	-1.02	-1.38	-0.14	-0.44	0.44	-0.11	1.37	0.4	-0.82	0.16	1.98	-0.4	2.04	-1.49	0.38	-1.19	1.15	2.65	0.1	-1.53	0.46	1.08	0.28	-0.02	-1.21	-0.2	-0.69	1.81	0.56	1.15	1.81	0.4	-0.61	-1.21	-0.49	1.21	-1.09	-1.35	1.06	-0.09	0.47	0.52	-1.13	-0.08	-0.17	2.08	-0.06	-0.56	0.87	0.2	0.74	-1.29	-1.18	-2.73	-0.26	-1.47	0.96	-2.06	-1.77	-0.48	-1.13	1.37	1.12	1.02	-0.27	0.31	0.39	-0.51	-0.33	1.31	-0.59	-0.44	0.86	0.1	-0.8	0.81	1.14	-0.53	-0.63	0.2	-0.71	-0.93	0.6	1.45	0.62	-0.1	-0.97	1.96	-0.58	0.58	0.03	0.01	-0.04	-0.7	-0.46	1.59	1.03	-2.15	0.12	1.67	-0.86	-0.37	-0.15	0.39	-0.43	-0.86	1.56	-1.21	-0.85	-0.44	0.26	-0.66	1.5	0.68	0.25	-0.22	1.03	-1.81	0.28	-0.74	0.45	-0.52	0.73	0.9	0.41	1.63	0.89	-0.5	0.54	-0.31	-1.03	1.02	0.63	1.03	-0.73	-0.01	0.52	0.43	1.14	-0.84	0.36	-0.46	0.82	1.19	-0.72	-0.38	1.38	0.51	-1.79	-1.9	0.5	2.01	1.11	-1.39	-0.49	-0.89	-1.66	1.19	-0.86	1.02	-0.2	0.77	1.1	-0.28	0.82	0.73	-0.12	-0.23	1.65	0.12	-1.5	-0.41	0.79	-1.09	1.39	1.85	-0.1	0.63	-0.02	0.43	0.57	0.39	0.2	-0.64	1.12	-0.36	1.64	-2.52	2.05	0.44	0.78	0.64	-0.61	-1.68	1.42	-0.47	0.4	-0.31	0.41	1.33	0.34	-0.29	-0.83	1.84	-0.17	2.86	-0.62	0.35	-0.21	0.21	-1.23	-1.34	0.47	-0.71	-0.73	0.82	-1.39	0.56	0.31	-1.01	1.73	-1.79	-1.39	0.17	0.95	1.17	1.01	0.4	-0.29	-0.84	0.65	0.54	-1.45	-0.72	-0.16	0.3	-0.17	-1.02	1.46	-0.85	1.71	-1.4	-1.1	-0.84	-0.18	1.77	-0.52	-0.4	2.19	-0.19	0.01	2.08	1.42	0.38	-1.69	-0.72	0.19	-0.13	-1.44	-1.24	-0.22	-1.22	0.48	-0.06	-0.44	0.02	-1.27	-0.11	0.38	0.12	-0.23	-1.14	-0.02	-0.97	0.92	-0.51	-0.15	0.29	1.85	-0.06	-0.24	-0.58	-0.94	-0.79	0.24	0.39	-1.1	-0.15	-0.2	-0.51	-0.21	-0.82	-0.75	-0.88	0.75	-0.84	-0.53	-0.64	1.7	-0.41	0.82	0.89	-0.03	0.86	-0.24	0.54	1.62	1.57	1.61	-0.51	-1.27	0.33	0.64	0.32	-0.84	0.98	-0.74	-1.13	-0.66	-1.71	0.47	-0.14	-0.38	1.54	1.6	-0.52	-1.36	-2.12	-0.28	0.39	-1.28	1.13	-0.77	0.69	0.04	-0.37	0.59	-0.8	-1.47	1.59	0.95	-0.71	1.26	-0.01	-1.01	-1.13	-2.12	-1.12	-0.38	-0.69	0.22	0.38	0.77	-1.1	0.71	-0.08	-0.79	-0.15	-0.66	0.34	-0.32	0.1	1.96	-0.19	-0.25	0.66	0.11	0.5	-1.77	-0.74	-1.16	0.17	-0.31	-1.73	1.04	-1.02	0.39	0.92	-2.72	-0.48	0.28	-1.4	-1.5	0.41	1.11	0.38	-0.18	-0.48	-0.46	0.23	2.05	0.35	-0.28	-0.23	0.29	-0.67	-0.3	-0.42	0.82	1.21	1.97	-0.05	1.99	1.87	-0.48	0.14	2.16	0.34	0.05	-0.65	0.19	-1.75	-1.3	1.06	0.03	0.36	1.75	-0.26	-0.9	-2.3	-1.39	1.39	0.2	0.65	1.11	1.34	0.36	0.47	0.44	-1.79	0.52	0.34	-0.83	-0.67	0.03	-1.56	1.14	-1.23	0.14	0.8	1.56	0.05	-1.55	0.7	1.31	-0.36	-1.37	-1.5	0.16	1.02	-1.29	-0.48	0.52	-0.15	0.49	-1.2	2.14	-1.64	0.98	0.03	1.19	-1.18	-0.4	-0.06	0.88	-0.82	-0.65	-0.07	1.22	-1.77	1.09	-0.08	1.23	1.42	1.34	-1.24	0.22	0.0	-1.31	1.64	0.53	0.89	0.89	1.57	0.17	0.91	2.65	-0.11	0.25	-0.32	0.71	0.6	-0.24	-0.69	-0.86	-0.39	0.31	-1.65	-0.01	1.14	0.86	-1.57	-1.08	0.87	-1.61	0.29	0.95	-0.77	0.4	-0.68	1.72	-1.07	0.59	0.65	-0.66	0.72	-1.79	-0.92	-0.22	-0.16	-0.97	-0.23	0.86	1.82	-0.28	-0.54	0.57	1.59	1.08	-1.14	-0.57	-0.37	0.86	-0.59	-0.34	0.02	-0.06	-0.56	0.84	-0.62	-0.92	-0.39	-0.14	-1.69	0.34	0.67	-0.6	-0.05	1.29	0.15	-0.88	-0.51	2.0	0.38	0.46	0.3	1.33	-0.76	-1.78	-0.98	-1.3	0.6	-1.05	1.18	2.01	-0.87	0.21	0.87	1.69	-0.66	0.7	1.34	0.12	2.01	-0.38	1.88	0.36	-2.34	0.58	-1.87	1.12	-0.08	-2.11	-2.08	-0.68	-0.4	-1.21	0.6	0.03	-1.56	-0.24	0.83	1.74	1.26	1.48	-1.56	-0.71	1.86	0.07	-0.51	0.79	2.18	1.02	0.14	1.42	-0.3	1.33	0.18	-0.61	1.47	-1.67	1.78	-1.05	1.61	0.63	0.64	-1.81	0.38	-0.78	-1.77	-0.36	-0.05	-0.15	0.71	1.0	0.23	1.9	0.73	-0.96	-0.86	-0.92	-1.78	-0.51	0.45	1.31	1.65	1.49	-1.35	-0.18	-0.27	0.47	-1.5	-0.95	0.48	-0.09	-1.41	-0.38	-1.05	-1.77	-0.45	-0.22	0.71	-0.39	-0.17	-0.5	0.75	-0.21	0.12	0.97	-1.57	-1.06	1.04	0.77	-0.87	1.18	0.09	0.26	-0.47	-0.49	1.58	0.52	0.1	-1.32	1.09	1.52	-0.57	0.54	-1.49	0.63	-0.6	0.51	1.23	0.46	-0.42	1.91	-0.44	-0.12	-0.95	-0.48	0.69	-0.23	1.37	-1.37	-1.01	-0.9	1.46	-0.11	-1.51	-1.44	-1.8	2.58	2.09	-0.41	1.99	-1.13	2.27	0.67	-0.9	-0.83	-1.04	1.23	-0.12	-0.31	0.75	-0.47	-1.71	0.71	0.83	0.0	1.51	1.15	0.21	1.43	-1.34	-1.4	0.19	1.35	-0.57	-1.72	1.68	-0.98	0.42	-1.33	-1.08	-0.1	0.37	-1.52	-0.47	1.19	-0.1	-1.67	-0.18	-0.39	-0.98	-0.02	0.04	-0.55	0.1	1.05	0.45	0.86	0.02	1.42	0.94	0.22	1.3	0.67	0.51	0.38	1.78	0.18	-0.82	-0.78	-0.07	-1.06	1.13	-1.77	1.06	1.12	-0.46	1.17	1.91	0.91	-0.18	-0.24	-0.18	-0.83	-1.11	-0.84	0.28	0.63	-0.05	-1.24	-0.2	-0.11	0.63	-1.04	0.69	-1.0	0.78	-0.09	1.25	0.46	-0.46	1.99	1.45	-0.88	0.03	-0.36	0.51	0.03	-0.72	0.6	-0.54	-0.91	-0.72	-1.36	0.41	-0.47	-1.51	0.21	-0.4	0.29	-1.22	-1.17	0.57	-0.44	1.06	-0.63	-0.48	-1.16	0.07	-1.22	-1.33	0.78	1.57	-0.31	0.24	-0.91	-0.71	0.5	-0.65	-0.6	2.26	-0.58	0.36	0.19	2.17	-1.24	-0.27	0.37	-0.2	0.72	-0.32	0.25	-0.74	1.16	-0.29	-0.18	-0.52	-0.56	1.1	0.3	-0.37	1.79	-1.47	-1.51	0.7	1.21	0.58	-2.09	0.02	-1.4	-0.63	-0.45	0.27	1.09	-0.84	-1.34	-0.95	0.89	-0.15	-0.19	-0.35	0.86	-0.75	-0.39	0.27	1.39	0.94	-0.38	0.15	-0.84	-0.92	-2.04	-1.79	-0.82	2.11	0.0	0.18	-0.93	-0.44	0.3	-1.3	-1.45	0.16	-0.39	0.53	0.57	-0.39	-1.52	-0.98	-0.4	0.87	-1.31	-0.49	-0.35	0.79	-0.7	0.4	-0.19	0.31	0.85	0.85	0.49	-0.45	0.44	1.15	1.5	0.31	-0.9	1.14	0.03	0.27	-0.8	1.18	-0.66	-0.71	-1.21	2.37	-0.52	1.04	-0.85	-0.35	0.72	-0.72	0.99	1.69	0.8	-0.5	-0.07	-0.13	1.09	0.93	0.32	0.25	-0.68	0.09	-1.25	1.26	0.9	-1.51	0.12	0.8	0.6	-1.49	0.64	-1.01	-0.12	-1.22	-0.96	-1.47	-0.51	0.5	0.31	-0.52	-0.02	0.79	-1.54	-0.76	0.74	-0.55	-1.12	2.22	0.19	-1.22	1.18	0.6	-0.56	-0.04	0.97	0.25	1.73	2.03	0.64	2.0	0.7	0.36	-0.97	-0.74	-0.75	1.45	0.6	-0.02	1.45	0.41	0.4	-0.96	0.0	-0.43	0.77	0.25	-0.37	-1.15	1.03	1.79	0.73	-1.66	-0.23	-0.11	0.4	1.48	0.05	-1.1	1.3	0.53	-0.29	-0.6	1.98	-0.99	0.77	0.22	0.15	-0.22	-1.05	1.59	0.62	-0.43	0.52	0.4	1.37	0.45	0.82	-0.01	-0.42	-0.63	-2.01	0.31	0.4	-0.66	-0.75	-0.83	2.11	0.96	1.28	-0.16	-0.22	0.58	-2.07	-0.47	1.34	-0.68	-0.47	-0.54	-0.43	1.09	0.4	-0.32	-1.61	-1.22	-0.38	-0.92	-1.06	0.49	0.56	0.29	0.45	-0.45	0.19	-0.69	-0.21	1.53	-0.22	-1.13	-0.39	0.18	-0.57	-0.35	-0.77	0.69	0.95	-0.91	-0.44	-1.19	0.75	0.68	-1.82	0.36	0.43	1.4	0.1	0.76	0.77	0.25	0.01	-0.8	0.87	-1.11	0.44	0.85	-0.38	-1.09	0.32	0.55	-0.49	-2.06	-0.35	1.85	1.68	-1.21	-1.08	0.87	-0.05	1.42	-0.56	-0.38	1.36	-0.12	2.31	0.93	-0.75	-1.21	1.18	-2.0	-1.16	-1.2	1.65	0.81	-1.32	0.97	-1.31	-0.06	0.24	0.49	-1.22	-0.64	0.79	-0.47	1.68	-2.06	0.27	-0.35	0.47	1.74	0.81	-1.12	-1.43	2.01	1.2	0.94	-0.73	-1.3	-0.19	0.35	1.16	1.39	1.48	-0.73	0.67	-0.52	-0.14	-0.99	-0.34	0.2	-0.82	-1.79	-0.01	-1.9	1.01	0.58	-0.19	1.55	-0.36	1.0	0.15	-1.86	-0.21	1.71	-0.7	0.88	-0.34	-0.53	1.08	-0.08	1.16	0.52	-0.37	0.89	0.28	0.54	-0.75	0.9	0.84	0.93	1.33	1.5	2.13	-0.94	0.57	-0.28	0.13	-0.44	-1.0	0.85	0.74	-2.3	0.06	-0.74	1.68	1.7	0.93	-1.39	-0.05	-0.22	-0.13	-0.27	0.4	-0.61	0.45	-1.06	-0.17	1.04	-0.02	0.8	-1.08	0.2	1.34	0.18	1.24	-0.75	-1.27	-0.41	-1.12	-0.2	0.11	1.27	0.07	-0.32	-1.58	-0.9	1.61	-0.19	-0.39	-0.73	0.03	1.36	-0.9	1.46	-2.36	-2.32	-0.2	-0.52	-1.65	-0.04	-0.14	0.42	1.1	1.27	1.05	0.09	-0.07	0.02	0.1	-1.04	0.92	-0.39	1.47	0.04	-0.13	0.03	-0.04	-0.17	-0.96	-0.18	1.26	-0.97	-1.3	-0.47	-1.17	-0.37	0.74	0.69	0.27	-1.27	1.44	-0.87	0.79	0.84	-0.42	-1.33	1.88	-0.05	-1.14	-0.83	0.59	0.51	1.06	1.23	-0.4	0.71	-1.0	0.02	-0.78	-0.31	0.45	-0.74	-0.51	-0.55	-0.35	-0.26	-0.29	0.34	-1.4	0.84	-0.15	0.7	-0.29	-0.37	1.5	0.05	-0.56	-0.55	-0.23	-1.41	1.66	-1.26	-0.4	2.22	0.54	0.98	-1.39	-0.74	0.67	-1.2	0.84	0.03	-1.33	1.64	1.56	-0.02	-0.92	-1.62	1.02	0.46	0.5	-0.07	-0.04	0.53	-0.26	1.48	2.42	0.04	-1.7	1.31	-1.85	-0.73	-0.16	-0.88	1.77	-0.28	-1.11	-0.77	0.59	-0.48	0.15	2.16	-1.02	0.36	-2.22	0.28	-1.2	-1.14	-1.39	0.54	-1.36	0.05	-2.1	-0.63	1.39	-0.42	0.92	1.43	0.93	0.04	0.11	1.14	-0.3	-0.03	-0.32	1.24	-0.38	0.12	0.91	-1.45	1.59	-1.27	1.53	0.25	-1.64	-0.79	0.58	0.05	-0.31	-0.23	0.16	-0.63	-1.62	1.24	-1.57	2.18	-1.09	-1.08	1.71	-1.49	-1.45	0.04	-1.29	-0.61	-0.01	1.27	-1.12	-1.93	0.66	-0.6	1.47	1.07	-0.62	-1.21	-1.51	0.09	-1.83	-1.93	-0.11	-1.0	0.7	-0.53	1.53	-1.99	-0.98	-1.45	-0.36	1.18	1.4	0.91	-0.09	0.38	-0.64	-0.62	1.09	-0.06	-2.04	1.31	0.03	2.03	-0.68	-1.85	-0.45	1.09	-0.73	-0.1	0.5	1.85	1.84	-0.94	1.4	-0.28	-0.26	0.79	0.15	0.43	0.46	-1.64	-0.73	-0.64	1.09	0.28	0.58	2.21	-0.87	-0.73	-0.65	0.57	0.16	0.89	0.08	0.56	0.2	-0.82	0.63	-0.18	0.16	-0.73	-0.35	0.6	-0.05	-0.61	0.64	0.79	1.01	0.53	0.33	0.84	-0.2	-0.15	0.32	0.15	-1.57	0.81	1.3	-0.35	0.21	1.01	0.63	-1.03	0.57	-0.92	0.14	0.48	-0.07	-0.26	-0.24	1.32	1.31	0.31	-0.26	0.41	0.88	1.58	0.81	0.71	0.73	1.34	1.11	0.49	0.66	0.46	1.39	0.02	0.79	-0.76	-0.73	-1.11	0.75	1.25	0.1	1.05	0.7	-0.08	-0.12	1.27	0.08	1.0	0.79	0.79	-0.53	-0.33	-0.26	1.04	-0.01	-0.47	-1.25	0.44	1.45	-2.29	0.03	0.07	0.92	0.75	0.84	-0.65	1.69	0.8	2.52	1.09	0.15	-0.79	-1.05	-1.09	0.29	0.39	0.16	0.32	0.41	-1.04	-0.73	-0.52	1.25	2.14	0.71	-1.98	-0.69	0.27	0.73	-1.04	0.1	0.66	-0.09	0.35	-0.12	1.35	-1.64	-0.18	-0.35	0.08	-0.6	-1.26	0.14	-1.33	-1.28	1.06	0.76	-0.78	0.11	-0.55	0.27	-1.28	-0.51	-2.11	-0.32	0.71	1.34	1.42	0.49	0.98	-0.14	1.15	-0.49	-1.58	0.16	-0.3	0.03	-1.66	-1.69	-0.89	-0.62	0.57	1.18	0.34	1.04	0.77	-0.63	-0.52	0.31	1.48	-0.72	-2.25	-0.86	1.28	-0.01	0.63	-0.48	0.0	0.4	-0.17	0.94	-0.02	0.44	0.99	0.9	-0.66	-0.82	-1.36	0.07	0.81	-1.31	0.04	0.51	0.48	-1.19	1.66	-1.25	-0.38	0.9	0.75	1.25	-0.38	-0.24	1.1	-0.37	1.84	0.63	0.2	0.28	0.38	1.34	-1.04	-2.46	-0.34	-0.47	1.13	0.04	-0.29	-2.09	0.02	-1.44	-0.01	0.0	1.13	1.53	-0.58	0.92	0.54	2.24	-0.97	-0.39	-0.16	-0.05	-0.59	-0.87	-1.67	-0.2	0.61	-1.25	-0.34	-1.65	0.97	0.67	0.57	0.42	-0.02	1.95	1.08	1.24	-0.41	-0.66	1.27	1.01	-0.82	-0.31	-0.22	-1.34	-0.98	0.21	1.14	-0.72	-1.3	0.57	0.65	0.15	0.71	1.36	-0.5	-0.1	1.84	0.36	-0.22	-0.16	1.04	-0.77	0.72	0.57	-1.13	-1.82	-1.32	-1.3	-0.95	1.86	0.13	-0.21	-1.1	-0.91	-1.13	0.85	-0.46	1.3	0.87	0.32	-1.44	-2.17	-0.98	-0.16	0.63	-0.21	0.6	-0.32	1.06	0.11	0.35	-0.13	-1.81	-0.75	-0.44	0.45	-0.37	-0.7	1.15	1.42	-1.28	-1.01	-1.56	-0.25	-1.35	0.45	0.41	-0.17	-0.03	0.34	0.97	-0.78	-1.27	0.16	-0.96	-0.12	-1.4	1.96	1.73	0.49	0.03	0.74	0.29	0.57	-1.34	0.5	-1.1	0.39	-1.17	0.41	1.34	0.41	-0.02	-0.84	-1.11	-0.41	0.33	0.84	0.82	1.1	1.03	0.44	1.46	0.05	0.33	2.01	-1.33	-1.16	-0.74	-1.08	1.7	2.06	1.92	0.69	-1.03	1.71	0.61	-0.36	-0.61	-0.16	-0.73	0.75	-1.67	-0.54	-0.58	0.2	-0.5	-0.69	1.15	-0.88	0.57	0.41	-0.48	1.26	0.51	0.46	-1.1	0.52	0.8	0.63	-0.68	1.18	0.82	1.25	2.21	0.48	-0.63	-1.1	-0.86	-0.06	-1.04	0.73	-0.53	0.21	0.18	-0.37	-0.43	0.01	0.78	0.31	1.14	-0.21	1.75	-0.87	-0.72	-1.12	-1.0	-0.02	1.64	-1.08	0.47	-0.68	-0.88	0.25	1.78	1.09	0.48	0.16	1.03	-0.19	-0.8	0.2	1.33	-0.11	1.13	1.49	-0.17	-0.92	-1.88	-0.39	0.69	-0.47	-0.48	0.89	-0.08	-0.68	0.99	1.03	-0.36	0.67	-0.25	-1.46	-1.28	-1.07	0.89	0.51	0.58	-0.77	-0.09	1.29	1.01	-0.54	0.18	1.16	-0.89	-1.65	-1.71	0.34	2.41	1.7	-0.18	0.93	0.57	0.47	-0.22	1.44	1.35	-0.18	-0.33	1.37	-0.68	-0.95	1.62	-0.32	0.94	0.65	1.5	1.39	1.01	1.94	1.74	0.93	0.0	-1.39	-0.09	0.06	0.83	-1.32	-0.43	-0.63	-0.59	1.74	0.14	-0.51	0.16	1.36	0.07	0.97	0.34	1.41	-1.24	1.26	1.5	1.77	0.8	0.76	-1.24	0.57	2.15	2.17	-0.31	-0.47	1.39	0.77	0.35	0.0	1.52	0.39	1.75	0.83	1.08	0.44	-0.12	0.9	-1.56	0.79	-0.1	-0.98	-1.47	1.11	0.7	-0.88	0.19	0.27	0.38	0.32	-0.33	0.78	-0.5	0.47	-0.51	0.56	-1.1	1.03	-2.29	-0.49	-0.82	-0.07	0.87	1.24	-1.06	0.14	-0.85	0.16	-0.11	-0.93	-0.92	-0.4	-1.2	-1.25	-0.11	-1.42	-1.37	-1.09	0.44	0.22	-1.21	0.54	-0.42	0.13	0.62	1.98	0.89	2.05	-0.58	-1.3	-1.62	-0.14	0.35	-2.71	-0.15	-0.73	-1.09	1.39	0.1	1.68	-0.38	1.41	0.59	1.34	0.54	2.24	0.2	1.3	-0.29	0.04	1.8	1.0	1.47	-0.92	1.08	0.06	1.4	-0.95	1.88	-0.84	-1.5	1.23	1.27	-0.2	0.49	-0.44	0.69	0.13	-0.04	1.67	1.2	-0.73	0.88	1.34	-1.34	-1.02	-1.9	1.34	-0.05	-0.01	-0.84	-0.6	-1.45	-0.83	1.68	0.6	1.03	-0.67	-0.21	0.11	1.08	-1.01	-0.67	0.23	-0.4	0.4	0.2	-0.28	-0.33	-0.9	0.88	0.14	0.17	-1.36	0.68	-0.33	-0.24	1.59	1.58	-1.03	0.22	0.65	-0.93	-0.74	-0.72	0.63	0.19	0.46	1.17	1.32	-0.59	-0.61	-0.19	-0.17	0.71	0.99	-0.36	1.56	-1.37	1.67	0.43	0.41	1.49	-0.9	1.23	0.43	0.91	-0.56	0.97	0.65	-0.09	1.56	-0.65	0.68	-1.46	0.95	0.72	-0.37	0.4	-1.38	0.2	1.52	-1.85	-2.35	0.94	1.08	0.56	-0.85	-0.64	-0.67	0.66	2.24	-1.33	-1.02	-0.64	-0.77	-1.3	0.6	-0.92	0.96	0.38	-0.9	0.57	0.28	1.6	0.38	-0.23	-0.98	-0.2	1.31	0.25	-0.57	1.55	1.18	1.65	0.37	-1.4	0.69	-0.05	0.74	-0.72	0.04	0.58	-0.68	-0.03	2.15	0.99	0.88	0.07	0.42	-1.45	-1.34	-1.78	1.25	1.87	0.56	-0.86	-0.57	0.97	-1.95	-0.12	0.06	0.04	0.73	0.86	0.45	0.6	0.67	0.8	-0.03	0.13	-1.16	-1.33	-0.45	-0.91	-1.1	-0.33	0.33	1.11	-2.26	-0.01	0.46	0.53	-0.8	-0.07	0.23	-0.08	0.69	-0.95	0.39	-0.12	2.11	0.13	-0.32	-0.2	-1.92	0.06	-0.27	-1.01	0.74	0.61	-0.89	-0.69	1.13	2.23	2.31	-0.4	0.15	0.75	0.24	1.4	1.08	0.8	-0.36	1.41	0.68	0.36	1.81	-0.15	1.15	0.47	0.27	-1.31	-1.36	-1.15	0.56	-1.9	1.03	0.66	-1.02	1.46	0.18	-0.43	0.83	1.26	-0.78	-1.0	-0.89	-1.29	-0.34	1.07	-0.26	-0.38	1.17	2.14	0.08	1.17	-0.05	0.62	0.68	-1.25	0.7	-0.78	1.76	-1.24	0.25	-0.55	1.14	1.11	-1.04	-0.95	-0.22	0.49	-0.67	-0.98	0.41	-2.11	1.01	0.58	-0.77	0.48	0.84	-1.04	-0.13	1.26	1.44	-1.07	-0.68	-0.63	-1.08	-0.21	-0.33	0.0	-0.66	-0.78	0.18	-0.02	0.0	0.76	-0.02	-1.12	-0.05	-1.03	0.2	-0.36	-0.13	-1.21	0.32	-0.59	-0.59	1.95	1.47	0.09	0.22	-1.31	-0.02	1.67	0.31	0.34	0.27	-0.23	-0.49	0.81	-0.17	-0.61	-0.74	1.47	-0.93	0.69	-0.68	0.36	-0.96	-0.57	-0.25	-0.67	-0.81	0.41	1.74	0.58	-0.24	0.44	-0.14	0.74	0.48	1.1	-1.65	-0.96	1.33	-1.37	-0.46	1.37	-0.44	0.01	1.34	1.08	0.25	1.27	-1.85	-1.06	0.32	-0.34	0.81	-0.07	-1.35	-1.73	0.46	-1.72	-0.77	0.52	-2.07	-0.88	0.78	1.08	-1.08	-2.28	-1.56	0.45	0.64	0.9	1.05	-1.48	1.08	0.48	0.42	-0.58	-0.15	-0.37	-0.56	0.74	-1.1	0.04	-0.25	0.84	-0.71	-0.98	0.53	-1.29	-0.23	-0.04	1.67	-0.33	-0.17	1.05	-0.19	1.44	-1.66	-2.51	-1.15	0.77	-0.4	1.65	0.14	0.76	-0.23	-0.47	1.19	-0.52	-0.81	-0.65	0.15	-0.77	-0.45	0.51	-0.44	-0.51	-0.06	-0.09	0.59	0.54	1.71	-0.55	0.59	0.19	1.94	-1.14	0.18	0.68	-0.11	1.76	0.48	0.08	1.02	0.24	-0.26	-0.81	-0.67	-1.37	-1.06	0.65	0.31	-1.19	0.4	1.41	-1.21	0.54	0.98	-0.85	-1.4	-1.62	-0.62	-0.25	0.15	1.8	-0.91	-0.1	-0.67	-1.17	-0.67	0.65	2.34	0.8	-0.02	-0.5	-1.76	0.36	-0.59	0.08	-1.17	-0.35	-0.46	0.75	1.08	-1.51	-0.08	-0.42	1.27	-0.71	0.67	2.5	-1.33	0.59	1.33	0.76	-1.42	-0.12	0.46	-0.44	0.26	-0.45	-0.37	-0.96	0.4	-0.27	1.15	1.88	-0.34	0.89	1.68	-0.3	-0.01	-1.59	-0.41	-0.8	0.39	-0.41	-1.2	0.11	-0.84	-1.68	0.08	1.19	2.34	-1.2	-2.13	-0.82	0.9	0.84	-0.92	-1.81	0.4	-0.27	0.53	-0.58	-0.64	-0.07	-0.89	-2.25	2.18	1.95	-1.63	1.1	-0.48	-0.27	-0.25	-0.05	-1.34	0.39	-1.35	-0.63	1.17	0.28	-1.05	1.42	0.11	1.94	-1.48	-0.38	0.14	-1.62	-1.29	0.23	0.5	2.14	1.83	-0.91	-1.12	1.48	-0.59	-0.37	1.11	0.34	-0.41	0.28	0.12	0.82	0.46	1.23	-0.4	0.96	-0.22	-0.67	-0.3	1.74	-0.18	0.6	-0.27	-0.92	-0.47	-0.48	0.12	1.29	1.08	0.52	-0.83	1.58	-0.7	-0.08	0.89	0.47	0.78	0.97	-0.74	-2.04	-0.17	-0.2	1.0	0.93	-1.85	0.8	2.23	1.09	-0.04	0.34	0.85	-0.3	1.52	0.73	-1.35	0.31	-0.85	-0.65	0.84	1.0	-0.92	0.43	-1.0	-0.74	-0.18	0.11	-0.51	-1.06	-0.53	0.94	0.49	-0.24	1.86	-0.18	-0.93	1.4	0.5	1.36	-1.92	0.82	0.4	0.56	0.55	0.61	0.15	0.97	1.5	-0.44	-0.98	-0.26	0.03	-1.38	-1.38	1.42	0.43	1.43	0.36	-1.21	-1.3	-1.46	-0.35	0.06	-0.3	0.77	-0.73	1.04	0.41	0.0	-0.68	-1.49	-0.41	0.27	-0.93	1.29	0.74	-0.06	-0.42	-0.91	-0.44	0.28	-0.38	0.59	0.89	2.07	-0.77	0.14	-0.11	-0.5	1.26	-1.47	0.55	0.75	2.02	0.56	-0.13	0.3	-1.76	0.34	0.66	0.47	1.3	0.26	0.19	0.3	0.7	-0.64	0.46	-0.64	0.5	0.49	0.0	1.0	0.11	-0.06	-1.55	0.69	-1.21	-0.07	0.58	0.11	-0.76	-0.54	-0.6	-0.73	-0.82	-1.09	0.03	-0.83	1.63	1.0	-0.71	-0.33	-0.41	0.1	-0.34	0.23	1.66	-1.23	-1.61	-0.17	0.17	-1.75	1.8	-0.17	1.03	1.04	-1.46	2.67	-1.99	-0.23	0.42	0.15	0.57	-0.45	1.19	1.55	0.35	-1.06	-1.05	1.68	1.64	0.43	-1.02	-1.51	0.42	0.04	-0.76	-1.14	2.07	1.31	2.06	1.58	0.49	0.01	0.03	0.47	0.16	0.57	-0.17	0.98	1.27	-0.01	0.96	-0.37	-1.39	-1.02	1.35	-1.38	2.07	-0.23	-0.14	0.2	-1.73	1.34	1.09	-0.29	-0.71	0.63	-1.44	-2.22	1.39	-1.8	0.66	-0.04	1.06	-0.28	0.42	0.28	0.81	-1.74	0.52	-0.97	-0.28	-0.86	-1.38	1.05	1.24	-0.64	0.05	0.71	-1.65	0.79	-0.53	0.06	-0.09	-0.8	-0.89	-1.84	0.08	-0.69	-1.92	-0.67	-0.88	-0.61	1.27	-0.27	0.59	0.77	0.35	2.14	-0.6	1.15	0.89	0.39	0.26	0.64	-1.09	-0.84	-0.38	-1.47	-0.89	0.64	-0.73	-0.92	-0.35	-0.75	0.3	-0.1	-0.52	0.52	0.64	-0.5	-1.5	1.05	1.07	1.35	-0.37	-0.67	0.4	0.57	-0.37	-0.6	-0.11	1.09	0.08	0.29	-1.14	2.03	-0.96	0.31	0.04	-0.1	1.29	-0.09	0.87	-0.01	-0.41	0.67	0.69	1.53	-1.77	-0.75	-1.8	1.39	1.53	-0.54	0.19	-0.82	-0.67	1.17	0.03	-0.06	0.88	-1.19	0.91	1.78	1.37	1.78	-2.29	0.28	-0.94	-1.09	-0.98	0.94	-1.47	-1.33	-1.38	-0.71	0.19	-1.17	0.48	0.09	-0.32	-0.25	0.58	-0.23	0.49	1.79	2.29	-0.52	1.19	-0.21	1.33	1.46	0.88	0.99	-0.47	1.43	-0.03	-0.18	-0.59	-0.68	0.55	-0.69	-2.28	1.36	-0.27	1.08	0.15	-0.81	0.08	0.74	-0.36	-2.67	-1.84	1.1	-0.07	-0.59	-0.38	0.67	-0.58	-1.06	1.39	-0.49	1.1	1.04	-0.11	0.26	1.05	-0.34	-1.42	1.37	-1.36	0.61	0.53	0.78	2.0	-0.39	-2.08	0.51	-0.93	-0.84	-1.41	-0.76	1.08	-0.2	-1.02	1.45	0.3	0.23	0.94	0.58	-0.37	-0.71	0.34	0.27	0.73	-0.97	1.28	-0.68	0.56	1.82	-1.22	1.18	0.7	-0.06	1.73	-0.44	-0.77	-0.47	-1.44	0.93	-1.32	-0.92	-0.94	0.47	0.92	0.96	-0.14	-0.4	0.32	-0.89	-0.56	-1.39	0.42	-1.22	-2.14	1.5	0.74	0.16	1.19	2.42	0.84	1.93	1.84	0.56	-1.17	-0.97	-0.06	-0.05	-0.62	-0.45	-1.14	0.77	0.55	-0.28	0.96	2.11	0.39	1.62	1.01	1.52	1.16	-1.01	0.22	-0.62	-0.59	0.43	0.86	0.26	0.18	-0.7	0.66	0.42	-0.11	0.0	-0.39	0.91	-1.07	2.07	-0.17	-0.75	0.64	1.92	0.15	0.27	0.54	1.77	-1.16	1.14	-0.69	-0.33	0.17	-1.16	-2.08	1.6	2.21	-1.34	0.08	-0.32	-2.3	0.35	0.45	1.18	0.85	1.38	-0.56	1.68	1.3	0.64	-0.5	0.87	-0.51	0.55	1.11	-0.71	1.79	0.65	0.81	0.36	1.09	2.02	-0.35	0.07	1.16	2.35	0.13	-0.75	-1.08	0.79	-1.73	0.84	-0.05	0.26	-1.5	1.83	1.29	-0.09	0.56	0.13	0.93	0.83	0.49	0.28	0.12	-0.39	-0.35	-0.74	-0.2	-0.63	-0.94	-0.67	-0.73	-0.2	-1.24	0.64	0.25	0.41	-0.49	-0.11	-0.96	0.63	-0.48	2.0	0.06	2.01	0.78	-0.06	-1.68	-0.24	-0.4	-1.2	-0.16	-0.49	0.06	0.72	-1.33	-0.08	2.21	-0.16	0.1	-0.71	-1.5	-0.54	-0.46	-0.6	-0.16	0.85	1.39	0.51	0.14	-0.79	0.31	-0.61	-0.38	0.17	1.07	-1.19	1.82	0.73	0.86	1.03	1.87	0.4	0.44	0.22	2.18	-0.99	-0.14	0.61	-0.34	-0.91	-0.75	-0.7	1.67	2.68	-0.35	1.2	-0.14	1.63	1.12	-0.52	1.73	0.97	1.05	-1.23	-0.26	1.07	-0.2	0.77	0.2	0.19	1.95	0.17	1.41	0.94	-1.48	-1.96	1.5	1.74	0.79	1.29	1.26	-0.22	-0.21	0.94	1.44	-1.42	-0.32	0.43	-1.1	-0.36	-0.33	-0.26	1.47	1.25	2.34	0.09	0.35	-0.66	0.02	0.2	2.14	-1.46	0.76	2.14	1.72	0.61	0.57	0.48	0.19	0.63	0.13	-0.09	1.45	0.12	0.23	-0.53	-0.98	-2.19	1.91	0.72	-1.32	-0.23	-1.55	0.6	-0.7	1.87	-1.7	-1.49	0.43	1.08	0.38	-0.38	0.17	0.4	0.76	-1.29	0.37	-2.21	0.42	0.26	-0.19	0.21	0.04	-0.03	-0.84	1.97	-1.84	0.18	0.61	1.08	-1.62	-1.27	0.72	-0.7	-0.3	1.32	1.97	1.22	-1.54	-0.02	-0.15	0.08	0.63	0.74	0.84	-0.51	1.12	-0.28	0.03	1.93	0.87	0.88	
DCM	1.4	1.16	1.95	-1.53	0.53	1.36	1.35	0.62	1.24	0.04	0.49	0.03	-1.78	-0.32	0.59	1.7	-1.31	-1.16	-1.39	2.11	-1.66	0.91	0.55	1.63	0.13	1.5	1.07	1.25	-0.99	-0.55	-1.29	-1.67	0.88	1.68	0.48	1.86	-0.1	0.42	-1.49	1.57	-1.87	0.58	0.15	-1.31	1.19	-0.72	-0.62	0.84	1.88	1.07	-1.42	1.43	0.54	-1.39	-0.26	-1.61	-0.03	1.03	0.6	1.28	-1.46	-0.63	0.7	0.11	0.83	1.39	-0.68	0.59	0.75	-0.83	-0.19	0.07	-2.29	-0.32	-1.2	1.27	-2.22	-0.97	2.0	0.15	-1.51	-0.71	-0.99	-1.71	-1.7	-1.84	-1.9	-1.67	-1.0	-0.32	-0.67	1.1	0.6	0.35	-0.01	-1.53	0.62	-1.14	-1.63	0.23	-2.14	-1.01	-1.03	1.61	0.8	-1.2	-0.15	0.18	1.46	-1.39	-1.1	1.93	1.54	0.2	0.27	1.29	1.65	1.52	2.09	1.02	-1.13	-0.76	1.55	-0.21	1.95	-0.33	-0.26	-0.49	0.68	-0.38	-0.66	1.82	0.44	-0.53	1.98	0.38	1.41	-0.16	-2.24	-0.92	-1.92	1.16	-0.89	1.24	-1.37	-0.9	0.27	0.57	-0.12	-1.55	-1.38	0.01	-0.77	1.04	1.06	0.71	-0.12	1.31	0.79	0.06	-0.28	0.43	1.85	1.83	0.15	0.03	-0.93	-0.33	-1.7	0.73	1.65	-0.19	0.23	1.35	-0.02	-0.5	-2.1	0.23	-1.53	-0.02	-0.66	-1.14	0.88	-0.36	1.12	-0.17	-1.9	-0.14	-0.47	-0.65	-0.98	-2.08	-1.31	-0.53	-1.52	-0.52	0.08	-0.13	-0.58	-0.9	0.38	-2.03	-0.83	1.81	1.5	-0.26	-2.46	-2.41	-2.11	-0.93	-0.2	1.87	-1.05	1.05	2.2	0.24	0.79	0.27	1.03	0.53	-0.34	-0.75	0.83	-2.0	-1.05	-2.05	-1.0	-0.99	0.31	-0.92	-1.78	-1.86	-1.9	0.73	-1.9	0.59	-2.26	-0.8	-0.76	-0.64	-0.65	0.45	-1.15	-1.13	-0.17	1.14	-0.17	-0.03	-1.86	0.28	-1.46	-0.21	-0.44	1.04	-0.79	-0.01	-0.48	0.12	-0.56	0.35	-0.87	1.11	1.35	1.72	0.02	1.55	-0.49	-1.49	-0.91	-1.99	-1.29	0.32	-0.87	1.29	-0.96	-1.31	2.0	1.68	1.12	-2.04	-1.47	-0.92	-1.08	-1.19	-0.92	0.55	-0.65	1.72	0.29	0.78	0.3	-0.04	0.17	1.85	1.59	1.74	-0.39	1.18	2.01	0.15	1.03	0.15	1.84	1.48	1.78	-0.74	-0.46	1.84	-0.33	0.68	0.86	0.54	-0.9	-1.98	-0.29	-0.06	-1.05	0.04	0.64	-0.15	-0.31	0.81	0.94	0.41	0.39	-0.72	-0.79	1.65	0.05	0.17	-0.19	-0.92	2.12	0.44	-0.19	1.09	0.81	1.54	-0.66	0.68	1.25	1.9	0.89	-1.31	0.69	1.3	-0.3	0.52	1.04	0.02	-0.2	1.19	-0.07	-1.03	-0.33	-0.94	0.08	-0.9	-1.35	-0.66	0.07	-0.53	2.42	2.22	0.1	-1.05	0.88	-0.24	1.63	1.48	0.02	1.28	-0.75	-0.57	-0.3	0.58	1.55	-1.36	1.49	2.05	1.64	0.98	0.45	0.2	-0.9	0.68	-0.63	0.65	-1.46	-1.0	-1.59	-1.65	-2.13	0.7	-0.43	0.07	-1.74	-1.32	-1.55	-1.2	-1.72	1.33	-0.21	-2.0	0.69	1.13	-0.98	0.42	-1.31	-1.15	-0.18	-1.95	0.41	-0.97	-0.56	-1.76	-0.86	-1.36	-1.39	-1.42	0.02	-0.53	-1.91	0.08	1.15	-0.05	0.9	0.37	-0.35	-1.73	1.23	0.28	-0.81	1.18	0.84	0.45	-0.43	0.32	-1.48	-1.39	-1.32	-2.0	-1.11	-1.05	-1.13	-0.49	1.3	0.98	-0.24	0.1	-0.32	-1.31	-0.14	1.25	2.27	-0.88	1.34	-0.12	-0.83	-0.34	-0.2	1.02	-0.11	-0.01	-0.91	0.15	1.14	-1.19	-0.33	0.01	-1.32	1.42	-0.5	-2.1	-0.75	-1.06	1.35	-1.26	-0.26	-0.65	0.77	0.09	-0.19	0.05	0.08	-1.12	0.44	0.16	-1.39	1.01	-1.05	1.13	0.89	0.49	-1.29	-2.14	0.49	0.35	-1.43	-1.1	0.4	-1.66	0.87	-0.73	-1.17	0.09	2.13	1.28	0.29	0.67	0.16	-0.98	1.13	1.69	0.0	-0.47	0.37	-1.35	0.64	1.08	0.11	0.23	0.12	-0.01	0.98	-0.24	0.82	-0.04	0.52	0.97	-1.41	-1.39	0.03	-1.87	0.92	-1.01	0.1	0.04	-1.03	-0.97	-1.18	-0.62	-1.95	-2.21	-2.24	0.4	-1.86	-2.05	1.94	1.28	-0.5	-2.02	-1.83	1.0	-0.88	0.15	-0.82	0.68	0.18	0.57	0.35	2.42	-1.32	2.05	0.71	1.07	0.79	0.89	-0.07	-0.05	-1.73	-0.8	-0.17	0.56	-1.09	2.15	1.95	0.99	0.36	1.03	1.45	-0.02	0.79	0.5	-1.25	1.43	-1.47	-0.28	1.27	-1.16	-0.69	-0.03	0.32	2.01	0.43	1.34	-0.17	1.86	-1.11	-0.34	0.28	-0.68	1.02	0.49	-1.74	-0.18	-1.75	0.0	0.61	1.27	1.81	0.13	-2.57	0.51	0.22	-1.18	-1.13	1.4	-0.35	2.44	1.42	-0.91	0.01	0.02	-1.11	-0.45	-2.23	1.22	-0.49	0.41	-0.45	-0.97	1.16	-1.03	-0.7	-1.99	-0.04	-0.6	-0.61	-0.56	-0.9	-0.88	-0.52	0.98	-0.47	-0.21	-0.11	-0.03	0.03	-0.51	0.05	-0.37	0.51	1.16	0.64	-0.21	1.25	-1.97	0.83	-0.05	0.27	-0.66	0.08	0.32	0.58	-1.01	-1.16	-0.56	1.53	-1.04	1.51	-1.46	0.88	1.5	1.81	0.48	-0.73	0.0	1.43	-0.21	1.3	-0.87	0.66	0.89	0.56	2.47	0.18	1.53	-0.07	0.1	0.54	-0.96	-0.23	1.67	1.47	-0.75	0.74	-2.73	-0.61	-1.74	-0.67	0.08	1.34	-1.76	-0.03	1.48	-0.91	-0.3	0.88	1.18	2.24	-1.47	0.38	0.81	0.52	-1.15	0.18	0.99	0.97	-0.93	2.18	-0.93	1.47	-0.32	1.5	-0.55	-1.87	1.62	-1.29	-1.56	0.81	0.97	1.34	1.64	1.05	-0.12	-2.02	-0.76	-1.31	0.73	-1.8	-0.22	-1.29	0.55	0.63	0.83	-0.29	-1.08	-1.97	0.31	1.92	0.26	-0.5	-1.17	0.05	-0.31	0.5	1.01	0.14	1.67	-1.51	0.75	-0.33	-0.43	-1.78	0.26	0.88	-0.18	1.9	0.12	-0.1	0.62	-0.78	0.18	-1.52	-1.65	-2.23	0.42	0.25	1.83	-1.88	-1.32	-1.52	1.42	-0.18	-1.34	-0.85	0.24	-0.55	-0.63	-0.48	1.06	0.11	-0.91	0.43	-1.67	-0.7	2.36	-1.13	0.32	-1.37	-0.61	-1.69	-0.16	-1.66	0.06	-1.29	2.2	1.33	1.66	-1.09	-0.12	-1.48	-1.07	-0.84	-0.32	0.47	1.85	-1.08	0.94	-0.22	-1.76	-0.57	-0.27	1.27	0.87	-0.62	0.9	0.73	1.24	0.17	-1.34	-1.08	0.35	-0.43	-1.3	-1.47	-0.86	1.8	-1.11	2.28	-0.2	-2.41	-0.09	-0.34	-0.02	0.07	-0.05	-0.27	0.21	-0.6	-1.24	-0.71	-1.35	-1.03	-1.83	1.27	-0.09	-0.5	-0.18	0.61	2.09	0.06	-0.93	1.58	-1.07	1.33	1.41	0.32	0.37	-1.14	-2.51	1.26	-1.68	0.85	-1.76	-0.33	-1.58	1.06	-0.31	1.33	0.17	-0.93	1.46	1.09	-0.99	1.43	0.2	2.12	0.7	-0.65	-0.42	-0.62	1.67	-0.76	0.57	-0.98	-1.05	-0.6	-2.14	1.47	-0.11	-1.26	-0.07	0.83	0.78	-0.08	0.57	1.54	1.4	-1.71	0.26	-1.14	2.19	-0.2	0.72	0.38	-0.27	1.12	-0.11	-0.89	1.02	0.69	-1.28	1.91	1.56	-1.27	-1.21	-0.65	0.54	-1.04	-0.19	1.72	-0.45	-0.29	-0.76	2.06	-0.89	-1.47	-0.11	1.5	0.0	1.66	1.28	1.2	-1.72	-0.74	-0.26	-1.58	-0.54	1.75	-1.5	0.19	-0.34	-0.86	0.37	0.28	-1.59	-0.38	0.52	-0.56	0.76	-0.56	1.27	-1.39	-0.25	-0.63	0.99	0.16	-0.16	0.99	0.77	1.76	2.55	1.41	-1.71	0.44	1.93	-2.33	1.34	-0.94	0.62	0.22	-1.35	0.0	-1.55	1.26	-0.29	-0.72	-0.39	0.66	0.17	-1.52	0.04	-1.15	-0.57	-1.37	0.3	-0.51	2.65	-1.67	-0.25	-1.31	-0.89	-0.74	-0.88	0.76	-0.81	1.52	-1.52	-1.22	-0.41	-0.01	-1.51	1.22	-2.1	-0.47	-1.31	-0.29	-1.61	-0.67	-1.48	-0.97	-1.12	-2.08	0.01	1.83	0.36	-0.37	0.57	-0.61	-1.09	1.56	0.41	-0.14	1.11	2.01	-0.62	-0.15	-0.79	-2.78	0.13	2.66	-1.97	-0.66	-0.42	2.36	-0.61	0.16	-1.27	0.5	-0.28	-0.07	0.71	-0.24	-1.7	-0.7	1.12	-0.49	-1.3	2.64	-1.03	-0.77	0.17	1.41	-1.56	-0.47	0.74	-0.14	-1.55	-0.04	1.3	-1.52	-1.45	-0.28	0.29	-1.07	2.13	-0.25	-0.14	1.57	-0.42	1.19	0.41	-1.75	0.91	-0.44	1.37	0.41	1.03	-1.87	-1.0	2.27	-1.44	0.04	0.87	1.3	0.99	0.36	1.89	-0.63	-1.88	-0.4	1.16	0.1	1.93	-1.42	-1.0	0.1	1.97	1.31	1.87	1.47	-1.09	1.38	-0.04	1.53	-0.16	-2.4	-1.34	1.16	1.22	1.12	-0.61	0.05	0.76	1.18	1.42	-0.46	-1.07	-2.05	-1.35	2.24	0.02	1.34	0.97	0.58	0.35	2.52	-0.33	0.56	-0.62	1.51	-0.23	-0.74	1.45	0.47	-0.88	1.32	-1.48	0.14	-0.04	-2.39	1.05	-0.05	-0.05	-0.4	-2.14	0.48	1.67	0.7	-0.51	0.9	0.96	0.95	1.08	-0.42	-0.5	1.58	-1.53	1.05	1.06	-0.03	1.44	-1.0	-0.54	-1.42	1.56	0.43	0.98	0.84	1.22	0.91	-0.33	0.26	1.21	0.31	1.66	0.96	1.51	0.56	0.57	1.67	-1.42	0.07	0.94	-0.4	-0.8	0.82	0.88	-0.74	-1.48	-2.0	-0.72	1.29	2.18	0.24	-0.9	-1.41	2.63	-0.33	2.21	-0.14	0.52	-0.7	-0.57	0.55	0.02	1.16	0.93	0.52	-1.14	-0.17	-2.41	-0.87	0.39	1.09	-0.17	0.73	2.02	1.8	0.14	-0.75	-1.11	1.2	-0.16	-1.58	1.73	1.77	0.09	-0.7	0.5	1.12	0.18	1.15	-0.28	-1.31	-0.96	-0.49	0.8	0.1	-0.58	-2.09	-0.71	0.68	1.47	0.78	-1.55	0.53	0.43	-1.85	0.6	0.47	0.44	1.44	0.63	-0.55	1.95	-0.57	1.36	-0.06	-1.23	-0.54	0.59	1.39	-0.31	-2.52	1.11	2.18	0.12	-0.31	0.83	-0.63	0.57	0.03	0.15	-1.1	0.78	-1.96	0.09	2.03	1.5	0.2	-0.41	-1.53	-0.75	1.03	-1.23	0.58	-0.2	-0.29	-0.39	-1.29	2.34	-1.91	1.9	-0.54	-1.55	1.8	0.75	0.03	-0.53	-0.1	0.23	-1.63	-0.01	2.49	1.32	-1.55	-1.32	1.23	0.16	-1.13	0.4	-2.0	1.05	-0.34	1.06	-1.94	-0.4	2.1	0.5	-1.39	1.95	-1.26	1.92	0.81	0.39	-0.83	0.88	0.47	2.08	0.56	0.99	1.39	-0.36	-1.25	-0.62	0.37	2.64	0.89	1.24	0.39	-0.68	2.26	-1.64	-0.52	-1.06	1.26	0.41	-1.71	0.32	-2.12	-0.57	0.32	0.1	-0.14	1.31	-0.22	-0.04	0.98	1.71	1.26	-0.86	0.01	-1.42	0.55	-0.48	0.89	-0.56	1.82	1.19	-1.2	1.63	-1.55	-0.78	-0.55	-0.93	-0.09	0.61	1.77	-1.17	-1.2	0.95	1.15	0.67	0.22	-1.05	0.55	-0.8	-1.29	-2.14	0.26	2.37	0.5	1.67	-2.05	-1.65	1.45	-1.69	-1.46	-1.81	-0.93	-1.35	1.29	-1.2	-1.29	-1.12	1.02	1.19	0.4	0.49	1.49	-0.76	-1.12	2.09	-0.76	-0.54	-0.22	-0.95	2.1	1.29	-0.45	0.35	0.86	-0.47	-0.7	2.92	-0.21	0.31	-0.27	2.04	0.62	-0.57	1.77	-1.56	0.8	1.25	-1.33	-1.11	-0.54	-1.05	-0.54	-1.06	-0.45	-0.91	1.12	-1.48	-1.53	-0.99	0.47	-0.13	0.7	0.28	-1.72	-1.1	1.14	-1.54	-0.36	0.03	-0.71	0.03	1.87	1.23	1.8	-1.25	0.74	-2.28	1.35	-1.96	-1.39	0.13	-0.42	1.67	0.71	1.9	0.16	-0.34	0.12	2.97	-0.78	0.35	2.07	-0.67	-0.23	-0.56	0.91	0.02	0.6	-0.99	-1.05	-2.47	0.8	1.27	-0.4	-0.97	0.07	1.01	-0.86	0.35	-1.71	0.96	-0.21	0.84	0.09	-1.53	-1.66	1.04	0.74	-2.13	-1.18	2.35	3.08	0.43	0.88	-0.6	-0.02	-1.49	1.39	-1.24	-0.8	-0.35	0.17	-1.56	-0.47	-0.72	-1.42	-1.6	-2.26	1.36	0.98	-1.36	1.82	0.4	1.45	1.18	0.4	0.28	-0.81	0.39	0.57	-0.3	-0.29	-0.38	1.08	0.51	0.4	-0.63	-0.32	0.52	-1.86	2.49	0.41	-1.34	0.31	-1.16	0.63	-0.7	1.77	-0.08	0.07	0.09	1.5	-1.53	0.42	1.59	-1.66	-0.12	-1.67	0.39	0.16	-1.89	0.44	-0.85	-0.84	1.62	-0.84	-0.97	-1.39	1.6	-0.64	0.82	-0.77	0.24	2.25	0.56	-1.87	0.71	1.02	1.2	1.69	1.68	0.32	0.66	0.78	-0.14	-1.89	-0.44	0.36	-0.33	-0.68	1.7	0.37	-1.47	0.29	1.44	-1.33	1.14	-2.1	-1.49	1.09	1.01	-0.57	-0.08	-1.06	-0.01	-1.01	2.39	-1.28	-1.73	1.48	0.56	-0.55	-0.4	-0.61	-2.21	-0.98	-0.79	-0.87	-0.29	1.77	0.19	1.51	-1.14	-0.09	-0.38	0.15	-0.28	-0.12	0.17	0.92	0.47	-1.88	-1.13	-0.06	-1.88	1.3	1.32	0.31	1.3	2.44	-0.44	-2.5	1.58	-1.35	1.22	-1.83	0.66	-0.22	-1.13	-1.45	-0.34	-0.32	0.88	-0.2	-1.19	0.68	-1.5	-0.24	-0.82	-2.01	-0.52	0.1	-0.88	-1.96	-0.66	-1.98	0.33	-1.87	0.15	-0.58	-1.29	-1.01	-0.47	-0.53	0.62	-1.45	-1.96	2.0	0.79	0.13	2.06	0.58	0.46	-0.41	0.11	1.55	0.42	-0.75	0.91	0.23	-1.73	0.13	-1.03	1.03	0.89	0.14	0.1	0.34	-0.84	-1.18	0.64	1.27	0.42	-0.19	-0.37	0.14	0.78	0.48	0.93	-1.6	-1.37	1.14	-0.06	-2.1	-0.43	-0.35	-1.91	0.4	0.38	1.06	0.76	-0.95	2.14	0.44	-1.14	-0.13	-1.63	-1.8	0.22	-0.57	0.93	-1.16	-0.19	0.47	-1.02	-0.23	0.59	1.59	1.69	-1.64	2.37	-0.12	1.08	0.27	0.24	0.67	0.92	-0.48	1.22	0.57	-0.06	-0.65	-1.17	-2.24	-1.24	0.27	-1.15	-0.66	1.7	-1.32	-0.26	1.07	0.65	-0.04	-1.09	0.98	-0.58	2.18	0.92	1.05	-0.65	1.74	0.26	-0.46	-1.63	-0.19	1.13	-0.4	1.19	-0.94	1.11	1.54	-0.54	1.52	-0.22	1.46	0.9	0.05	-0.34	-0.71	-0.25	-0.16	-1.59	-1.28	-1.16	-0.05	-1.67	0.26	-1.89	0.91	-1.56	-0.11	0.02	1.65	0.44	-0.45	-0.83	-0.19	-2.19	-1.83	1.11	-0.11	1.37	0.62	1.99	0.42	0.61	-1.13	1.21	0.29	-0.6	-1.16	-1.45	-1.29	-0.03	-0.48	-0.6	-1.52	-1.15	0.61	-0.79	-1.88	-0.26	-2.61	-1.48	0.27	0.37	-1.11	-2.2	-0.77	-0.45	-1.48	-0.88	1.08	-1.26	0.38	0.04	-0.9	-1.26	0.3	-1.64	0.53	-2.15	-0.83	-0.37	1.28	0.15	-0.73	1.73	-0.3	1.7	0.96	2.07	0.63	-0.46	1.74	-0.92	-1.6	1.35	0.6	-1.19	0.79	-1.76	-1.03	-0.46	0.29	-1.29	0.67	0.84	1.03	0.49	-0.07	0.49	-0.91	-1.98	0.12	-1.12	-0.26	0.56	1.55	-1.07	-0.36	-0.21	1.25	0.24	0.21	1.25	-0.38	-0.87	-1.09	-0.57	0.04	-0.09	0.54	0.16	-1.33	0.34	0.16	-0.24	0.14	0.81	-1.11	-1.65	0.48	-0.75	-0.52	0.74	-0.63	0.73	0.07	0.47	-0.15	1.69	0.14	0.58	2.01	-0.87	-0.46	0.93	0.19	0.3	0.89	0.9	-0.42	-0.72	-0.77	0.63	-1.31	-0.99	-0.23	-1.3	0.9	1.88	0.06	-1.36	1.27	0.21	-0.38	-0.05	0.86	-1.73	-1.08	-0.05	0.06	-0.37	-0.66	1.55	-1.36	-0.68	-0.65	0.0	0.93	-0.16	-1.26	0.15	0.49	-1.03	-0.22	0.45	0.65	0.28	1.0	-1.05	0.64	1.36	2.44	1.75	1.04	-2.06	0.44	1.7	-0.64	-0.93	-0.18	1.84	0.94	-0.18	0.85	-0.81	0.57	0.12	-0.33	1.95	1.38	-0.28	0.66	-0.91	0.49	-0.69	-0.3	-0.5	-1.0	0.56	-0.55	1.67	-1.6	1.25	1.89	-0.44	-0.99	-0.3	1.27	-1.46	-1.1	-0.28	0.37	-1.61	-0.16	-0.3	1.09	-0.79	1.77	-2.18	-1.96	-1.69	-0.73	-1.43	0.17	0.82	0.61	0.01	0.59	0.44	-0.04	1.32	-1.29	0.61	0.2	-1.02	0.31	-1.67	-0.95	-1.56	-1.44	0.51	-0.08	-1.18	-0.08	0.55	0.39	-0.49	-1.71	1.51	0.0	-0.99	0.53	0.62	-0.17	-1.75	0.04	-0.38	1.82	-1.04	-0.05	-1.43	1.29	0.02	0.47	0.9	-1.07	-1.92	-2.44	-1.8	0.55	-0.6	0.13	-0.18	-0.99	-1.46	-1.13	-0.23	0.29	-0.09	-1.05	1.41	1.72	2.11	0.04	1.51	2.38	-0.84	1.48	-0.21	-0.48	2.09	-1.02	-0.85	-0.12	-0.48	-0.29	-1.32	0.18	-0.8	0.08	0.51	-1.26	0.8	1.2	0.18	-1.77	-1.76	-1.48	-0.61	-1.13	-0.95	1.35	1.19	-1.9	-1.26	-1.74	0.13	-0.95	-1.13	0.34	-0.17	0.67	-1.12	1.61	-0.97	0.78	-1.48	-1.86	-0.45	1.21	0.04	-1.4	-0.6	1.93	-0.35	0.59	-0.32	0.0	-1.08	-1.33	-0.31	-2.11	-0.71	-1.27	-1.59	-1.3	0.97	0.51	1.41	-1.98	-0.24	-0.04	-1.19	-0.47	2.19	-1.92	-1.06	-0.79	-1.37	1.73	-0.97	-1.04	-0.75	0.74	-0.99	-1.31	0.0	1.69	-0.12	-1.43	-0.14	-1.03	-1.17	-0.02	-1.22	1.44	0.92	-0.41	-0.32	0.11	-0.33	1.18	0.75	0.33	-1.81	1.84	1.27	-0.85	0.21	0.9	-1.88	1.66	-0.03	-0.35	0.89	0.49	-1.09	-1.14	-1.61	1.03	0.47	2.78	-0.44	-0.04	0.66	-1.08	-0.93	-0.67	0.79	-0.78	1.02	0.5	-0.79	0.21	-0.49	0.21	1.17	-0.38	0.38	-0.16	-0.48	-0.94	0.08	0.49	-0.19	-1.23	1.98	-2.39	0.94	1.3	1.28	-1.42	-1.79	-0.62	-1.2	-0.99	-0.77	1.02	0.5	1.1	-1.52	0.62	0.54	-0.5	-0.93	0.34	-1.76	-2.1	1.12	-0.81	-0.85	-1.64	0.39	0.67	-0.52	-1.59	-0.06	0.78	1.64	1.39	-0.12	1.25	1.16	-0.39	1.14	-1.54	0.58	1.39	0.55	-0.68	-0.32	-0.45	0.75	1.19	0.85	0.57	2.26	-0.44	-0.79	0.38	-1.54	-0.25	-1.72	1.05	2.35	0.47	1.78	0.89	-0.29	0.4	0.71	1.12	1.27	-0.47	2.06	1.84	-0.27	2.47	-2.16	-0.03	0.5	0.29	0.99	0.44	0.58	0.16	-0.79	1.21	1.04	0.09	0.31	0.06	-0.1	1.83	1.39	-0.2	1.64	0.93	0.88	-1.24	1.19	-1.6	-0.62	1.18	1.15	1.57	-0.63	0.72	-0.54	-0.83	-0.87	0.81	1.56	0.97	-0.91	-1.76	-0.49	-0.56	-0.36	1.06	0.27	0.79	0.5	0.96	1.46	-1.91	-0.7	1.3	-1.54	-0.41	0.15	-1.4	0.5	-0.91	-1.23	1.9	0.66	-1.21	0.58	-0.08	0.0	-0.21	0.35	-0.52	-0.09	0.7	1.75	0.09	-1.39	1.82	-0.82	-1.56	-0.48	-0.55	0.51	-0.73	0.96	1.49	0.64	-0.99	-2.08	1.01	0.69	-0.42	0.74	-0.5	1.09	0.46	-0.77	0.5	-0.52	-0.12	0.7	-0.7	-0.37	0.5	1.12	0.27	0.65	0.49	0.16	0.89	0.98	0.18	-0.31	-0.31	-1.54	-0.61	0.56	-0.42	1.2	0.69	-0.45	1.88	0.75	1.67	1.37	-0.12	0.36	-0.47	-0.4	-0.69	0.79	1.74	1.27	0.81	-1.96	-1.01	1.84	1.08	0.75	2.37	0.53	-0.64	-0.08	-0.49	0.62	0.23	-0.91	-1.34	-0.72	1.29	1.33	0.58	-0.52	-1.82	-1.95	0.93	-0.67	-0.13	1.49	-0.24	0.58	0.52	0.97	0.54	0.15	0.42	-0.67	1.36	1.97	-1.54	1.28	0.8	1.46	0.09	0.12	-1.48	-1.44	-0.75	-1.95	-0.42	1.37	0.31	0.4	-0.19	1.31	1.39	-1.09	-0.38	0.56	-0.17	0.69	-1.59	1.69	-0.85	-0.26	0.97	-1.05	1.31	-0.92	-2.26	-2.26	-1.01	0.09	0.23	-1.46	0.25	-1.3	0.76	1.23	0.65	0.35	0.77	0.35	1.59	1.73	0.6	-0.54	-1.06	0.76	-1.94	0.19	1.09	0.9	-1.18	-1.26	-0.3	-0.85	1.74	-0.27	-1.39	0.93	1.12	0.34	0.16	0.12	-1.28	0.66	-0.56	0.33	1.31	0.52	1.2	-0.38	0.34	-1.58	-1.67	1.1	-0.66	-2.39	1.18	-0.07	-0.38	-0.06	0.09	-2.38	-1.63	-0.31	-1.37	1.13	0.08	-1.09	0.36	-1.79	0.1	1.48	-0.46	-0.78	1.79	-0.28	-0.66	0.01	1.02	-0.25	-0.64	-0.05	-1.38	-0.34	-0.62	1.58	0.97	-0.86	-0.35	0.22	0.54	-1.61	0.99	0.73	1.43	1.46	-0.24	-0.62	0.15	-1.37	0.7	0.54	1.24	-0.5	-1.01	-1.29	1.78	1.57	0.36	-1.65	0.71	0.59	-0.84	0.37	-0.85	-0.59	1.95	-0.47	-0.98	-1.02	0.51	0.16	0.21	-1.13	0.09	-1.75	-0.24	-0.99	1.56	-1.0	-0.74	-0.84	0.18	-0.2	-0.09	-1.4	-1.07	2.02	1.17	1.79	-1.57	2.08	-0.68	1.35	-0.47	-2.06	-1.1	-1.44	0.85	1.94	0.18	-1.52	1.66	-1.57	1.67	0.36	1.33	-1.54	1.22	-0.91	1.4	0.7	-0.52	0.12	-1.3	0.68	-1.76	1.64	1.68	-0.95	-0.49	-1.11	-0.21	0.43	1.93	-0.94	-0.66	-0.78	0.0	-0.25	1.51	-0.53	-0.22	-0.82	1.73	-0.49	-0.86	0.5	-0.32	-1.33	0.17	-0.7	-2.12	0.45	-1.54	-0.77	0.07	0.02	1.05	0.56	1.07	0.67	-1.44	0.37	-1.37	0.88	1.32	-0.87	-0.85	-1.32	0.43	1.4	0.83	0.64	1.07	-1.18	-1.6	-0.16	-0.11	-0.51	-1.44	-0.75	0.47	-0.41	-0.33	-0.35	-1.15	-0.56	0.06	-1.91	-0.55	-0.23	-0.43	-0.55	-2.13	1.31	2.57	-0.73	0.68	-1.22	-0.47	-0.57	1.34	0.37	-0.29	-0.04	0.37	1.29	-0.02	-0.12	0.4	-0.91	-0.54	-2.07	-0.48	0.49	-1.56	1.12	0.81	0.24	1.39	1.61	0.18	1.94	-1.15	1.55	0.85	-0.41	0.83	-0.94	0.67	0.72	1.9	2.18	0.09	-1.11	-0.05	-2.0	-1.41	-1.47	-1.11	-1.24	0.78	0.54	-1.42	0.48	0.42	-0.23	0.91	0.67	-1.27	-0.99	-1.25	-1.48	-1.46	-0.65	-1.19	2.39	-1.61	-0.91	0.32	0.35	-1.4	1.08	0.87	0.97	-0.62	-0.5	2.11	-0.74	1.15	-1.65	-1.04	0.23	0.64	1.9	-1.46	-1.27	0.91	2.24	0.68	2.03	-1.81	-0.28	-0.17	2.16	-0.75	0.61	1.54	-1.04	-0.92	0.02	-0.36	1.71	1.15	2.33	0.45	-0.36	0.04	0.69	1.18	-0.77	0.58	0.35	-0.86	0.85	0.15	-1.52	-0.61	-1.31	-1.88	1.82	0.61	-0.55	-1.25	-1.72	-0.94	1.14	0.9	1.01	0.56	-0.36	-0.18	0.06	-0.95	-1.08	0.95	-0.47	-1.78	0.32	0.33	-0.26	1.12	-1.11	-0.75	-0.07	-0.8	-1.27	0.05	-1.32	1.08	0.96	-0.08	0.09	-1.11	0.91	1.95	0.66	-0.65	0.12	-0.24	-1.88	-1.06	0.18	-0.27	-0.16	1.12	0.18	-1.89	0.64	-1.62	-0.73	0.64	-1.25	1.7	-1.21	0.9	0.1	1.1	1.6	-0.61	-1.58	-0.82	0.79	1.26	0.5	1.57	1.51	-1.01	-0.69	-0.43	0.77	-0.45	-1.91	-0.63	1.2	-0.34	0.64	-1.38	-2.08	-1.15	-0.16	0.92	1.92	0.76	1.16	-0.71	-0.95	-0.44	0.97	-0.35	0.61	-2.09	-0.59	-0.24	-2.21	0.42	0.23	-1.2	-1.12	-0.98	0.11	1.06	2.17	-1.61	1.29	-0.78	1.46	-0.01	0.47	0.26	1.59	-0.45	2.45	1.51	1.33	0.7	-1.12	0.88	-1.72	0.06	-2.11	0.87	1.51	-0.04	0.87	-0.31	-0.64	-0.31	-0.07	0.44	-0.74	0.27	-1.39	0.91	1.73	-0.24	1.61	-0.66	0.85	0.82	-0.06	-0.82	-1.53	-0.82	-1.52	-1.16	0.53	-1.81	0.04	-1.08	1.61	-0.13	1.27	-1.68	1.64	0.51	-2.04	0.82	-0.4	-0.58	-0.9	1.72	-0.51	-0.36	1.26	-0.94	-1.43	-1.0	0.69	-2.28	-1.25	-0.53	-0.29	0.72	-1.76	-1.92	-0.27	-0.8	2.49	0.58	-0.81	0.44	-0.31	-0.88	-1.76	0.41	0.61	-1.4	0.49	1.3	1.41	1.08	0.44	-0.47	-1.13	-0.94	-1.5	1.32	1.75	-0.59	0.99	1.75	1.22	-1.85	-0.89	-0.2	-1.43	-1.56	0.77	-0.74	-1.29	1.11	1.0	-0.07	1.66	-0.89	-0.97	-1.6	-1.7	-0.75	-2.81	1.72	1.05	0.0	-0.11	1.98	-0.23	-0.41	-1.6	0.03	0.5	2.12	-1.69	-0.59	-0.52	1.17	-0.57	-0.61	1.23	0.74	1.45	0.05	0.98	0.98	-0.12	1.19	0.7	0.66	0.18	0.24	-0.04	1.95	2.24	2.39	0.6	-0.9	-0.41	-0.82	1.74	-0.34	-0.72	0.8	0.57	1.3	-0.79	-1.15	1.71	0.28	0.82	0.13	-0.29	-0.23	0.02	-0.56	0.34	-0.56	-0.31	1.15	0.2	-0.14	-0.8	0.01	0.29	-0.45	0.24	-1.37	1.58	-0.95	-0.07	-0.6	-1.84	-0.23	-0.4	1.25	-0.6	-0.86	-1.65	1.17	0.87	-0.69	-0.78	-1.59	0.74	1.52	-1.19	-2.56	0.2	0.27	-2.04	0.89	0.58	0.87	-1.1	-1.54	-0.98	0.57	-1.97	-1.58	-0.91	-2.06	-0.7	0.89	-0.7	0.85	-1.14	-0.9	0.06	0.09	1.06	0.74	0.76	0.4	0.66	0.51	1.6	-0.52	-0.03	0.95	-1.92	0.21	2.01	-0.28	0.74	0.36	-0.11	-1.19	0.47	1.67	-1.37	-0.79	0.0	-0.08	-0.83	0.7	1.63	-1.48	-0.23	-0.58	0.88	-0.24	-0.18	0.56	-0.63	-0.83	0.04	-2.38	-0.52	-0.36	0.13	0.16	1.8	0.32	1.41	0.98	-1.17	1.59	0.89	1.68	-0.78	0.49	0.07	0.05	0.11	2.26	-0.3	0.0	0.15	1.86	0.17	-0.48	-0.42	-1.5	-0.23	-1.48	-1.49	0.76	2.54	-0.2	2.15	0.1	-0.99	1.7	-1.15	-1.41	1.23	1.04	-0.05	-0.06	0.03	1.59	-0.25	2.33	0.66	-1.88	-1.63	0.51	-1.2	0.82	1.24	0.6	-1.54	-0.05	0.33	-0.05	-0.53	-0.18	0.02	1.02	1.18	0.23	0.35	-1.04	-1.12	-1.09	0.6	-1.16	0.9	-0.11	1.1	-0.58	-0.88	-0.85	0.36	-0.55	0.73	0.42	1.41	1.06	0.93	0.11	1.34	0.08	-1.3	-1.05	-0.16	-0.87	-1.4	-1.87	-0.24	-0.36	-0.5	-0.13	0.28	1.11	0.08	-2.11	-2.57	-1.12	-1.91	-0.89	-1.32	-0.21	-0.98	-0.67	-1.28	-0.33	-0.91	-1.16	-1.28	-1.72	-1.26	-1.98	-1.89	-2.38	0.1	1.46	1.05	0.43	-1.08	2.37	-1.48	-0.62	-1.89	-0.88	1.53	-1.03	-2.0	0.99	-1.21	1.0	0.37	-0.3	1.98	0.17	-0.59	-0.48	-1.04	-0.44	1.08	0.78	2.04	0.71	1.44	2.29	0.91	1.13	1.17	1.84	1.58	0.26	1.58	0.47	1.78	1.54	2.17	2.06	0.73	1.84	-0.12	0.84	-1.32	-1.16	-2.09	-1.67	-0.42	0.48	-0.96	-0.42	0.57	-1.89	1.09	-1.38	1.93	2.32	-1.58	-0.55	-0.33	-1.01	-1.18	-1.53	-1.62	1.78	-1.63	-0.38	-0.45	-1.0	-0.74	-1.73	0.78	1.59	0.8	0.77	0.64	-0.02	0.86	-1.65	0.42	1.69	1.55	2.2	1.11	1.08	-1.42	0.62	1.24	1.07	2.49	-1.44	0.32	-1.05	0.86	-1.74	0.48	-0.83	-0.05	0.71	1.55	1.46	0.68	-0.68	-0.73	1.84	-1.7	0.02	0.56	0.81	0.76	-0.38	-1.29	-0.86	0.44	1.06	-1.1	0.16	1.72	-0.14	0.33	0.23	-0.05	1.92	0.09	-0.44	-0.56	-1.51	0.63	0.86	-0.25	0.46	0.04	0.44	0.66	-1.53	-1.32	-1.08	1.54	1.31	0.39	0.04	0.77	1.01	-0.97	1.47	-0.58	-1.02	-1.59	-0.92	-0.66	-1.38	-0.98	-0.91	-2.04	-1.43	-1.87	-2.08	-0.87	-1.29	-1.09	-1.85	-0.31	1.11	-0.12	-1.41	0.04	-1.12	1.11	-1.74	1.22	-1.07	-0.06	1.79	-0.49	-0.23	-1.22	-0.01	-0.21	-1.57	1.31	-0.24	-0.02	-0.03	-1.02	-1.52	-1.16	-1.44	-1.09	-1.19	0.82	-1.4	-1.3	0.35	0.69	1.07	1.21	-2.02	-1.72	0.26	1.27	-1.91	-1.61	-1.61	-1.67	-1.32	-2.24	-1.35	0.0	-0.69	-1.82	-1.02	0.8	1.91	-0.97	0.21	0.71	-0.93	1.12	0.95	-0.1	1.84	0.69	0.63	0.26	-0.13	-1.29	-0.42	-0.06	-0.81	-1.36	-1.08	0.8	-0.28	1.53	1.52	-0.61	1.69	0.98	2.34	1.05	1.85	-0.99	-0.62	1.39	-1.74	-0.94	-0.02	0.23	-0.29	-0.61	0.68	0.01	0.3	0.49	-1.77	-0.21	-0.56	1.37	-0.46	-1.05	-1.88	0.82	-1.56	-0.3	-0.38	0.74	1.22	-0.02	-0.63	-2.34	0.39	0.24	0.48	-1.64	-0.85	-0.06	-2.07	-0.11	0.48	0.11	2.05	-1.79	1.0	1.5	1.51	-1.24	-1.4	-0.68	-0.65	0.02	-0.53	0.98	0.76	-1.63	-1.46	-1.25	-1.29	-1.96	-0.07	-1.01	-1.94	-0.82	1.22	1.44	-0.33	0.01	2.06	0.21	-1.12	1.63	0.68	-0.42	-0.39	0.15	-0.79	-1.36	0.31	0.6	1.97	1.03	-1.91	-2.57	1.42	-1.11	1.02	0.08	-0.04	-0.6	-1.64	-0.71	0.54	0.05	-0.05	-1.42	0.05	1.04	0.01	0.85	-1.22	0.66	-1.37	1.09	-0.25	1.55	-1.14	-1.27	-0.32	-0.57	-0.51	-0.47	1.32	-0.17	-1.06	-1.64	-0.82	-2.17	0.79	-1.02	-1.44	2.4	0.45	0.92	0.06	0.2	-0.75	-1.82	1.68	1.51	1.45	-0.67	0.67	-1.42	-1.42	1.17	1.33	0.76	-1.08	-1.57	-0.41	1.15	-0.98	-0.21	-0.53	1.7	0.21	2.49	0.81	1.65	1.45	-0.42	2.61	1.16	0.69	-1.47	-1.33	0.9	-0.11	0.61	-0.41	1.15	1.7	-1.17	0.37	0.6	-0.71	-1.37	0.09	0.93	1.12	1.01	0.43	1.95	-2.45	1.56	0.88	-0.03	0.5	0.84	1.23	0.13	-1.4	-0.61	0.77	0.29	-1.0	0.01	-2.4	-0.4	-0.48	-0.44	1.64	0.66	1.51	1.29	0.9	-2.18	-0.32	0.75	1.18	0.83	0.99	1.23	2.0	-0.12	1.89	-0.11	0.71	0.14	-2.55	0.74	1.31	1.28	1.6	-0.15	0.26	-2.65	-0.6	-0.37	0.87	-2.14	1.4	0.25	0.5	0.92	-0.62	2.14	0.39	1.72	2.38	1.35	-1.52	0.8	0.24	-0.52	-0.93	0.3	0.35	-0.01	0.05	1.06	1.26	-0.19	-2.12	1.62	0.42	-0.17	-0.67	-0.17	-1.75	0.42	-0.06	1.37	1.0	0.32	1.3	0.8	2.45	1.44	-1.91	0.71	1.54	0.42	-0.16	0.61	-0.16	-1.6	-0.03	-0.81	-0.81	-1.23	-0.68	1.97	-0.63	-0.05	-0.3	-0.1	0.51	-0.46	0.84	1.42	0.26	-0.46	-1.25	-1.1	0.06	-0.1	-1.4	-1.72	-1.5	-0.51	-0.36	1.11	1.61	0.5	-1.87	0.13	-1.09	-0.05	-2.55	-0.24	-0.16	-1.29	-0.58	-0.04	1.17	0.43	-1.04	-0.68	0.09	-2.27	-2.18	-0.88	0.13	-0.99	1.24	-0.35	0.67	-0.3	0.03	1.46	0.95	0.21	-1.94	-1.64	-1.27	0.23	-0.88	0.66	0.63	0.26	-2.23	-0.3	0.95	-0.1	-0.4	-0.56	-1.19	0.0	0.69	0.06	-0.45	-0.9	1.47	1.05	1.37	-1.04	-0.01	-0.72	-1.45	1.04	2.04	-2.1	-1.39	-1.21	-0.9	0.43	0.38	1.16	-0.1	0.36	-0.53	0.66	-0.02	0.64	-1.31	0.15	-1.02	0.44	1.11	-1.47	0.54	0.32	-0.49	-1.09	0.86	0.18	-1.12	-2.17	-1.02	-1.38	-0.3	-0.66	0.58	2.12	-0.21	-0.58	-1.84	-1.24	0.4	0.87	1.33	0.13	1.3	0.73	1.8	-0.5	-1.05	-0.99	-0.54	0.88	1.51	-1.5	1.1	0.54	-0.24	0.38	-1.66	-1.87	0.13	1.33	2.09	-1.72	0.55	-0.3	1.36	0.37	1.5	-1.73	-0.79	0.44	1.2	-0.19	-0.37	-0.18	-0.45	0.2	0.56	0.23	0.27	-0.88	0.83	1.27	-0.72	-2.44	-0.65	0.14	0.47	-1.8	1.31	-0.56	0.08	-1.22	-1.22	1.46	1.37	1.92	0.55	-0.99	1.41	-0.09	-1.02	0.87	0.35	2.26	1.76	1.15	1.3	1.33	-0.4	1.61	1.67	-0.37	-1.9	1.24	0.93	1.52	1.6	-0.69	1.41	0.69	-1.57	-2.56	0.57	-1.49	-0.54	-1.81	0.17	-1.95	-2.13	1.91	-0.41	1.31	0.26	-0.99	-1.7	0.07	-1.39	1.21	1.64	0.55	-0.61	-1.44	-1.58	0.7	1.5	0.47	1.23	-1.1	0.09	-1.0	1.81	-0.55	-1.2	0.9	-0.5	-0.04	0.8	-0.13	1.09	-0.97	-0.37	2.12	0.94	-1.75	0.47	-1.36	-1.3	0.48	0.93	-1.19	-0.75	-0.67	-2.53	1.16	0.55	-1.21	0.19	-0.96	-0.59	1.62	0.2	1.29	0.23	0.67	0.77	0.33	-0.2	-1.22	0.03	-1.17	0.21	1.66	2.46	0.34	-0.79	-0.05	1.87	1.87	1.53	0.8	-0.43	0.85	-0.8	0.64	-2.11	-1.23	-0.71	-0.59	-0.68	-0.43	-2.04	0.9	-0.38	-1.05	0.99	1.23	1.08	-0.79	0.63	-0.23	-1.14	2.06	-0.44	0.07	1.11	-0.37	-1.38	0.31	-1.02	1.91	-1.37	1.27	1.33	1.15	-0.47	-2.23	0.1	-1.95	0.71	-2.03	0.36	1.03	-0.64	0.02	0.28	-0.19	-1.9	1.18	-1.65	-2.27	-0.75	0.23	1.13	-0.19	0.39	0.94	0.41	2.52	-0.53	0.26	-1.64	0.38	2.18	1.91	-1.77	-0.37	-0.66	-0.89	0.93	-0.76	0.71	-0.27	-0.5	0.23	-1.12	-0.79	1.84	-0.8	0.92	1.46	-0.87	-1.45	-0.96	0.4	-0.94	0.14	-0.3	0.08	-1.22	0.63	1.11	0.71	-0.53	0.84	0.68	-0.84	-1.77	0.45	1.43	-1.9	1.73	0.83	-0.22	0.22	0.1	0.62	1.25	1.47	1.13	-1.59	-1.28	0.88	2.46	-0.66	1.61	-0.79	-1.1	1.09	1.77	1.65	0.17	1.35	-0.75	1.49	-1.22	-1.71	-1.11	0.34	0.29	-1.12	1.68	-0.66	1.71	-0.11	0.03	-0.11	0.3	0.46	1.16	1.76	1.35	0.5	-1.08	0.77	0.1	-0.48	-0.54	0.03	1.04	0.28	-1.04	-0.93	1.23	0.49	1.49	0.34	1.32	-0.96	-1.5	-0.76	-0.37	-1.38	1.44	0.07	-0.24	1.02	-1.12	0.4	-0.22	1.08	0.87	-0.07	-0.76	1.7	-0.56	-1.42	0.39	-1.18	-1.42	0.25	-1.11	-0.19	0.56	-0.73	-0.7	0.32	0.19	-0.09	-2.1	-1.44	-0.16	1.27	-2.07	1.23	-0.52	0.8	-0.33	-0.94	-0.12	0.82	-0.04	-1.26	1.05	0.23	1.05	-0.23	0.48	-1.9	-1.16	-0.35	0.12	-0.99	0.77	1.26	0.68	0.27	1.66	-0.22	1.85	1.26	-0.71	-2.37	-1.61	0.26	0.98	-1.68	-0.82	0.62	-1.12	-0.03	-1.63	-0.77	-0.8	-1.68	-0.59	-0.06	-0.62	-1.33	0.25	-2.43	-2.18	0.36	-1.8	0.01	0.94	-1.06	2.1	0.95	-0.37	-1.06	0.8	0.86	0.14	1.25	0.11	2.41	0.58	-0.41	2.28	1.45	1.82	-0.62	-0.04	-0.37	0.38	0.71	-1.57	0.57	0.0	-1.52	0.68	1.76	-0.83	0.64	1.33	1.96	-1.16	0.93	-1.19	1.27	0.16	1.32	0.0	-0.15	1.73	1.42	-0.71	0.4	1.21	2.05	0.44	0.21	-1.02	0.68	-0.82	-0.08	0.81	-1.19	-1.62	0.29	0.14	0.06	-1.31	0.7	0.42	1.11	0.64	-0.2	-0.7	0.08	2.15	-0.52	-0.34	-1.3	-2.21	-1.76	-2.02	-2.1	-1.22	-1.3	-1.7	0.41	-0.6	-1.48	-0.71	1.03	1.48	0.17	-0.68	-2.18	1.52	-1.71	1.54	0.82	-0.25	0.32	0.97	2.13	-1.38	-0.38	1.56	0.36	2.26	-1.5	1.91	-0.24	1.36	-0.73	-2.51	-0.56	0.46	0.41	-1.67	-0.14	1.03	-1.45	-1.29	-0.6	0.04	-1.64	-0.86	-0.68	-0.35	-1.49	0.93	-0.28	1.9	-0.11	0.33	0.81	0.14	-1.67	0.33	0.61	-1.43	-1.09	1.22	-0.63	-0.23	-0.95	-0.18	-0.69	-1.64	-0.82	-1.62	1.5	1.89	0.87	0.63	0.75	-0.24	-0.96	-1.42	1.18	-2.39	-0.12	0.59	0.42	-2.29	-1.42	0.83	-1.22	-1.6	1.62	-2.01	1.86	-1.67	-0.3	-1.14	-2.04	-0.46	-2.23	0.29	0.56	1.6	-1.25	1.4	0.28	0.3	1.13	0.32	1.59	-0.68	0.26	1.06	1.01	-0.91	-1.54	-0.8	0.74	-0.42	0.44	0.49	-0.25	1.08	-0.48	1.27	-1.32	1.92	0.29	-1.31	-0.13	-0.4	-2.14	0.01	-0.15	-1.14	-0.07	1.2	0.34	1.06	1.65	-0.54	-0.05	-1.33	0.44	0.26	-0.24	-0.85	-0.02	0.94	-1.13	0.17	-0.08	2.01	0.93	-1.32	0.09	-0.11	-0.7	-0.13	-0.98	0.76	-1.47	1.13	-2.09	-0.52	-0.53	-0.84	0.9	2.49	-1.58	-0.88	1.0	-0.3	0.5	1.16	-0.3	-0.08	-0.95	-0.48	0.92	0.08	0.71	-1.28	-2.42	-0.21	0.34	-1.3	-0.79	-1.2	0.88	-0.83	-1.42	-0.09	-0.72	0.44	0.05	-0.19	-0.4	0.66	-0.82	-0.23	0.58	1.11	-0.63	0.4	-0.72	-1.07	-0.67	-0.48	-1.45	-1.79	0.16	1.34	0.91	-1.08	-0.61	1.1	-0.53	-0.75	2.3	-0.49	0.04	0.16	1.02	0.74	0.04	1.01	-2.21	-0.76	-0.64	-1.02	0.74	-1.65	0.19	-0.1	0.35	0.08	0.11	0.55	-1.27	-0.85	-0.57	1.12	-0.24	-1.82	-0.98	-0.13	-1.13	0.16	1.5	1.05	-0.24	-1.3	0.25	-0.5	-1.67	0.47	-0.89	1.65	-0.39	-1.17	-1.55	-0.07	-0.55	-0.23	1.71	-1.95	0.4	1.04	-0.84	-1.97	0.42	0.99	-1.35	1.35	-0.59	-0.03	0.13	0.08	-1.95	1.55	-1.41	-1.73	-0.19	-0.99	-1.54	0.47	0.04	0.41	-1.09	-1.32	1.33	1.28	-0.34	-0.06	-0.06	-0.85	-0.63	0.25	-1.18	0.25	0.43	1.39	-1.52	-1.55	0.65	-0.36	-1.15	0.29	0.59	-0.31	-0.65	1.41	-0.11	-0.27	-1.23	0.9	1.26	-0.67	0.14	1.05	1.47	-1.73	-0.43	0.87	-0.37	0.47	-0.53	-0.67	0.37	-1.52	0.08	-1.14	0.07	0.89	-1.48	1.15	-1.36	-0.33	-0.65	-0.06	2.03	1.84	-1.73	-0.16	1.93	-0.17	0.41	-0.89	-0.36	1.22	-2.01	-1.05	0.43	-1.49	-0.57	1.54	1.16	0.93	0.94	-1.89	0.89	0.39	1.71	-0.45	0.04	-0.97	-0.55	-0.28	0.93	1.13	-1.29	1.95	-0.42	-0.02	-0.46	-0.1	1.22	-1.64	0.55	-0.37	-0.63	1.71	1.75	1.56	-0.92	-2.08	0.04	0.46	0.86	0.92	-1.05	0.9	-0.99	-1.92	0.39	-1.16	-0.92	-2.22	-0.14	-1.56	1.28	-1.8	1.28	-0.84	1.15	-1.3	0.87	-0.84	1.98	1.49	0.32	-1.59	-0.84	-0.21	-1.42	1.49	1.04	1.4	1.08	0.5	-1.88	1.46	-0.84	-1.13	-1.7	-1.25	-0.03	0.78	1.88	-1.02	-1.18	1.85	-0.39	-2.24	0.75	0.13	-1.15	1.2	0.12	1.15	-1.69	-1.96	0.96	-1.6	-0.83	-0.79	-0.05	-1.87	-1.95	1.35	-1.42	-0.68	-2.06	-0.78	-0.87	1.15	1.35	-0.14	-0.38	0.74	0.13	-0.04	-0.04	-1.41	1.14	-0.62	0.03	-1.34	-1.3	1.14	0.53	-1.11	0.77	-2.17	-0.85	-1.36	-0.02	1.32	-0.74	0.71	0.45	0.21	-0.14	1.07	0.27	1.69	-1.05	0.95	2.22	-2.03	-0.34	0.04	-1.79	-1.6	-1.1	-1.34	1.1	0.51	0.74	0.29	0.25	-0.38	-0.01	-1.89	0.59	-2.04	-0.01	1.16	-0.39	-0.06	-1.7	-0.53	-0.89	-0.94	-0.49	-0.3	0.32	0.57	0.71	-0.14	1.26	0.57	-0.92	-0.12	-0.65	-0.67	-0.46	-0.42	0.32	0.27	0.08	-1.6	1.19	0.5	1.07	1.65	0.45	-0.95	-1.05	-1.17	-1.7	2.02	0.26	-1.41	-0.71	0.46	-0.23	-0.52	-0.02	-0.67	-1.6	-0.58	1.17	-0.77	0.17	-0.35	1.45	-1.1	1.42	2.16	-0.13	-0.04	0.08	1.12	-0.78	-0.73	-0.1	-1.91	1.34	-2.65	-0.52	1.25	1.39	0.97	-0.27	0.88	-1.1	0.97	-0.18	0.36	-0.2	-0.86	-1.14	0.86	-1.31	2.18	0.92	1.03	1.4	0.06	0.36	0.43	0.01	-0.56	0.47	0.21	1.27	1.58	0.64	-1.1	-1.81	0.88	-1.47	-0.39	-1.28	-0.81	-0.68	-1.66	0.44	0.35	0.0	1.7	-1.22	-0.07	-2.14	0.96	-1.52	0.86	-0.3	-0.56	-0.31	0.27	-0.23	0.72	0.3	0.6	-0.91	0.9	-0.49	-0.2	-1.17	-0.13	0.94	-0.74	-0.29	-0.14	0.26	-0.92	-1.66	-1.02	-2.41	-1.27	-1.46	-0.99	-1.07	0.66	0.16	-0.74	-0.33	-0.33	-2.19	-1.23	0.13	0.05	-0.32	0.73	-0.02	1.71	-1.27	0.99	0.37	1.55	-0.78	-0.08	0.81	1.44	-0.42	-0.82	1.7	0.43	-0.93	2.1	-0.45	-0.91	-1.02	-0.05	-1.32	1.77	-0.88	-0.44	0.31	0.23	0.11	-0.09	-1.13	1.2	-0.08	1.54	2.12	0.27	-0.67	-1.16	-1.17	1.55	2.28	-1.79	0.19	-0.39	0.0	-0.02	1.2	-0.34	-0.47	-0.38	0.1	-1.7	1.29	2.3	1.69	1.47	-0.74	0.01	-0.27	1.09	-0.13	0.29	0.45	0.59	-0.07	-0.45	1.12	-0.99	-1.52	-0.7	-1.69	0.46	0.36	-1.57	1.3	-0.55	0.44	1.43	1.67	-0.98	-0.66	-0.71	-1.43	-0.75	1.02	0.58	0.44	-0.13	-0.69	1.16	0.96	0.65	-0.91	-0.69	0.17	0.4	0.14	-1.73	0.65	-0.44	-1.18	-1.01	0.93	-0.67	2.42	-1.22	-0.38	-0.71	0.03	0.3	-0.81	-0.05	0.88	-0.79	-0.5	-0.79	-0.63	1.86	0.21	-0.02	1.27	-0.62	2.17	0.1	-0.84	2.54	1.12	-2.03	-0.25	-1.02	-1.52	-1.9	-1.05	-1.26	-1.66	-1.72	0.57	2.77	-1.0	-0.6	1.04	0.13	-0.49	1.72	-0.59	-1.24	-0.89	0.64	-0.26	0.42	0.11	0.01	1.32	-1.23	1.09	-1.28	0.54	0.48	1.29	-0.86	-0.07	2.26	1.9	-2.65	-1.6	1.64	-1.51	-0.8	0.11	1.4	-1.25	0.18	1.01	1.01	0.63	-0.77	-0.76	1.4	1.19	0.88	-0.09	-0.23	-0.51	1.26	-1.24	-1.19	0.34	1.9	1.76	-0.19	1.08	-0.02	1.88	1.18	0.86	-1.22	1.09	0.87	-1.36	0.48	-1.36	1.31	0.92	-0.58	-1.5	0.18	1.2	1.1	0.82	0.51	-1.06	-0.08	0.13	-1.66	1.13	0.88	1.21	-1.0	1.12	-0.2	-0.07	-0.44	-0.42	-0.44	-0.47	-0.72	0.35	-2.08	-0.09	-0.88	-0.56	2.49	-0.89	0.74	-1.41	0.51	-0.5	-1.6	-0.91	-1.66	-0.92	0.63	-0.99	-0.8	0.01	1.23	-1.94	0.52	1.47	1.17	-0.55	0.55	-0.87	-0.74	0.39	0.37	0.96	0.43	-0.13	0.74	0.76	1.22	0.97	0.21	1.68	1.74	1.52	0.81	0.91	-0.99	0.18	0.13	-1.14	-0.79	0.33	-0.74	-2.19	-1.05	-0.48	-1.41	0.35	-0.95	0.7	0.35	-0.26	0.97	0.17	-1.12	-1.05	0.75	-0.64	0.55	-1.18	-0.17	1.66	-0.15	-0.55	-0.83	1.18	-1.52	-2.09	0.65	-0.13	0.03	1.61	-2.36	-0.16	1.54	-0.29	-0.16	-0.63	1.8	0.52	2.27	1.39	-0.19	1.87	-0.09	-1.2	0.93	0.04	-1.63	0.63	-1.08	-0.4	-1.7	-0.15	-0.13	-0.02	0.47	0.16	-1.67	-0.96	-1.47	0.49	0.08	0.0	0.28	-1.28	-1.43	-1.42	-0.12	2.27	-1.91	1.09	-0.8	-0.46	-1.59	-0.21	-1.48	0.28	0.22	1.27	-0.35	0.5	1.68	-0.51	1.01	0.89	-0.31	1.55	-1.4	-0.42	1.54	-1.52	-0.46	0.15	-1.67	0.48	-0.76	-1.27	-0.06	-1.78	0.3	0.55	0.42	0.68	-0.67	-0.69	0.72	-1.02	-1.01	0.68	-0.97	0.61	0.79	-0.62	-0.03	-1.51	1.53	1.26	-0.88	0.55	1.66	-0.18	2.03	-0.27	-1.13	1.09	-1.29	0.0	-0.19	1.48	-0.35	0.69	-1.97	0.65	1.78	-1.73	-0.98	-0.23	-0.44	-1.85	0.41	-0.1	-1.65	0.81	2.04	1.98	0.63	-1.08	1.37	1.16	0.88	-0.23	-0.96	0.07	-0.59	0.41	-0.2	1.31	-0.71	0.98	-0.36	1.21	1.35	-0.25	-0.33	-0.54	0.79	-0.34	-0.36	1.38	-0.77	0.26	-0.66	0.08	0.46	-0.07	0.95	-0.52	-1.38	1.24	-0.68	0.39	-0.98	-2.08	1.84	1.72	-0.15	0.81	1.58	-1.83	0.91	-0.87	1.38	-0.49	-1.2	0.38	-0.16	1.08	-0.31	1.84	0.21	0.67	1.9	-0.16	-0.16	-0.99	2.32	-0.21	-1.78	-1.49	1.39	1.41	-0.14	-0.65	-1.39	-0.23	-2.12	0.06	-0.71	0.39	0.12	1.43	-0.92	-1.75	1.24	1.5	0.26	1.85	1.96	-0.84	-2.37	-1.62	0.57	0.73	1.38	1.59	-0.42	-1.69	-0.9	-0.74	1.22	-1.4	0.56	-0.03	-0.63	1.69	0.14	-1.39	-2.38	0.53	0.17	1.21	-1.48	1.52	-0.06	-0.24	0.4	-1.47	-0.95	1.98	-0.97	-0.31	-1.54	1.14	-0.06	1.97	0.72	-1.7	-0.44	1.1	0.72	-1.67	-0.59	0.47	-0.51	0.95	1.77	0.32	-2.32	-0.44	-1.55	0.16	-2.04	0.29	0.07	0.66	1.13	0.5	1.13	-0.56	-2.1	-1.22	1.14	1.57	-1.49	-0.64	1.29	-1.43	2.01	1.53	0.5	-0.88	-0.21	1.26	1.21	0.98	-0.13	0.87	0.56	0.06	-0.97	-0.14	-1.85	2.52	0.1	-1.38	2.3	1.49	-1.04	-1.02	1.02	-0.24	0.45	-1.01	-1.49	-2.03	1.01	1.89	-1.82	-1.2	-1.34	0.03	-0.48	-2.14	-2.42	0.62	-0.25	-0.58	-0.41	0.36	-0.81	-0.56	-2.08	0.14	1.9	-1.97	0.01	0.05	-0.73	-1.2	-0.69	-1.03	-0.46	0.87	-2.24	0.94	0.5	1.83	-1.27	0.76	-0.19	-0.67	0.7	-0.56	-1.08	-0.03	-0.2	-1.91	-0.38	-0.1	0.24	1.31	-1.69	-1.32	-0.98	-0.27	1.53	-0.48	2.71	-1.64	0.29	-0.97	0.17	0.3	-0.53	-0.76	0.04	0.27	-2.28	-1.62	-1.4	-0.39	-2.09	1.61	1.17	-1.46	-2.14	-0.91	-0.21	0.52	-0.19	0.1	0.98	0.29	-0.92	-0.13	1.21	0.32	0.32	1.82	-1.0	0.34	0.77	-0.79	-0.35	-0.21	0.68	0.68	-1.0	-0.71	-0.58	0.71	2.12	-0.36	-0.6	1.58	-1.43	-0.11	1.71	-0.44	0.11	-0.89	0.63	0.71	0.5	2.26	-0.43	1.27	-1.22	0.27	-0.07	0.23	-0.67	0.82	-0.16	1.0	1.14	-0.58	-0.92	-1.24	0.78	-0.36	0.83	1.27	2.22	0.7	-1.29	0.2	-0.64	-1.36	0.13	0.46	-1.63	0.31	-0.18	-0.42	1.93	-0.01	1.02	1.08	0.56	0.88	-0.39	0.21	0.01	0.46	0.14	-0.4	1.18	1.16	-1.32	1.91	0.54	0.4	-0.12	-0.27	1.39	0.54	-1.75	1.49	0.0	0.21	-0.66	-0.39	0.95	-0.95	-0.71	1.39	1.13	1.14	0.61	-0.1	1.93	-1.05	1.89	1.85	2.15	0.67	-0.41	0.73	0.8	0.09	1.46	0.85	2.29	-1.67	1.72	1.4	0.9	0.06	-0.93	-1.73	-1.74	-0.04	-0.98	1.7	-1.09	1.29	-0.51	-0.6	-1.78	-0.37	0.37	0.43	1.34	2.1	1.27	-1.13	0.67	-0.04	0.9	1.15	-0.34	0.25	-0.78	2.45	0.14	-0.38	0.93	1.02	0.21	1.07	-0.12	0.63	-1.71	0.46	0.08	-0.84	0.41	-0.24	1.12	-0.1	-0.99	-0.83	-2.0	-0.97	-0.66	1.27	0.82	0.24	0.13	1.78	-0.09	-0.74	0.63	0.99	0.57	1.23	0.96	2.1	-1.06	-0.79	1.1	-0.82	1.57	0.55	1.01	0.32	1.92	2.27	-0.87	0.84	1.81	-0.57	1.18	0.59	0.91	1.5	1.45	0.65	-1.07	0.18	-0.33	-0.52	1.37	0.55	-0.58	0.93	-0.72	-0.46	-0.7	-0.13	-2.3	-0.39	1.92	1.91	0.28	-0.15	0.47	1.83	-0.72	1.83	-1.55	-0.34	-0.4	0.91	1.6	-0.04	0.99	1.55	-1.07	1.7	-0.24	0.42	0.11	-0.82	-1.8	-0.86	-1.05	-0.02	-0.68	-0.24	0.62	0.33	-0.7	1.2	-0.57	-0.49	1.37	-1.06	1.15	0.19	0.57	0.06	-0.5	-0.98	0.68	-1.79	-1.09	-0.81	-0.55	-0.75	-1.23	-1.37	-0.41	-1.22	-1.08	-0.51	0.68	-1.29	-1.0	-0.31	0.68	-1.14	0.87	-0.34	-0.47	2.28	-1.22	-1.19	-0.42	-1.67	0.06	-0.2	-0.61	1.05	-1.29	1.37	-0.56	0.98	0.1	0.09	0.15	-0.95	1.42	-0.15	0.45	1.46	-0.62	-1.96	-0.23	0.45	1.74	1.86	-1.9	-1.12	-0.36	1.44	-0.71	-0.66	1.26	-1.42	2.0	-0.19	0.57	1.72	-0.09	0.2	-1.46	-2.06	0.32	-1.52	0.56	1.24	0.84	-0.33	1.1	-1.14	0.46	-0.56	-1.0	1.15	1.54	1.71	-0.86	0.14	-0.27	-0.74	1.67	1.65	1.02	-0.18	-0.14	0.5	0.35	-0.33	-0.6	1.65	0.16	-0.73	1.51	-0.65	-0.85	-1.44	0.85	-0.71	-0.05	-0.66	0.71	0.47	-2.04	-1.14	1.45	1.42	0.31	-1.07	-0.48	-1.22	-2.13	-0.33	0.26	-0.11	1.53	-0.58	-0.73	-2.1	-0.62	-0.36	0.87	1.57	0.39	-0.98	-0.91	0.62	-0.48	0.17	-0.21	0.29	1.0	1.04	-1.04	-0.65	0.1	0.08	-1.24	-0.34	1.02	-0.46	-1.8	0.85	0.2	-0.03	-0.35	-1.09	-0.27	-0.21	0.36	0.98	1.75	-0.64	0.76	0.87	0.42	-0.96	-0.25	1.03	-1.38	0.44	-0.15	-0.73	-0.99	0.47	0.91	0.13	-1.03	0.48	-0.38	-0.63	1.38	-0.81	-0.12	-0.96	-0.86	-0.48	-0.51	-0.5	-0.94	-1.17	-0.98	-1.24	-0.81	-0.04	-1.3	0.98	-0.88	0.36	0.55	-1.17	-1.0	1.32	1.42	-1.03	-0.73	-0.67	0.21	-1.5	1.45	-1.45	0.45	-0.96	0.12	0.2	0.13	-0.8	-1.39	-0.76	-0.1	1.1	1.51	1.06	0.03	-0.35	-0.41	-0.53	-0.56	0.33	1.5	1.63	-0.31	1.03	-0.37	1.82	0.7	0.69	-0.41	0.6	2.13	0.24	-0.87	0.88	-0.53	1.21	-1.05	1.72	-1.27	-0.93	2.26	0.28	-0.16	1.14	-0.35	-0.27	-1.69	0.56	-1.7	-0.71	2.19	-0.52	-0.01	-1.13	-0.43	-0.72	1.82	-0.55	-1.09	-0.01	-1.81	-0.67	-1.47	0.96	-1.56	-0.29	-0.45	-1.39	-0.97	-2.32	-0.59	1.71	1.73	2.49	0.21	2.08	-1.56	1.19	-2.31	0.29	-1.15	0.22	1.9	1.06	1.68	-0.11	-0.77	1.46	-0.98	-0.71	1.18	0.4	1.45	-1.32	-1.63	0.31	1.98	0.48	1.03	0.63	-0.22	-2.15	-0.96	0.07	-0.14	-0.53	-1.99	0.13	0.4	-1.91	-0.95	-1.6	1.79	1.88	0.54	1.58	-0.21	-1.28	-1.38	-0.48	-0.63	0.4	0.21	-0.45	-0.11	1.36	-0.93	0.68	1.38	-0.06	0.51	-0.58	-1.25	1.69	-1.76	0.41	1.32	-1.71	1.79	2.05	0.48	-0.37	1.31	-0.52	0.93	0.34	0.66	-0.65	0.14	1.38	0.9	0.11	1.42	-1.76	0.71	-0.54	1.36	1.5	0.66	1.36	1.12	-0.23	1.94	0.77	1.44	-0.18	2.26	0.29	-0.51	-0.75	-1.98	-1.28	-0.21	0.71	-1.12	-0.2	1.47	-2.06	-1.91	0.0	-0.68	-0.42	0.16	-0.23	2.04	0.21	1.17	-0.81	1.02	-0.2	0.43	0.01	-1.29	0.66	-1.29	-1.81	-1.13	-1.04	-0.78	0.39	1.09	-0.27	-0.96	-0.77	1.11	-1.53	0.47	1.68	-0.95	-0.11	1.11	0.47	0.96	1.29	0.79	0.07	-0.43	0.44	2.21	-0.95	1.54	0.65	-1.71	0.55	0.8	-0.91	0.05	-2.08	2.15	1.38	1.38	0.69	1.35	1.18	1.18	2.55	-0.04	-0.79	1.68	-0.12	1.56	0.31	-0.16	0.92	-0.63	-0.13	-1.27	0.08	-0.32	0.44	-1.14	-0.1	-0.85	0.72	0.21	-0.4	-0.73	0.53	-0.59	-0.53	-1.16	-1.37	-1.08	0.5	-0.72	0.58	1.14	-0.78	-0.96	-0.26	0.29	0.56	-1.77	0.24	1.63	1.17	-1.49	1.51	0.94	1.61	-0.71	0.77	2.46	-0.51	0.07	-1.86	-1.29	-1.48	0.04	0.01	-0.45	-1.57	0.75	-1.76	-0.01	2.33	-0.9	1.15	-0.86	0.87	-0.61	-2.2	-2.22	0.49	-2.26	-1.17	-2.48	1.31	-0.2	-0.38	0.37	0.03	2.45	-1.61	-0.88	-1.49	-0.58	-0.5	-0.49	-1.92	0.55	-1.68	-1.04	-0.18	-0.61	0.52	1.33	-0.36	-0.36	-0.14	1.49	1.25	-0.46	0.12	-1.36	1.51	-0.03	-0.41	-1.31	0.18	-1.25	0.89	0.7	1.43	1.21	0.13	-0.07	2.83	-0.44	-0.89	-0.79	-2.57	-1.91	-1.72	0.93	-0.24	1.19	-2.07	0.66	0.22	0.86	-0.58	-1.15	-0.73	0.66	-0.51	-0.76	0.89	0.01	0.45	-0.36	-0.91	-0.06	-2.18	0.55	-0.97	-1.02	0.94	0.43	-0.95	-0.49	-2.38	-1.5	-1.46	0.51	-0.27	0.39	1.22	-0.46	-2.29	-1.32	-1.5	0.04	-1.52	0.84	-0.77	-0.57	0.61	0.44	-2.09	-0.23	-1.58	-2.44	1.4	-1.28	-1.51	-2.59	-0.91	-1.44	0.7	-0.36	-1.52	2.05	2.4	-0.82	1.67	-0.71	1.21	0.2	-1.12	1.06	1.36	1.19	0.83	1.19	-0.29	0.58	2.58	1.18	-0.06	0.1	1.95	-1.79	2.1	1.82	1.14	0.65	1.99	1.15	0.57	0.07	1.18	-0.73	1.1	0.81	1.86	1.36	-0.42	0.93	-1.77	-0.74	1.12	-0.15	-1.8	1.46	0.85	1.01	0.15	-0.64	0.69	-1.67	0.19	0.07	-0.27	0.74	1.19	-1.36	0.17	0.44	-1.9	1.17	0.07	0.2	1.19	1.19	0.84	-0.94	-1.37	2.22	-0.13	0.56	1.92	-0.59	1.7	-1.51	0.4	-1.93	-0.73	0.48	1.05	1.37	-0.93	-0.09	-1.76	-0.5	-0.81	0.55	-0.67	-1.64	0.26	0.28	-1.08	-1.71	1.22	1.85	0.18	-1.59	-1.33	0.77	-0.36	-0.7	0.89	0.25	0.42	0.17	-1.76	-0.55	1.22	-0.6	-0.3	0.68	1.74	1.3	0.78	0.22	1.43	-0.46	-1.29	1.17	1.2	1.24	1.79	-0.08	-0.96	0.07	-1.63	-0.48	-0.7	0.97	0.31	0.95	-0.31	1.47	0.16	0.08	1.58	0.3	0.69	0.94	0.2	0.22	1.24	-0.79	-0.09	-1.08	-0.32	-0.61	1.18	-0.49	-0.04	1.31	-0.57	1.16	0.29	-1.21	-0.98	1.21	0.54	-2.17	0.93	-1.67	-0.13	0.0	0.96	1.63	1.32	-2.16	1.19	1.19	-0.27	-1.27	0.78	0.69	0.26	-1.41	-0.17	1.23	-0.98	-0.67	0.12	1.53	-0.98	1.5	0.48	1.18	-0.75	-1.11	1.96	-0.19	2.25	-1.95	0.74	0.18	-0.8	0.14	1.24	-0.49	-0.52	1.12	0.01	0.87	-0.5	-1.35	1.26	-0.13	1.12	-0.25	-2.0	1.85	0.32	-0.74	1.39	-1.44	-0.75	-1.83	-0.18	-0.27	2.46	-0.69	1.46	0.3	0.15	-1.78	-0.38	-0.19	-1.43	0.88	1.02	-1.51	2.0	-2.45	1.86	0.01	-1.78	-0.77	-0.5	0.42	1.83	-0.99	-0.27	1.0	0.48	-1.11	0.38	1.57	1.1	1.54	-0.71	-2.03	1.11	-0.11	-1.27	1.54	-0.95	1.34	0.9	-0.71	-1.12	1.17	0.21	0.22	-0.4	-0.42	1.21	-1.22	-1.14	0.61	0.0	0.08	0.97	-0.37	-0.35	1.87	0.62	-0.16	0.15	1.49	0.74	-0.35	-0.81	-0.39	1.06	0.5	1.49	0.76	0.6	-0.25	0.96	-0.08	0.21	1.55	-0.29	-0.18	0.4	0.34	1.35	-1.22	-0.58	0.48	2.13	1.21	-0.23	-1.24	0.45	-0.89	-0.54	1.27	-0.1	-1.63	0.06	1.22	-0.86	-0.26	0.33	0.26	2.04	-0.32	-1.14	0.25	-1.82	-1.4	-1.39	-1.53	0.58	-1.22	0.06	1.67	1.3	1.7	-1.72	1.2	0.39	0.16	-0.87	-0.86	1.19	-0.23	0.32	0.83	-0.85	-2.22	0.28	-2.05	-0.54	0.84	-0.22	1.56	-0.82	1.61	1.78	-1.11	-0.89	0.35	0.92	1.27	1.3	-0.35	0.79	-1.43	0.31	-1.67	-0.63	-0.51	0.75	1.61	-1.77	0.7	-0.71	1.51	-1.57	0.45	-1.3	1.41	0.56	-0.07	0.22	-0.35	2.3	0.53	0.61	0.45	0.93	0.13	0.14	-1.45	-1.25	-1.33	0.04	0.88	-0.96	0.24	1.15	1.3	1.86	0.38	-1.65	-0.35	0.46	-0.71	0.79	-1.58	0.07	0.14	1.67	-1.66	1.77	1.08	-0.61	-2.4	1.85	0.74	-1.2	-0.32	2.19	-1.77	0.01	-0.74	1.02	-0.44	0.91	0.08	-1.06	1.34	-0.4	-1.19	-0.54	0.81	1.61	-0.05	0.69	-0.57	1.14	-1.64	-1.56	0.0	0.06	-0.97	0.04	-1.58	-0.84	2.09	0.92	-0.13	0.31	-0.91	-1.55	-2.1	0.1	0.91	-0.63	-0.12	-0.72	1.74	-0.58	0.96	-1.1	1.6	-0.22	-0.38	0.57	0.82	-1.26	-0.85	0.65	-2.23	-1.33	1.09	0.92	1.1	0.84	0.21	0.71	0.59	1.48	-2.13	0.02	0.18	-0.95	-0.14	1.1	1.99	-0.64	-0.65	2.12	-1.32	0.49	-0.71	1.52	0.93	0.55	-1.01	-1.56	-1.19	-1.07	-0.04	-0.56	0.7	-0.62	-1.53	1.6	1.7	1.05	0.09	0.95	-1.07	0.01	-0.9	1.39	-0.38	0.93	2.18	0.24	0.27	0.47	-1.27	-1.63	-0.12	0.14	-0.74	-0.8	-1.0	0.21	-0.16	0.78	-0.31	1.77	0.52	1.48	-1.96	-1.2	0.71	1.09	1.12	1.03	-0.2	1.49	0.76	1.58	0.72	-0.26	-1.24	0.41	-1.03	-0.56	-2.0	-0.86	0.44	-0.34	-0.13	0.06	0.89	0.98	-0.65	-0.23	-1.83	-1.63	-1.05	1.51	-0.66	-0.63	-0.56	-1.25	2.3	-1.22	-0.09	-1.37	-0.15	-0.76	0.68	-0.16	-1.15	-1.62	-0.56	1.1	0.88	-2.07	-1.63	0.48	-1.03	-1.4	-0.5	0.05	-0.7	-0.45	1.22	-0.44	-0.76	2.55	-2.25	0.25	-1.93	-2.01	0.96	-0.79	-0.39	1.67	0.82	-0.73	-0.16	-1.01	0.71	-0.73	-0.08	-1.41	-1.86	-1.35	-1.24	-0.14	1.09	-0.26	-0.85	-1.34	-0.7	0.04	-1.1	0.56	-1.18	1.95	1.26	0.45	-1.46	-0.61	-0.38	-1.72	-0.86	-1.52	-1.28	0.66	1.67	2.2	-0.32	-1.63	0.95	-0.23	0.23	-0.74	-1.25	2.32	-0.25	1.16	-1.18	-1.42	0.38	-0.3	-0.71	0.18	-0.01	1.13	-0.05	2.2	1.63	0.28	0.13	0.13	1.21	-0.22	1.9	0.08	-0.82	0.93	-0.65	0.36	-0.23	0.44	0.34	-0.18	2.32	-1.59	0.01	-0.03	1.09	0.43	1.45	-1.33	-1.47	0.94	1.1	0.85	0.1	-0.84	-1.92	-0.28	1.34	-1.07	-1.34	-1.84	-2.11	-0.75	-0.4	-0.51	0.92	-0.52	-0.26	0.66	-0.61	-0.94	-1.49	2.49	-0.41	-0.06	1.07	-1.91	-0.43	1.84	-2.02	0.87	0.4	-0.55	-1.81	0.64	-2.35	-0.62	-0.17	-1.99	-1.09	0.77	-1.44	-1.97	-0.04	1.96	0.11	0.08	1.59	-0.69	-1.22	1.46	0.21	-1.16	0.48	-1.76	-0.44	1.38	1.73	-1.06	0.54	-0.13	1.42	-1.1	0.18	0.68	0.18	0.28	0.76	0.56	0.79	-1.28	-0.45	-0.73	-0.69	0.54	0.84	0.93	-1.76	1.87	0.19	-1.1	0.15	0.6	-0.98	2.04	1.23	1.01	-2.26	-2.25	-0.29	1.21	-1.03	-1.5	-1.38	-1.74	-0.64	2.01	0.45	0.79	0.12	0.58	1.37	-1.17	-0.49	0.93	0.16	-0.98	-0.46	-0.49	1.59	0.63	-0.63	-0.51	1.7	1.52	-0.91	1.17	-1.31	-1.94	-2.47	-0.87	0.33	-1.77	-1.9	1.36	-0.03	-0.62	0.53	0.03	2.27	-0.07	0.7	0.67	0.34	0.57	1.3	-1.44	2.48	2.0	1.36	0.59	-0.95	0.27	0.45	0.02	-0.3	0.71	-1.97	-0.29	-0.51	-0.91	0.22	-0.3	-0.02	-0.26	0.38	-1.88	0.76	-1.41	0.46	1.19	0.57	-0.86	1.38	-0.68	-1.65	-0.91	1.52	-2.07	-2.06	-1.21	1.06	-0.9	-0.24	0.29	0.66	-2.37	-2.11	-0.05	1.32	-0.26	1.19	-1.68	-0.03	-0.72	-1.83	-0.72	0.07	2.0	-0.23	-0.36	0.53	-0.02	0.07	-1.85	0.67	-1.25	2.15	0.76	0.73	-0.21	-1.68	1.34	-0.65	-2.72	0.85	1.83	-0.15	-1.06	0.24	-0.34	0.86	0.16	0.98	1.78	-0.99	-1.03	-1.32	1.33	-1.43	-1.79	-1.27	2.15	-1.11	0.71	-0.38	0.72	1.54	-0.45	1.29	-0.61	-0.64	-0.62	0.66	0.37	-2.03	1.41	1.98	-0.42	0.58	0.81	0.79	0.4	1.43	0.11	-0.53	-1.54	0.23	-0.29	-0.1	-1.21	0.63	0.65	-0.81	-0.51	-0.47	-0.2	0.68	-0.48	-0.54	0.83	-0.08	-1.56	-0.94	-1.45	-0.75	1.45	-2.29	0.22	-0.74	-0.43	-0.93	-0.25	1.24	0.55	1.71	1.5	2.03	2.2	1.8	0.27	-1.35	0.23	-1.34	-0.39	-0.44	-0.78	-0.86	0.16	0.52	1.21	-1.52	0.76	2.06	-0.69	1.41	2.39	0.43	1.14	0.98	0.03	-1.13	-0.15	0.89	0.63	2.22	2.2	-0.99	-0.55	0.97	0.02	1.48	0.96	1.01	2.02	-0.04	-0.71	0.35	-1.1	1.44	0.08	1.5	-0.93	-1.36	-1.9	-1.29	-0.69	0.86	-0.31	0.39	0.74	-0.64	0.4	-0.34	-0.93	-0.27	-0.49	1.12	-0.53	-1.48	-0.72	-1.32	-0.76	-1.34	-0.23	0.06	-0.23	-1.33	-1.36	-0.39	-0.78	0.42	0.47	-0.23	-0.3	-0.37	-1.88	1.53	-0.53	-0.79	2.0	-0.33	1.84	0.65	-1.2	0.41	1.55	-0.14	-0.88	-0.32	1.23	-1.27	0.45	0.06	0.51	-1.12	-0.16	0.72	0.76	1.33	-0.97	-1.94	0.28	0.42	-0.01	2.06	0.61	1.54	-1.94	0.42	-0.68	0.26	-1.61	-2.61	-1.34	-1.78	0.1	0.15	-1.66	-0.49	0.69	-1.67	0.65	0.75	1.18	1.58	-1.41	0.9	-0.71	1.6	-1.77	0.35	-1.57	1.37	-0.39	0.92	-0.99	-2.26	-1.78	-1.03	2.38	1.34	0.06	0.7	-0.01	-1.6	1.57	-1.56	1.51	-1.15	0.85	-1.42	-0.38	-0.02	-1.05	-0.27	1.85	1.11	1.77	1.35	1.93	-1.09	0.47	-2.13	0.3	-1.66	1.25	0.61	0.32	-0.38	1.36	1.35	-0.68	-0.41	1.04	-1.22	-0.59	0.18	-0.17	-1.19	-1.15	-0.96	1.52	0.31	-1.87	0.63	-0.78	-1.19	2.23	1.26	-1.65	-0.82	-1.69	1.4	0.49	-0.19	0.48	0.39	-0.17	-1.74	0.79	-0.38	1.31	-0.9	-1.25	-1.15	-0.45	1.65	0.57	1.27	-0.89	-0.89	0.78	1.44	-0.68	1.85	0.32	0.3	-1.25	1.34	1.79	0.35	0.09	1.02	-1.27	2.68	0.27	-0.27	-0.2	-0.32	1.13	0.37	-0.34	-1.44	1.12	1.08	1.5	2.29	-0.52	2.31	0.05	-1.87	2.08	1.21	1.4	2.26	0.99	-0.04	1.67	1.05	-0.34	0.41	1.04	1.28	-0.48	0.94	-1.56	2.05	-1.68	1.42	1.24	-1.41	-0.56	1.92	0.26	-0.22	0.79	1.38	0.41	0.33	1.1	0.15	-1.51	-1.38	0.87	-1.63	-0.29	1.74	0.92	0.78	0.65	-1.92	-0.46	2.54	0.49	2.04	0.07	-0.98	0.52	0.06	1.54	1.31	-0.79	-1.02	-0.28	0.72	-0.63	1.86	-1.51	0.89	-0.3	1.11	1.66	1.28	-1.67	-0.46	-0.42	0.56	-1.33	0.99	0.2	1.33	1.87	1.36	1.78	2.85	-1.73	-0.95	-0.02	1.57	-0.91	-2.1	1.94	-1.21	1.07	-0.11	-1.81	-0.29	2.11	-2.33	1.01	-1.45	-0.27	1.2	-0.71	1.26	0.02	-0.55	0.04	-0.35	-2.16	-0.53	1.77	-1.25	1.29	-0.84	1.17	-0.37	-0.46	0.12	-1.04	0.36	-0.06	-0.67	-1.56	0.36	-1.21	0.91	1.51	-1.72	-0.54	0.15	-0.84	-0.99	-2.06	0.65	1.03	-0.48	0.31	-0.38	-0.83	1.8	0.51	-1.73	0.62	-0.2	1.99	-2.09	0.05	1.65	1.2	-1.26	1.08	0.59	-0.09	-0.36	1.52	0.5	-1.47	0.78	0.93	1.08	0.07	-2.09	-0.46	1.45	0.82	-0.78	0.76	-0.73	-0.99	-0.9	2.11	-1.89	-0.6	-0.61	-1.55	0.68	0.61	-0.81	1.51	-0.12	1.71	-0.18	0.21	0.03	2.35	1.99	1.92	-0.11	1.61	0.95	-0.55	1.04	-0.52	-0.78	1.07	-0.12	-0.97	-1.6	-0.76	-2.1	0.17	-0.79	0.0	-1.89	-0.27	0.83	0.89	0.16	0.4	0.3	0.1	-0.51	0.26	-1.65	-0.23	-1.53	1.37	0.67	1.3	0.09	-1.28	0.15	-1.55	1.16	0.1	-0.28	-0.46	-0.63	1.11	0.87	-0.24	-2.21	-1.59	-0.3	0.8	1.58	1.16
[truncated: 218,272 more chars]
