# Supplementary material for: Permutation – based statistical tests for multiple hypotheses
Source: Source Code Biol Med. 2008 Oct 21;3:15. doi: 10.1186/1751-0473-3-15 (PMC2611984; doi:10.1186/1751-0473-3-15)
Supplement: Additional file 7 — Example data set for ANOVA test. 3 classes, 37 samples – 7, 20 and 10 respectively – 14976 features. Plain text file can be open with any word processor. [file 1751-0473-3-15-S7.txt]

Class	Mar-01	Dec-01	Mar-02	Sep-02	Mar-03	Sep-04	Mar-05	Sep-05	Mar-06	Sep-06	Mar-07	Sep-07	Mar-08	Sep-08	Sep-09	Sep-10	Sep-11	Sep-15	2'-PDE	3.8-1	A2BP1	A2M	A4GALT	A4GNT	AA013164	AA017093	AA018777	AA018923	AA020826	AA045174	AA070330	AA071454	AA085748	AA102667	AA114166	AA126763	AA126789	AA127885	AA129909	AA156240	AA176780	AA176798	AA203487	AA206161	AA218868	AA284903	AA292874	AA293502	AA308853	AA355179	AA361361	AA365670	AA393940	AA401885	AA401963	AA405798	AA420614	AA425633	AA427737	AA443771	AA447740	AA456929	AA457019	AA485908	AA502609	AA502643	AA515698	AA521034	AA521267	AA522670	AA523921	AA524053	AA527502	AA527515	AA530995	AA536000	AA554430	AA554945	AA570453	AA573805	AA581879	AA595276	AA601208	AA621286	AA650558	AA653456	AA654415	AA654586	AA670344	AA679988	AA700167	AA706065	AA715041	AA721025	AA723514	AA724134	AA725102	AA732995	AA741028	AA757368	AA760862	AA761181	AA773554	AA780524	AA788652	AA807056	AA809056	AA811923	AA812215	AA830143	AA831170	AA845258	AA854017	AA868898	AA877218	AA877910	AA889653	AA902326	AA904259	AA906578	AA907940	AA923707	AA927701	AA975427	AAAS	AACS	AADAC	AAK1	AAMP	AANAT	AARS	AARSD1	AASDHPPT	AASS	AATF	AB002382	AB005289	AB006572	AB013889	AB014531	AB016195	AB016902	AB028239	AB035175	AB051438	ABAT	ABBA-1	ABCA1	ABCA12	ABCA2	ABCA3	ABCA4	ABCA5	ABCA6	ABCA7	ABCA8	ABCB1	ABCB11	ABCB4	ABCB6	ABCB8	ABCB9	ABCC1	ABCC10	ABCC2	ABCC3	ABCC4	ABCC5	ABCC6	ABCC8	ABCC9	ABCD1	ABCD2	ABCD3	ABCD4	ABCE1	ABCF1	ABCF2	ABCF3	ABCG1	ABCG2	ABCG4	ABCG5	ABHD10	ABHD14A	ABHD2	ABHD4	ABHD5	ABHD6	ABHD8	ABHD9	ABI1	ABI2	ABI3BP	ABL1	ABL2	ABLIM1	ABLIM3	ABO	ABP1	ABR	ABT1	ABTB2	AC002310	AC003682	AC004382	AC004832	AC006033	AC006530	ACAA1	ACAA2	ACACA	ACACB	ACAD10	ACAD8	ACADL	ACADM	ACADS	ACADSB	ACADVL	ACAN	ACAT1	ACAT2	ACBD3	ACBD4	ACCN1	ACCN2	ACCN3	ACCN4	ACD	ACE	ACE2	ACF	ACHE	ACIN1	ACLY	ACN9	ACO1	ACO2	ACOT11	ACOT2	ACOT7	ACOT8	ACOT9	ACOX1	ACOX2	ACOX3	ACP1	ACP2	ACP5	ACP6	ACPP	ACR	ACRV1	ACSBG1	ACSBG2	ACSL1	ACSL3	ACSL4	ACSL5	ACSL6	ACSM2A	ACSM2B	ACSM3	ACTA1	ACTA2	ACTB	ACTBP9	ACTC1	ACTG1	ACTG2	ACTL6A	ACTL6B	ACTL7A	ACTL7B	ACTL8	ACTN1	ACTN2	ACTN3	ACTN4	ACTR10	ACTR1A	ACTR1B	ACTR2	ACTR3	ACTR3B	ACTR5	ACTR6	ACTR8	ACVR1	ACVR1B	ACVR2A	ACVR2B	ACVRL1	ACY1	ACYP1	ACYP2	AD000092	ADA	ADAM10	ADAM11	ADAM12	ADAM15	ADAM17	ADAM18	ADAM19	ADAM2	ADAM20	ADAM21	ADAM22	ADAM23	ADAM28	ADAM29	ADAM30	ADAM3A	ADAM3B	ADAM5P	ADAM7	ADAM8	ADAM9	ADAMDEC1	ADAMTS1	ADAMTS12	ADAMTS2	ADAMTS20	ADAMTS3	ADAMTS5	ADAMTS6	ADAMTS7	ADAMTS8	ADAMTSL2	ADAMTSL3	ADAMTSL4	ADAR	ADARB1	ADARB2	ADAT1	ADAT2	ADCK2	ADCK4	ADCY1	ADCY2	ADCY3	ADCY6	ADCY7	ADCY8	ADCY9	ADCYAP1	ADCYAP1R1	ADD1	ADD2	ADD3	ADFP	ADH1A	ADH1B	ADH1C	ADH5	ADH6	ADH7	ADI1	ADIPOQ	ADIPOR1	ADIPOR2	ADK	ADM	ADM2	ADMR	ADNP	ADNP2	ADORA1	ADORA2A	ADORA2B	ADORA3	ADPGK	ADPRH	ADRA1A	ADRA1B	ADRA1D	ADRA2A	ADRA2B	ADRA2C	ADRB1	ADRB2	ADRB3	ADRBK1	ADRBK2	ADRM1	ADSL	ADSS	AE000659	AEBP1	AES	AF003737	AF003738	AF005213	AF007131	AF007136	AF007137	AF007143	AF007147	AF009267	AF009660	AF011499	AF016004	AF023203	AF023265	AF023266	AF035278	AF035290	AF035314	AF035317	AF038194	AF041209	AF041811	AF043337	AF043586	AF044592	AF044595	AF047245	AF049656	AF052090	AF052091	AF052095	AF052103	AF052109	AF052119	AF052140	AF052146	AF052160	AF052172	AF052176	AF053356	AF055011	AF055018	AF056433	AF063606	AF063612	AF064839	AF068863	AF070536	AF070538	AF070543	AF070547	AF070571	AF070575	AF070579	AF070580	AF070581	AF070602	AF070618	AF070620	AF070625	AF070628	AF070647	AF072098	AF077053	AF078844	AF080579	AF086641	AF086790	AF090883	AF090886	AF090887	AF090895	AF090896	AF090910	AF090913	AF090934	AF095723	AF098968	AF103295	AF103530	AF103574	AF112222	AF113008	AF113683	AF116616	AF116659	AF116676	AF116679	AF116689	AF116702	AF116705	AF116710	AF116715	AF117899	AF118064	AF118067	AF118071	AF118079	AF118086	AF118091	AF119846	AF119850	AF119855	AF119868	AF119878	AF119888	AF119889	AF119897	AF119898	AF119909	AF119911	AF119914	AF127481	AF129756	AF130051	AF130053	AF130057	AF130071	AF130075	AF130082	AF130089	AF130093	AF130102	AF130103	AF130113	AF131777	AF131813	AF131844	AF132204	AF135156	AF135593	AF142421	AF164622	AF168811	AF174394	AF187554	AF198444	AF202635	AF203728	AF209975	AF212224	AF218021	AF220036	AF222691	AF226044	AF234262	AF238870	AF243527	AF254087	AF254088	AF257500	AF274945	AF274951	AF286487	AF293339	AF307080	AF308291	AF312386	AF312387	AF319573	AF320070	AF339787	AF339805	AF339807	AF354444	AFAP1	AFF1	AFF2	AFF3	AFF4	AFG3L2	AFM	AFP	AFTPH	AGA	AGBL2	AGBL5	AGER	AGGF1	AGK	AGL	AGMAT	AGPAT1	AGPAT2	AGPAT3	AGPAT4	AGPAT5	AGPAT7	AGPS	AGR2	AGRN	AGRP	AGT	AGTPBP1	AGTR1	AGTR2	AGTRL1	AGXT	AGXT2L1	AHCTF1	AHCY	AHCYL1	AHDC1	AHI1	AHNAK	AHNAK2	AHR	AHSA1	AHSG	AI004009	AI039084	AI039469	AI040009	AI040324	AI050036	AI054381	AI076186	AI086530	AI088162	AI091079	AI093572	AI097640	AI122905	AI123320	AI123471	AI133721	AI140364	AI143879	AI149535	AI151479	AI161338	AI168371	AI186145	AI186739	AI192781	AI201594	AI204981	AI206560	AI207120	AI207792	AI216690	AI217472	AI246331	AI248598	AI252582	AI263044	AI267546	AI272899	AI273812	AI274196	AI278204	AI286226	AI300520	AI307586	AI307760	AI334332	AI336206	AI344415	AI345238	AI346043	AI348006	AI348009	AI348378	AI348545	AI348935	AI350339	AI376003	AI378706	AI379338	AI382146	AI393960	AI399889	AI419030	AI422335	AI432196	AI432713	AI435089	AI435747	AI439416	AI445650	AI472139	AI472320	AI478172	AI478300	AI480014	AI497781	AI521646	AI523613	AI524687	AI535683	AI537887	AI560455	AI561253	AI561354	AI568728	AI582773	AI583393	AI591305	AI611214	AI613483	AI620911	AI628605	AI631874	AI635449	AI653169	AI653960	AI655015	AI659005	AI668610	AI672428	AI675458	AI679024	AI680192	AI683552	AI683900	AI688418	AI689402	AI692428	AI693193	AI694303	AI695595	AI697803	AI700518	AI700633	AI701156	AI703341	AI708767	AI732416	AI732770	AI732802	AI732885	AI733248	AI733515	AI734111	AI734156	AI738591	AI738802	AI741392	AI742210	AI742810	AI742901	AI744451	AI760629	AI765383	AI767210	AI769310	AI770004	AI791860	AI799061	AI806174	AI810767	AI814660	AI814728	AI816243	AI817061	AI821657	AI827677	AI831055	AI859060	AI872408	AI879383	AI886796	AI887378	AI890903	AI890972	AI907083	AI910895	AI922605	AI923458	AI925305	AI925635	AI933199	AI934125	AI937543	AI949220	AI952772	AI955119	AI962978	AI972496	AI983904	AI984980	AI986295	AI990326	AICDA	AIF1	AIFM1	AIM1	AIM1L	AIM2	AIP	AIPL1	AIRE	AJ000190	AJ006206	AJ225092	AJ225093	AJ251844	AJ275355	AJ275371	AJ275374	AJ275383	AJ275397	AJ275408	AJ275413	AJ275469	AJ302559	AJAP1	AK000144	AK000168	AK000185	AK000257	AK000293	AK000786	AK000787	AK000834	AK000847	AK000864	AK000918	AK001127	AK001448	AK002179	AK021495	AK021505	AK021609	AK021614	AK021633	AK021640	AK021836	AK021930	AK021960	AK021967	AK021983	AK021987	AK021988	AK021992	AK022006	AK022038	AK022045	AK022063	AK022065	AK022067	AK022094	AK022102	AK022120	AK022170	AK022192	AK022211	AK022219	AK022235	AK022254	AK022331	AK022362	AK022363	AK022418	AK022421	AK022473	AK022686	AK023058	AK023081	AK023121	AK023354	AK023515	AK023690	AK023737	AK023757	AK023774	AK023783	AK023816	AK023838	AK023852	AK023891	AK023895	AK023918	AK024044	AK024108	AK024123	AK024135	AK024136	AK024138	AK024142	AK024158	AK024173	AK024177	AK024185	AK024214	AK024231	AK024315	AK024382	AK024455	AK024525	AK024527	AK024543	AK024553	AK024561	AK024568	AK024584	AK024606	AK024615	AK024851	AK024860	AK024879	AK024897	AK024909	AK024915	AK024937	AK024938	AK024949	AK024971	AK024988	AK024995	AK025038	AK025044	AK025064	AK025072	AK025077	AK025086	AK025114	AK025116	AK025143	AK025152	AK025180	AK025191	AK025194	AK025200	AK025206	AK025239	AK025271	AK025276	AK025323	AK025325	AK025352	AK025360	AK025363	AK025388	AK025422	AK025430	AK025552	AK025564	AK025573	AK025619	AK025651	AK025759	AK026080	AK026168	AK026238	AK026273	AK026439	AK026465	AK026491	AK026493	AK026679	AK026682	AK026694	AK026712	AK026723	AK026778	AK026820	AK026847	AK026856	AK026867	AK026926	AK026947	AK027069	AK027173	AK027193	AK027225	AK027254	AK1	AK2	AK3L1	AK5	AKAP1	AKAP10	AKAP11	AKAP12	AKAP13	AKAP3	AKAP4	AKAP5	AKAP6	AKAP7	AKAP8	AKAP8L	AKAP9	AKR1A1	AKR1B1	AKR1B10	AKR1C1	AKR1C2	AKR1C3	AKR1C4	AKR1D1	AKR7A2	AKR7A3	AKT1	AKT2	AKT3	AKTIP	AL021327	AL021707	AL021877	AL022068	AL022101	AL022151	AL022328	AL022398	AL022727	AL023773	AL024458	AL031228	AL031282	AL031295	AL031313	AL031777	AL031903	AL035067	AL035413	AL035603	AL035604	AL035669	AL035687	AL037534	AL037701	AL042733	AL042842	AL043487	AL044078	AL047879	AL048423	AL048503	AL049233	AL049242	AL049244	AL049252	AL049260	AL049263	AL049268	AL049278	AL049279	AL049285	AL049301	AL049307	AL049314	AL049328	AL049331	AL049337	AL049342	AL049351	AL049370	AL049387	AL049390	AL049435	AL049443	AL049449	AL049545	AL049547	AL049710	AL049795	AL049983	AL049987	AL049988	AL049991	AL049997	AL050025	AL050026	AL050032	AL050035	AL050042	AL050043	AL050047	AL050053	AL050065	AL050122	AL050131	AL050136	AL050145	AL050185	AL050204	AL050219	AL050318	AL050335	AL050348	AL078621	AL078636	AL079289	AL079294	AL080072	AL080082	AL080086	AL080103	AL080106	AL080112	AL080130	AL080152	AL080160	AL080170	AL080180	AL080182	AL080190	AL080232	AL080233	AL109666	AL109667	AL109671	AL109681	AL109691	AL109696	AL109698	AL109703	AL109705	AL109706	AL109707	AL109716	AL109726	AL109804	AL110190	AL110201	AL110206	AL110223	AL110248	AL117447	AL117451	AL117508	AL117520	AL117546	AL117549	AL117571	AL117652	AL118506	AL119322	AL120375	AL121753	AL121845	AL121871	AL121873	AL121934	AL122093	AL122122	AL133075	AL133089	AL133099	AL133215	AL133269	AL133604	AL133618	AL134489	AL136094	AL136306	AL136318	AL137010	AL137284	AL137285	AL137292	AL137325	AL137378	AL137403	AL137428	AL137435	AL137474	AL137475	AL137495	AL137590	AL137606	AL137654	AL137705	AL137713	AL137751	AL138349	AL138752	AL139289	AL157484	AL157490	AL157493	AL157837	AL162013	AL162040	AL162044	AL162082	AL162458	AL353681	AL353942	AL353949	AL355379	AL356954	AL359052	AL359599	AL390143	AL390145	AL390153	AL390157	AL390170	AL390183	AL390237	AL390857	AL442084	AL512697	AL512727	AL512728	AL513583	AL514445	AL514547	AL520908	AL523275	AL523380	AL524262	AL525798	AL526632	AL527334	AL534702	AL536319	AL542253	AL551971	AL564683	AL566528	AL567227	AL568186	AL568804	AL574184	AL574319	AL575735	AL578310	AL579035	AL581768	ALAD	ALAS1	ALAS2	ALB	ALCAM	ALDH18A1	ALDH1A1	ALDH1A2	ALDH1A3	ALDH1B1	ALDH1L1	ALDH2	ALDH3A1	ALDH3A2	ALDH3B1	ALDH3B2	ALDH4A1	ALDH5A1	ALDH6A1	ALDH7A1	ALDH8A1	ALDH9A1	ALDOA	ALDOAP2	ALDOB	ALDOC	ALG12	ALG13	ALG3	ALG5	ALG6	ALG8	ALG9	ALK	ALKBH1	ALKBH4	ALLC	ALMS1	ALOX12	ALOX12B	ALOX12P2	ALOX15	ALOX15B	ALOX5	ALOX5AP	ALOXE3	ALPI	ALPK1	ALPK3	ALPL	ALPP	ALPPL2	ALS2CL	ALS2CR8	ALX1	ALX3	ALX4	AMACR	AMBN	AMBP	AMD1	AMDHD2	AMELX	AMELY	AMFR	AMH	AMHR2	AMIGO2	AMMECR1	AMN	AMOT	AMOTL2	AMPD1	AMPD2	AMPD3	AMPH	AMT	AMY1A	AMZ2	ANAPC1	ANAPC10	ANAPC13	ANAPC2	ANAPC5	ANG	ANGEL1	ANGEL2	ANGPT1	ANGPT2	ANGPT4	ANGPTL2	ANGPTL3	ANGPTL7	ANK1	ANK2	ANK3	ANKFY1	ANKHD1	ANKMY1	ANKMY2	ANKRA2	ANKRD1	ANKRD10	ANKRD11	ANKRD12	ANKRD15	ANKRD2	ANKRD25	ANKRD26	ANKRD27	ANKRD28	ANKRD40	ANKRD46	ANKRD47	ANKRD49	ANKRD5	ANKRD53	ANKRD55	ANKRD57	ANKRD6	ANKRD7	ANKS1A	ANKS1B	ANKZF1	ANP32A	ANP32B	ANP32C	ANP32D	ANP32E	ANPEP	ANTXR1	ANXA1	ANXA10	ANXA11	ANXA13	ANXA2	ANXA2P1	ANXA2P2	ANXA2P3	ANXA3	ANXA4	ANXA5	ANXA6	ANXA7	ANXA8L2	ANXA9	AOAH	AOC2	AOC3	AOF2	AOX1	AP001672	AP1B1	AP1G1	AP1G2	AP1M2	AP1S1	AP1S2	AP2A2	AP2B1	AP2M1	AP2S1	AP3B1	AP3B2	AP3D1	AP3M2	AP3S1	AP3S2	AP4E1	AP4M1	AP4S1	APAF1	APBA1	APBA2	APBA2BP	APBA3	APBB1	APBB1IP	APBB2	APBB3	APC	APC2	APCS	APEH	APEX1	APEX2	APH1A	APH1B	API5	APIP	APITD1	APLP1	APLP2	APOA1	APOA2	APOA4	APOB	APOB48R	APOBEC1	APOBEC2	APOBEC3A	APOBEC3B	APOBEC3C	APOBEC3F	APOBEC3G	APOBEC4	APOC1	APOC2	APOC3	APOC4	APOD	APOE	APOF	APOH	APOL1	APOL2	APOL3	APOL5	APOL6	APOLD1	APOM	APOO	APOOL	APP	APPBP1	APPBP2	APPL1	APPL2	APRT	APTX	AQP1	AQP2	AQP3	AQP4	AQP5	AQP6	AQP7	AQP8	AQP9	AQR	AR	ARAF	ARC	ARCN1	ARD1A	ARD1B	AREG	ARF1	ARF1P1	ARF3	ARF4	ARF5	ARF6	ARFGAP1	ARFGAP3	ARFGEF1	ARFGEF2	ARFIP1	ARFIP2	ARFRP1	ARG1	ARG2	ARHGAP1	ARHGAP10	ARHGAP11A	ARHGAP12	ARHGAP15	ARHGAP17	ARHGAP19	ARHGAP22	ARHGAP24	ARHGAP25	ARHGAP26	ARHGAP28	ARHGAP29	ARHGAP4	ARHGAP5	ARHGAP6	ARHGDIA	ARHGDIB	ARHGDIG	ARHGEF1	ARHGEF10	ARHGEF10L	ARHGEF11	ARHGEF12	ARHGEF15	ARHGEF16	ARHGEF17	ARHGEF18	ARHGEF2	ARHGEF3	ARHGEF4	ARHGEF5	ARHGEF6	ARHGEF7	ARHGEF9	ARID1A	ARID3A	ARID3B	ARID4A	ARID4B	ARID5A	ARID5B	ARIH1	ARIH2	ARL1	ARL14	ARL15	ARL17	ARL2	ARL2BP	ARL3	ARL4A	ARL4C	ARL4D	ARL5A	ARL6IP1	ARL6IP4	ARL6IP5	ARL8B	ARMC1	ARMC4	ARMC6	ARMC7	ARMC8	ARMC9	ARMCX1	ARMCX2	ARMCX3	ARMCX5	ARMCX6	ARMET	ARNT	ARNT2	ARNTL	ARNTL2	ARPC1A	ARPC1B	ARPC2	ARPC3	ARPC4	ARPC5	ARPC5L	ARPP-19	ARPP-21	ARR3	ARRB1	ARRB2	ARS2	ARSA	ARSB	ARSD	ARSE	ARSF	ARSJ	ART1	ART3	ART4	ARTN	ARTS-1	ARVCF	ASAH1	ASAHL	ASB1	ASB13	ASB4	ASB6	ASB7	ASB8	ASB9	ASCC1	ASCC2	ASCC3	ASCC3L1	ASCIZ	ASCL1	ASCL2	ASCL3	ASF1A	ASF1B	ASGR1	ASGR2	ASH1L	ASH2L	ASIP	ASL	ASMT	ASMTL	ASNA1	ASNS	ASNSD1	ASPA	ASPH	ASPHD1	ASPM	ASPN	ASPSCR1	ASRGL1	ASS1	ASTE1	ASTN1	ASTN2	ASXL1	ASXL2	ATAD2	ATAD2B	ATAD3A	ATAD4	ATAD5	ATF1	ATF2	ATF3	ATF4	ATF5	ATF6	ATF7	ATF7IP	ATF7IP2	ATG12	ATG16L1	ATG2B	ATG3	ATG4B	ATG5	ATG7	ATG9A	ATHL1	ATIC	ATM	ATN1	ATOH1	ATOX1	ATP10A	ATP10B	ATP10D	ATP11A	ATP11B	ATP12A	ATP13A1	ATP13A2	ATP13A3	ATP1A1	ATP1A2	ATP1A3	ATP1B1	ATP1B2	ATP1B3	ATP1B4	ATP2A1	ATP2A2	ATP2A3	ATP2B1	ATP2B2	ATP2B3	ATP2B4	ATP2C1	ATP2C2	ATP4A	ATP4B	ATP5A1	ATP5B	ATP5C1	ATP5D	ATP5E	ATP5F1	ATP5G1	ATP5G2	ATP5G3	ATP5GP1	ATP5H	ATP5I	ATP5J	ATP5J2	ATP5L	ATP5L2	ATP5O	ATP5S	ATP6AP1	ATP6AP2	ATP6V0A1	ATP6V0A2	ATP6V0A4	ATP6V0B	ATP6V0C	ATP6V0D1	ATP6V0E1	ATP6V0E2	ATP6V1A	ATP6V1B1	ATP6V1B2	ATP6V1C1	ATP6V1C2	ATP6V1D	ATP6V1E1	ATP6V1F	ATP6V1G1	ATP6V1G2	ATP6V1H	ATP7A	ATP7B	ATP8A1	ATP8A2	ATP8B2	ATP8B4	ATP9A	ATP9B	ATPAF1	ATPAF2	ATPBD1B	ATPBD1C	ATPIF1	ATR	ATRN	ATRNL1	ATRX	ATXN1	ATXN10	ATXN2	ATXN2L	ATXN3	ATXN3L	ATXN7	ATXN7L1	ATXN8OS	AU118874	AU143799	AU144066	AU144267	AU144277	AU144284	AU144294	AU144309	AU144324	AU144378	AU144530	AU144775	AU144792	AU144887	AU144900	AU145003	AU145025	AU145203	AU145293	AU145354	AU145365	AU145411	AU145680	AU145711	AU145890	AU146050	AU146391	AU146580	AU146791	AU146794	AU146809	AU146945	AU146949	AU146983	AU146999	AU147017	AU147166	AU147182	AU147194	AU147200	AU147295	AU147528	AU147598	AU147599	AU147620	AU147698	AU147800	AU147830	AU147851	AU147889	AU147942	AU147962	AU147983	AU148005	AU148024	AU148039	AU148040	AU148086	AU148154	AU148161	AU148255	AU148274	AU148611	AU148808	AU149305	AU149534	AU150186	AU150691	AU150728	AU150943	AU153477	AU154455	AU154504	AU155105	AU155621	AU157078	AU157200	AU158148	AU158251	AU158442	AU158490	AU158818	AU159040	AU159276	AU159412	AUH	AURKA	AURKAIP1	AURKB	AURKC	AUTS2	AV647366	AV647713	AV651241	AV651668	AV652031	AV655640	AV661138	AV661514	AV681579	AV682285	AV684285	AV687010	AV693985	AV699347	AV700298	AV700338	AV700403	AV700514	AV700891	AV701723	AV702430	AV703259	AV703465	AV704017	AV704232	AV705253	AV705485	AV705559	AV711904	AV712064	AV712577	AV713720	AV718487	AV719355	AV720803	AV723666	AV724216	AV726646	AV726900	AV727101	AV727381	AV727634	AV727934	AV741657	AV742010	AV755522	AV756161	AV757675	AV760769	AV761453	AV763520	AV764378	AVEN	AVIL	AVP	AVPI1	AVPR1A	AVPR1B	AVPR2	AW003091	AW003989	AW006345	AW008018	AW025579	AW026535	AW027359	AW051856	AW080932	AW084068	AW085556	AW103265	AW117498	AW118166	AW128846	AW129056	AW134812	AW139131	AW139179	AW149827	AW149846	AW150065	AW157202	AW188134	AW194657	AW194730	AW235051	AW241864	AW242297	AW242701	AW242981	AW264320	AW268081	AW268585	AW270932	AW272611	AW274747	AW276186	AW277253	AW295367	AW297087	AW299740	AW301235	AW301775	AW301806	AW301861	AW301937	AW305119	AW338791	AW341200	AW371924	AW405975	AW408767	AW438464	AW450360	AW450910	AW451236	AW451711	AW451806	AW469555	AW474158	AW474615	AW500473	AW503390	AW512817	AW514267	AW517464	AW517716	AW574504	AW574933	AW576871	AW612311	AW612403	AW613387	AW665024	AW665096	AW675655	AW770748	AW771910	AW814026	AW836210	AW851559	AW873544	AW873564	AW873621	AW950865	AW954107	AW966434	AW968210	AW969655	AW969803	AW969913	AW970584	AW970881	AW970944	AW970948	AW971205	AW971248	AW972351	AW972359	AW972765	AW972855	AW973235	AW973253	AW973791	AW973834	AW974481	AW974666	AW974812	AW974816	AW974910	AW974995	AW975117	AW979018	AW979196	AW979289	AXIN1	AXL	AY004251	AYTL2	AZGP1	AZI1	AZI2	AZIN1	AZU1	B2M	B3GALNT1	B3GALT1	B3GALT2	B3GALT4	B3GALT5	B3GAT1	B3GAT3	B3GNT1	B3GNT2	B3GNT3	B3GNT4	B3GNTL1	B4GALNT1	B4GALT1	B4GALT2	B4GALT3	B4GALT4	B4GALT5	B4GALT6	B4GALT7	B9D1	B9D2	BAALC	BAAT	BACE1	BACE2	BACH1	BACH2	BAD	BAG1	BAG2	BAG3	BAG4	BAG5	BAGE	BAHD1	BAI1	BAI2	BAI3	BAIAP2	BAIAP2L2	BAIAP3	BAK1	BAMBI	BANF1	BANK1	BANP	BAP1	BARD1	BARX1	BARX2	BASP1	BAT1	BAT2	BAT2D1	BAT3	BATF	BAX	BAZ1A	BAZ1B	BAZ2A	BAZ2B	BBC3	BBOX1	BBS1	BBS10	BBS4	BBS7	BBS9	BC000110	BC000265	BC000353	BC000376	BC000519	BC000587	BC000673	BC000772	BC001004	BC001131	BC001205	BC001224	BC001425	BC001805	BC001865	BC001957	BC002327	BC002456	BC002465	BC002629	BC002791	BC002811	BC002821	BC002836	BC002903	BC003528	BC003614	BC003629	BC004134	BC004146	BC004334	BC004354	BC004886	BC004908	BC004948	BC005066	BC005314	BC005406	BC005884	BC006164	BC006181	BC006329	BC37295_3	BCAM	BCAN	BCAP29	BCAP31	BCAR3	BCAS1	BCAS2	BCAS3	BCAS4	BCAT1	BCAT2	BCCIP	BCHE	BCKDHA	BCKDHB	BCKDK	BCL10	BCL11A	BCL11B	BCL2	BCL2A1	BCL2L1	BCL2L10	BCL2L11	BCL2L13	BCL2L14	BCL2L2	BCL3	BCL6	BCL7A	BCL7B	BCL7C	BCL9	BCLAF1	BCMO1	BCOR	BCORL1	BCR	BCS1L	BDH1	BDH2	BDKRB1	BDKRB2	BDNF	BE042354	BE044614	BE045142	BE046461	BE138647	BE221922	BE222709	BE222801	BE223030	BE250348	BE251303	BE271470	BE299495	BE299671	BE312027	BE327172	BE328496	BE464799	BE465371	BE465829	BE466525	BE466926	BE501952	BE503392	BE503425	BE513659	BE538424	BE540552	BE542551	BE542684	BE547674	BE551361	BE565675	BE566290	BE568134	BE568184	BE617588	BE619220	BE620457	BE621259	BE622627	BE669609	BE670928	BE674466	BE675843	BE731738	BE737030	BE741683	BE783668	BE789881	BE790157	BE791251	BE793789	BE794663	BE794962	BE813017	BE858194	BE866976	BE877397	BE879367	BE880245	BE890314	BE898639	BE901081	BE903880	BE906054	BE910600	BE962456	BE962615	BE962749	BE963238	BE963245	BE963765	BE964043	BE964082	BE964473	BE964655	BE965029	BE965369	BE965715	BE966019	BE966146	BE966197	BE966236	BE966374	BE966599	BE966695	BE966922	BE967207	BE968792	BE968833	BE999967	BEAN	BECN1	BEGAIN	BEST1	BEST2	BET1	BET1L	BEX1	BEXL1	BF002659	BF030508	BF033313	BF033683	BF035279	BF037823	BF056462	BF062223	BF109662	BF110411	BF110802	BF114906	BF115739	BF116254	BF129339	BF131791	BF155672	BF195104	BF195998	BF214329	BF215673	BF216701	BF222483	BF223370	BF223679	BF229395	BF240652	BF246917	BF304695	BF305380	BF337195	BF339445	BF340083	BF340123	BF341845	BF344237	BF431965	BF432873	BF434846	BF435376	BF437948	BF439983	BF447705	BF448315	BF448531	BF476502	BF508835	BF509069	BF509345	BF510692	BF510713	BF510715	BF511678	BF512531	BF516433	BF542055	BF570210	BF573874	BF574664	BF575213	BF575685	BF588953	BF589679	BF591638	BF592982	BF594446	BF664114	BF665706	BF670447	BF674749	BF674842	BF689173	BF691447	BF724216	BF725121	BF739971	BF739979	BF793446	BF793888	BF939092	BF942161	BF967657	BF967998	BF968134	BF970829	BF982927	BFAR	BFSP1	BFSP2	BG025063	BG026366	BG026805	BG029530	BG033593	BG033764	BG035985	BG105204	BG110532	BG111168	BG151284	BG153399	BG171020	BG178274	BG231551	BG236351	BG251521	BG252666	BG255923	BG256504	BG261322	BG281679	BG289199	BG289914	BG290532	BG292065	BG292367	BG389073	BG390306	BG391282	BG393795	BG398937	BG399562	BG403790	BG403834	BG421209	BG429214	BG433489	BG435404	BG468434	BG477502	BG482805	BG491393	BG492602	BG495771	BG500067	BG500301	BG505670	BG530368	BG532405	BG534245	BG537255	BG540504	BG545769	BG546884	BG547855	BGLAP	BGN	BHLHB2	BHLHB3	BHMT	BHMT2	BICD1	BICD2	BID	BIK	BIN1	BIN2	BIN3	BIRC2	BIRC3	BIRC4	BIRC5	BIRC7	BLCAP	BLK	BLM	BLMH	BLNK	BLOC1S1	BLOC1S3	BLR1	BLVRA	BLVRB	BLZF1	BMI1	BMP1	BMP10	BMP15	BMP2	BMP2K	BMP3	BMP4	BMP5	BMP6	BMP7	BMP8B	BMPR1A	BMPR1B	BMPR2	BMS1	BMX	BNC1	BNC2	BNIP1	BNIP2	BNIP3	BNIP3L	BOK	BOLA1	BOLA2	BOP1	BPGM	BPHL	BPI	BPIL2	BPNT1	BPTF	BPY2	BRAF	BRAP	BRCA1	BRCA2	BRCC3	BRD1	BRD2	BRD3	BRD4	BRD7	BRD8	BRD9	BRDT	BRE	BRF1	BRF2	BRIP1	BRMS1	BRP44	BRP44L	BRPF1	BRSK2	BRWD1	BRWD2	BSCL2	BSDC1	BSG	BSN	BSPRY	BST1	BST2	BTAF1	BTBD1	BTBD2	BTBD3	BTBD7	BTC	BTD	BTF3	BTF3L2	BTF3L3	BTG1	BTG2	BTG3	BTG4	BTK	BTN1A1	BTN2A1	BTN2A2	BTN2A3	BTN3A1	BTN3A2	BTN3A3	BTNL2	BTNL3	BTNL8	BTRC	BUB1	BUB1B	BUB3	BUD31	BXDC2	BXDC5	BYSL	BZRAP1	BZRPL1	BZW1	BZW2	C10orf10	C10orf116	C10orf118	C10orf119	C10orf12	C10orf137	C10orf18	C10orf22	C10orf26	C10orf28	C10orf56	C10orf57	C10orf59	C10orf6	C10orf61	C10orf68	C10orf76	C10orf79	C10orf81	C10orf84	C10orf88	C10orf92	C10orf95	C10orf97	C11orf1	C11orf10	C11orf16	C11orf17	C11orf2	C11orf24	C11orf30	C11orf41	C11orf48	C11orf49	C11orf51	C11orf57	C11orf58	C11orf60	C11orf61	C11orf63	C11orf67	C11orf68	C11orf71	C11orf73	C11orf75	C11orf80	C11orf9	C12orf10	C12orf11	C12orf24	C12orf29	C12orf31	C12orf32	C12orf35	C12orf39	C12orf4	C12orf41	C12orf43	C12orf44	C12orf47	C12orf48	C12orf49	C12orf5	C12orf52	C13orf15	C13orf18	C13orf23	C13orf24	C13orf27	C13orf34	C13orf7	C14orf1	C14orf101	C14orf102	C14orf104	C14orf105	C14orf106	C14orf108	C14orf109	C14orf112	C14orf115	C14orf118	C14orf122	C14orf124	C14orf130	C14orf131	C14orf133	C14orf135	C14orf138	C14orf140	C14orf143	C14orf147	C14orf156	C14orf159	C14orf161	C14orf166	C14orf169	C14orf172	C14orf173	C14orf2	C14orf32	C14orf45	C14orf56	C14orf79	C14orf93	C14orf94	C15orf15	C15orf2	C15orf24	C15orf29	C15orf33	C15orf38	C15orf39	C15orf44	C16orf24	C16orf3	C16orf30	C16orf33	C16orf35	C16orf42	C16orf44	C16orf45	C16orf5	C16orf53	C16orf57	C16orf58	C16orf59	C16orf61	C16orf68	C16orf7	C16orf70	C16orf71	C16orf72	C16orf80	C17orf39	C17orf42	C17orf48	C17orf53	C17orf59	C17orf60	C17orf63	C17orf68	C17orf70	C17orf71	C17orf72	C17orf75	C17orf80	C17orf81	C17orf85	C17orf86	C18orf1	C18orf10	C18orf22	C18orf24	C18orf25	C18orf8	C19orf10	C19orf15	C19orf2	C19orf21	C19orf22	C19orf24	C19orf26	C19orf28	C19orf29	C19orf36	C19orf40	C19orf42	C19orf50	C19orf53	C19orf54	C19orf55	C19orf56	C19orf57	C19orf58	C19orf6	C19orf60	C19orf61	C19orf62	C19orf7	C1D	C1GALT1	C1GALT1C1	C1orf103	C1orf105	C1orf106	C1orf107	C1orf108	C1orf109	C1orf112	C1orf113	C1orf114	C1orf115	C1orf116	C1orf121	C1orf123	C1orf129	C1orf135	C1orf14	C1orf144	C1orf149	C1orf156	C1orf159	C1orf160	C1orf163	C1orf164	C1orf165	C1orf166	C1orf174	C1orf175	C1orf176	C1orf181	C1orf183	C1orf2	C1orf20	C1orf21	C1orf216	C1orf217	C1orf218	C1orf25	C1orf27	C1orf34	C1orf35	C1orf38	C1orf41	C1orf46	C1orf50	C1orf54	C1orf56	C1orf61	C1orf63	C1orf66	C1orf68	C1orf69	C1orf75	C1orf76	C1orf77	C1orf78	C1orf80	C1orf89	C1orf9	C1orf95	C1QA	C1QB	C1QBP	C1QL1	C1QTNF1	C1QTNF3	C1R	C1RL	C1S	C2	C20orf10	C20orf103	C20orf11	C20orf111	C20orf116	C20orf117	C20orf121	C20orf149	C20orf152	C20orf177	C20orf19	C20orf195	C20orf20	C20orf23	C20orf24	C20orf27	C20orf29	C20orf30	C20orf32	C20orf39	C20orf4	C20orf42	C20orf43	C20orf46	C20orf54	C20orf59	C20orf67	C20orf7	C20orf80	C21orf2	C21orf33	C21orf45	C21orf55	C21orf62	C21orf66	C21orf7	C21orf91	C22orf24	C22orf26	C22orf27	C22orf28	C22orf29	C22orf31	C22orf33	C22orf36	C22orf9	C2orf18	C2orf24	C2orf25	C2orf27	C2orf28	C2orf3	C2orf33	C2orf34	C2orf37	C2orf42	C2orf43	C2orf44	C2orf47	C2orf49	C2orf54	C2orf55	C3	C3AR1	C3orf14	C3orf18	C3orf27	C3orf28	C3orf32	C3orf36	C3orf37	C3orf52	C3orf60	C3orf63	C3orf64	C4A	C4B	C4BPA	C4BPB	C4orf10	C4orf15	C4orf16	C4orf18	C4orf19	C4orf20	C4orf27	C4orf30	C4orf31	C4orf34	C4orf6	C4orf8	C5	C5AR1	C5orf13	C5orf15	C5orf21	C5orf22	C5orf23	C5orf28	C5orf3	C5orf30	C5orf4	C5orf5	C6	C6orf10	C6orf105	C6orf106	C6orf108	C6orf111	C6orf120	C6orf124	C6orf132	C6orf134	C6orf137	C6orf142	C6orf145	C6orf148	C6orf15	C6orf151	C6orf162	C6orf166	C6orf181	C6orf186	C6orf211	C6orf25	C6orf26	C6orf27	C6orf32	C6orf35	C6orf47	C6orf50	C6orf54	C6orf60	C6orf62	C6orf64	C6orf66	C6orf97	C7	C7orf10	C7orf16	C7orf23	C7orf24	C7orf25	C7orf26	C7orf28A	C7orf28B	C7orf42	C7orf43	C7orf44	C7orf49	C7orf54	C8A	C8B	C8G	C8orf30A	C8orf32	C8orf33	C8orf4	C8orf41	C8orf44	C8orf55	C8orf70	C8orf71	C8orf79	C9	C9orf114	C9orf116	C9orf127	C9orf144	C9orf156	C9orf16	C9orf167	C9orf3	C9orf33	C9orf39	C9orf40	C9orf46	C9orf48	C9orf6	C9orf61	C9orf7	C9orf78	C9orf82	C9orf86	C9orf9	C9orf91	C9orf95	CA1	CA10	CA11	CA12	CA14	CA2	CA3	CA4	CA5A	CA5B	CA5BL	CA6	CA7	CA8	CA9	CAB39	CAB39L	CABC1	CABIN1	CABP1	CABP2	CABP5	CABYR	CACNA1A	CACNA1B	CACNA1C	CACNA1D	CACNA1E	CACNA1F	CACNA1G	CACNA1H	CACNA1I	CACNA1S	CACNA2D1	CACNA2D2	CACNA2D3	CACNB1	CACNB2	CACNB3	CACNB4	CACNG1	CACNG2	CACNG3	CACNG4	CACNG5	CACYBP	CAD	CADM1	CADM3	CADM4	CADPS	CADPS2	CALB1	CALB2	CALCA	CALCB	CALCOCO1	CALCOCO2	CALCR	CALCRL	CALD1	CALM1	CALM2	CALM3	CALML3	CALML4	CALML5	CALN1	CALR	CALU	CAMK1	CAMK1D	CAMK1G	CAMK2A	CAMK2B	CAMK2G	CAMK2N1	CAMK4	CAMKK2	CAMKV	CAMLG	CAMP	CAMSAP1	CAMSAP1L1	CAMTA1	CAMTA2	CAND1	CAND2	CANT1	CANX	CAP1	CAP2	CAPG	CAPN1	CAPN10	CAPN11	CAPN2	CAPN3	CAPN5	CAPN6	CAPN7	CAPN9	CAPNS1	CAPRIN1	CAPRIN2	CAPZA1	CAPZA1P	CAPZA2	CAPZB	CARD10	CARD14	CARD8	CARHSP1	CARKL	CARM1	CARS	CARS2	CARTPT	CASC1	CASC3	CASD1	CASK	CASKIN2	CASP1	CASP10	CASP2	CASP3	CASP4	CASP5	CASP6	CASP7	CASP8	CASP8AP2	CASP9	CASQ1	CASQ2	CASR	CAST	CASZ1	CAT	CATR1	CATSPER2	CAV1	CAV2	CAV3	CBARA1	CBFA2T2	CBFA2T3	CBFB	CBL	CBLB	CBLC	CBLL1	CBLN1	CBR1	CBR3	CBR4	CBS	CBWD1	CBX1	CBX2	CBX3	CBX4	CBX5	CBX6	CBX7	CBX8	CBY1	CC2D1A	CCBL1	CCBL2	CCBP2	CCDC101	CCDC102B	CCDC106	CCDC109B	CCDC121	CCDC130	CCDC131	CCDC132	CCDC134	CCDC144A	CCDC15	CCDC19	CCDC21	CCDC22	CCDC25	CCDC28A	CCDC28B	CCDC33	CCDC40	CCDC41	CCDC44	CCDC46	CCDC47	CCDC48	CCDC49	CCDC51	CCDC52	CCDC53	CCDC57	CCDC59	CCDC6	CCDC64	CCDC68	CCDC69	CCDC70	CCDC71	CCDC72	CCDC73	CCDC76	CCDC81	CCDC85B	CCDC86	CCDC87	CCDC88A	CCDC88C	CCDC9	CCDC90B	CCDC91	CCDC92	CCDC93	CCDC94	CCDC99	CCHCR1	CCIN	CCK	CCKAR	CCKBR	CCL1	CCL11	CCL13	CCL14	CCL15	CCL16	CCL17	CCL18	CCL19	CCL2	CCL20	CCL21	CCL22	CCL23	CCL24	CCL25	CCL27	CCL3	CCL4	CCL5	CCL7	CCNA1	CCNA2	CCNB1	CCNB1IP1	CCNB2	CCND1	CCND2	CCND3	CCNE1	CCNE2	CCNF	CCNG1	CCNG2	CCNH	CCNI	CCNJ	CCNJL	CCNK	CCNL1	CCNL2	CCNO	CCNT1	CCNT2	CCNY	CCPG1	CCR1	CCR10	CCR2	CCR3	CCR4	CCR5	CCR6	CCR7	CCR8	CCR9	CCRK	CCRL1	CCRL2	CCRN4L	CCS	CCT2	CCT3	CCT4	CCT5	CCT6A	CCT6B	CCT7	CCT8	CCT8L2	CD14	CD151	CD160	CD163	CD164	CD177	CD180	CD19	CD1A	CD1B	CD1C	CD1D	CD1E	CD2	CD200	CD207	CD209	CD22	CD226	CD24	CD244	CD247	CD248	CD27	CD28	CD2AP	CD2BP2	CD300A	CD300C	CD302	CD320	CD33	CD34	CD36	CD37	CD38	CD3D	CD3E	CD3EAP	CD3G	CD4	CD40	CD40LG	CD44	CD46	CD47	CD48	CD5	CD52	CD53	CD55	CD58	CD59	CD5L	CD6	CD63	CD68	CD69	CD7	CD70	CD72	CD74	CD79A	CD79B	CD80	CD81	CD82	CD83	CD84	CD86	CD8A	CD8B	CD9	CD93	CD96	CD97	CD99	CDA	CDADC1	CDC123	CDC14A	CDC14B	CDC16	CDC2	CDC20	CDC23	CDC25A	CDC25B	CDC25C	CDC27	CDC2L2	CDC2L5	CDC2L6	CDC34	CDC37	CDC37L1	CDC40	CDC42	CDC42BPA	CDC42BPB	CDC42EP1	CDC42EP3	CDC42EP4	CDC42SE1	CDC45L	CDC5L	CDC6	CDC7	CDC73	CDCA3	CDCA4	CDCA8	CDCP1	CDH1	CDH10	CDH11	CDH12	CDH13	CDH15	CDH16	CDH17	CDH18	CDH19	CDH2	CDH20	CDH22	CDH3	CDH4	CDH5	CDH6	CDH7	CDH8	CDH9	CDIPT	CDK10	CDK2	CDK2AP1	CDK2AP2	CDK3	CDK4	CDK5	CDK5R1	CDK5RAP1	CDK5RAP2	CDK6	CDK7	CDK9	CDKAL1	CDKL1	CDKL2	CDKL3	CDKL5	CDKN1A	CDKN1B	CDKN1C	CDKN2A	CDKN2AIP	CDKN2B	CDKN2C	CDKN2D	CDKN3	CDO1	CDON	CDR1	CDR2	CDRT1	CDS1	CDS2	CDSN	CDT1	CDV3	CDX1	CDX2	CDX4	CDY1	CDYL	CEACAM1	CEACAM21	CEACAM3	CEACAM4	CEACAM5	CEACAM6	CEACAM7	CEACAM8	CEBPA	CEBPD	CEBPE	CEBPG	CEBPZ	CECR1	CECR5	CEL	CELSR1	CELSR2	CELSR3	CEMP1	CEND1	CENPA	CENPC1	CENPE	CENPF	CENPI	CENPJ	CENPM	CENPN	CENPO	CENPQ	CENPT	CENTA1	CENTA2	CENTB1	CENTB2	CENTD1	CENTD2	CENTD3	CENTG1	CENTG2	CEP110	CEP135	CEP152	CEP164	CEP170	CEP250	CEP27	CEP290	CEP350	CEP55	CEP57	CEP63	CEP68	CEP70	CEP72	CEP76	CEPT1	CER1	CERK	CERKL	CES1	CES2	CES3	CETN1	CETN2	CETN3	CETP	CFB	CFD	CFDP1	CFH	CFHR1	CFHR2	CFHR4	CFHR5	CFI	CFL1	CFLAR	CFP	CFTR	CG012	CG018	CG030	CGA	CGB	CGGBP1	CGREF1	CGRRF1	CH25H	CHAC1	CHAD	CHAF1A	CHAF1B	CHAT	CHCHD2	CHCHD3	CHCHD7	CHCHD8	CHD1	CHD1L	CHD2	CHD3	CHD4	CHD5	CHD7	CHD8	CHD9	CHEK1	CHEK2	CHERP	CHFR	CHGA	CHGB	ChGn	CHI3L1	CHI3L2	CHIA	CHIC2	CHIT1	CHKA	CHKB	CHL1	CHM	CHML	CHMP1A	CHMP1B	CHMP2A	CHMP2B	CHMP4A	CHMP5	CHMP6	CHMP7	CHN2	CHODL	CHORDC1	CHP	CHP2	CHPF	CHPT1	CHRD	CHRDL1	CHRM2	CHRM4	CHRM5	CHRNA1	CHRNA10	CHRNA2	CHRNA3	CHRNA4	CHRNA5	CHRNA6	CHRNA7	CHRNA9	CHRNB1	CHRNB2	CHRNB3	CHRNB4	CHRND	CHRNE	CHRNG	CHST1	CHST10	CHST11	CHST12	CHST2	CHST3	CHST4	CHST5	CHST6	CHST7	CHST8	CHSY1	CHUK	CIAO1	CIAPIN1	CIB1	CIB2	CIC	CIDEA	CIDEB	CIDEC	CIITA	CILP	CINP	CIR	CIRBP	CISD1	CIT	CITED1	CITED2	CIZ1	CKAP2	CKAP4	CKAP5	CKB	CKLF	CKM	CKMT1B	CKMT2	CKS1B	CKS2	CLASP2	CLC	CLCA1	CLCA2	CLCA3	CLCA4	CLCC1	CLCF1	CLCN1	CLCN2	CLCN3	CLCN4	CLCN5	CLCN6	CLCN7	CLCNKA	CLCNKB	CLDN1	CLDN10	CLDN11	CLDN14	CLDN15	CLDN16	CLDN17	CLDN18	CLDN3	CLDN4	CLDN5	CLDN6	CLDN7	CLDN8	CLDN9	CLDND1	CLEC10A	CLEC11A	CLEC16A	CLEC1A	CLEC1B	CLEC2B	CLEC2D	CLEC3B	CLEC4A	CLEC4E	CLEC4M	CLEC5A	CLEC7A	CLGN	CLIC1	CLIC2	CLIC3	CLIC4	CLIC5	CLINT1	CLIP1	CLIP2	CLIP3	CLIP4	CLK1	CLK2	CLK3	CLMN	CLN3	CLN5	CLN6	CLN8	CLNS1A	CLOCK	CLP1	CLPB	CLPP	CLPS	CLPTM1	CLPX	CLSPN	CLSTN1	CLSTN2	CLSTN3	CLTA	CLTB	CLTC	CLTCL1	CLU	CLUAP1	CLUL1	CMA1	CMAH	CMAS	CMKLR1	CMPK	CMTM6	CNBP	CNDP2	CNGA1	CNGA3	CNGB1	CNGB3	CNIH	CNIH3	CNIH4	CNKSR1	CNKSR2	CNN1	CNN2	CNN3	CNNM1	CNNM2	CNNM3	CNNM4	CNOT1	CNOT2	CNOT3	CNOT4	CNOT6	CNOT7	CNOT8	CNP	CNR1	CNR2	CNTD2	CNTF	CNTFR	CNTN1	CNTN2	CNTN5	CNTN6	CNTNAP1	CNTNAP2	COASY	COBL	COBLL1	COCH	COG2	COG4	COG5	COG7	COIL	COL10A1	COL11A1	COL11A2	COL13A1	COL14A1	COL15A1	COL16A1	COL17A1	COL18A1	COL19A1	COL1A1	COL1A2	COL21A1	COL2A1	COL3A1	COL4A1	COL4A2	COL4A3	COL4A3BP	COL4A4	COL4A5	COL4A6	COL5A1	COL5A2	COL5A3	COL6A1	COL6A2	COL6A3	COL7A1	COL8A1	COL8A2	COL9A1	COL9A2	COL9A3	COLEC10	COLEC11	COLQ	COMMD10	COMMD3	COMMD4	COMMD8	COMMD9	COMP	COMT	COPA	COPB1	COPB2	COPE	COPG	COPS2	COPS3	COPS4	COPS5	COPS6	COPS7A	COPS7B	COPS8	COPZ1	COPZ2	COQ10B	COQ2	COQ3	COQ4	COQ6	COQ7	CORIN	CORO1A	CORO1B	CORO1C	CORO2A	CORO2B	CORO7	CORT	COX10	COX11	COX15	COX17	COX4I1	COX4I2	COX4NB	COX5A	COX5AP1	COX5B	COX6A1	COX6A2	COX6B1	COX6C	COX6CP1	COX6CP2	COX7A1	COX7A2	COX7A2L	COX7AP2	COX7B	COX7BP1	COX7C	COX7CP1	COX8A	CP	CP110	CPA1	CPA2	CPA3	CPA4	CPB1	CPB2	CPD	CPE	CPEB1	CPEB3	CPLX2	CPM	CPN1	CPN2	CPNE1	CPNE3	CPNE6	CPNE7	CPOX	CPS1	CPSF1	CPSF3L	CPSF4	CPSF6	CPT1A	CPT1B	CPT2	CPVL	CPZ	CR1	CR2	CRABP1	CRABP2	CRADD	CRAT	CRBN	CRCT1	CREB1	CREB3	CREB3L1	CREB3L2	CREB5	CREBBP	CREBL1	CREBL2	CREBZF	CREG1	CRELD1	CRELD2	CREM	CRH	CRHBP	CRHR1	CRHR2	CRIM1	CRIP1	CRIP2	CRIPT	CRISP1	CRISP2	CRISP3	CRISPLD2	CRK	CRKL	CRKRS	CRLF1	CRLF2	CRLF3	CRMP1	CRNKL1	CRNN	CROCC	CROCCL1	CROP	CROT	CRP	CRSP2	CRSP7	CRSP8	CRTAC1	CRTAM	CRTAP	CRTC1	CRTC3	CRX	CRY1	CRY2	CRYAA	CRYAB	CRYBA1	CRYBA2	CRYBA4	CRYBB1	CRYBB2	CRYBB2P1	CRYBB3	CRYGA	CRYGB	CRYGC	CRYGD	CRYL1	CRYM	CRYZ	CRYZL1	CS	CSAD	CSAG2	CSDA	CSDE1	CSE1L	CSF1	CSF1R	CSF2	CSF2RA	CSF2RB	CSF3	CSF3R	CSGlcA-T	CSH1	CSH2	CSHL1	CSK	CSN1S1	CSN2	CSN3	CSNK1A1	CSNK1D	CSNK1E	CSNK1G1	CSNK1G2	CSNK1G3	CSNK2A1	CSNK2A2	CSNK2B	CSPG4	CSPG4LYP1	CSPG5	CSPP1	CSRP1	CSRP2	CSRP3	CST1	CST2	CST3	CST4	CST5	CST6	CST7	CST8	CSTA	CSTB	CSTF1	CSTF2	CSTF2T	CSTF3	CTA-126B4.3	CTAG1A	CTAG2	CTAGE5	CTB-1048E9.5	CTBP1	CTBP2	CTBS	CTCF	CTDP1	CTDSP1	CTDSP2	CTDSPL	CTF1	CTGF	CTGLF1	CTGLF4	CTH	CTLA4	CTNNA1	CTNNA2	CTNNA3	CTNNAL1	CTNNAP1	CTNNB1	CTNNBIP1	CTNNBL1	CTNND1	CTNND2	CTNS	CTPS	CTPS2	CTR9	CTRB1	CTRC	CTRL	CTSA	CTSB	CTSC	CTSD	CTSE	CTSF	CTSG	CTSH	CTSK	CTSL1	CTSL2	CTSO	CTSS	CTSW	CTSZ	CTTN	CTTNBP2NL	CUBN	CUEDC1	CUEDC2	CUGBP1	CUGBP2	CUL1	CUL2	CUL3	CUL4A	CUL4B	CUL5	CUL7	CUTA	CUTC	CUTL1	CUTL2	CUZD1	CWF19L1	CX3CL1	CX3CR1	CXADR	CXCL1	CXCL10	CXCL11	CXCL12	CXCL13	CXCL14	CXCL2	CXCL3	CXCL5	CXCL6	CXCL9	CXCR3	CXCR4	CXCR6	CXCR7	CXorf1	CXorf15	CXorf21	CXorf27	CXorf34	CXorf36	CXorf40A	CXorf40B	CXorf48	CXorf56	CXorf57	CXorf6	CXorf9	CXXC1	CXXC4	CYB561	CYB561D2	CYB5A	CYB5B	CYB5P4	CYB5R1	CYB5R2	CYB5R3	CYB5R4	CYBA	CYBB	CYBRD1	CYC1	CYCS	CYCSP33	CYCSP44	CYFIP1	CYFIP2	CYHR1	CYLC1	CYLC2	CYLD	CYorf15B	CYP11A1	CYP11B2	CYP17A1	CYP19A1	CYP1A1	CYP1A2	CYP1B1	CYP21A2	CYP24A1	CYP26A1	CYP26B1	CYP27A1	CYP27B1	CYP2A13	CYP2A6	CYP2A7	CYP2A7P1	CYP2B6	CYP2B7P1	CYP2C18	CYP2C19	CYP2C8	CYP2C9	CYP2D6	CYP2E1	CYP2F1	CYP2J2	CYP2R1	CYP2W1	CYP39A1	CYP3A4	CYP3A43	CYP3A5	CYP3A5P2	CYP3A7	CYP46A1	CYP4A11	CYP4A22	CYP4B1	CYP4F11	CYP4F12	CYP4F2	CYP4F3	CYP4F8	CYP51A1	CYP51P2	CYP7A1	CYP7B1	CYR61	CYSLTR2	CYTL1	D00267	D13413	D15Wsu75e	D16471	D17525	D25272	D28514	D38081	D38503	D38535	D4S234E	D50683	D80006	D85181	DAAM1	DAAM2	DAB1	DAB2	DACH1	DACT1	DAD1	DAG1	DAGLA	DAK	DALRD3	DAO	DAP	DAP3	DAPK1	DAPK2	DAPK3	DAPP1	DARC	DARS	DARS2	DAXX	DAZ1	DAZ2	DAZ3	DAZ4	DAZAP1	DAZAP2	DAZL	DBC1	DBF4	DBF4B	DBH	DBI	DBN1	DBNDD1	DBP	DBR1	DBT	DCAKD	DCBLD2	DCC	DCC1	DCHS1	DCHS2	DCI	DCK	DCLK1	DCLK2	DCLRE1A	DCLRE1B	DCLRE1C	DCN	DCP1A	DCP2	DCPS	DCT	DCTD	DCTN1	DCTN2	DCTN3	DCTN4	DCTN5	DCTN6	DCUN1D1	DCUN1D3	DCUN1D4	DCX	DCXR	DDAH1	DDAH2	DDB1	DDB2	DDC	DDEF1	DDEF2	DDEFL1	DDHD2	DDIT3	DDIT4	DDN	DDO	DDOST	DDR1	DDR2	DDT	DDX1	DDX10	DDX11	DDX12	DDX17	DDX18	DDX19A	DDX19B	DDX21	DDX23	DDX24	DDX25	DDX27	DDX28	DDX31	DDX39	DDX3X	DDX3Y	DDX4	DDX41	DDX42	DDX43	DDX46	DDX47	DDX49	DDX5	DDX50	DDX51	DDX52	DDX54	DDX56	DDX58	DDX6	DEAF1	DECR1	DECR2	DEDD	DEF6	DEF8	DEFA1	DEFA4	DEFA5	DEFA6	DEFB1	DEFB126	DEFB4	DEGS1	DEK	DENND1A	DENND1C	DENND2A	DENND2D	DENND3	DENND4A	DENND4B	DENND4C	DENR	DEPDC1	DEPDC2	DEPDC5	DEPDC6	DERA	DERL1	DERL2	DES	DET1	DEXI	DFFA	DFFB	DFNA5	DFNB31	DGAT1	DGCR11	DGCR14	DGCR2	DGCR5	DGCR6	DGCR6L	DGCR8	DGCR9	DGKA	DGKB	DGKD	DGKE	DGKG	DGKH	DGKI	DGKQ	DGKZ	DGUOK	DHCR24	DHCR7	DHDDS	DHFR	DHODH	DHPS	DHRS1	DHRS12	DHRS2	DHRS3	DHRS4	DHRS7	DHRS7B	DHRS9	DHTKD1	DHX15	DHX16	DHX29	DHX30	DHX32	DHX34	DHX35	DHX38	DHX40	DHX57	DHX58	DHX8	DHX9	DIABLO	DIAPH1	DIAPH2	DIAPH3	DICER1	DIDO1	DIMT1L	DIO1	DIO2	DIO3	DIP	DIP2A	DIP2C	DIRAS2	DIRAS3	DIS3	DISC1	DIXDC1	dJ222E13.2	dJ507I15.1	DKC1	DKFZP434A0131	DKFZP434A062	DKFZP434C153	DKFZp434H1419	DKFZP434L187	DKFZP434O047	DKFZP434P211	DKFZp547D104	DKFZp547E087	DKFZp547H025	DKFZP564C152	DKFZP564C196	DKFZP564J102	DKFZP564M1462	DKFZP564O0523	DKFZP564O0823	DKFZP586H2123	DKFZp586I1420	DKFZP586K1520	DKFZP586P0123	DKFZp667F0711	DKFZp667G2110	DKFZP686M0199	DKFZp686O1327	DKFZp762E1312	DKK1	DKK2	DKK3	DKK4	DKKL1	DLAT	DLC1	DLD	DLEC1	DLEU2	DLEU2L	DLG1	DLG2	DLG3	DLG4	DLG5	DLG7	DLGAP1	DLGAP2	DLGAP4	DLK1	DLK2	DLL3	DLSTP	DLX2	DLX4	DLX5	DLX6	DMBT1	DMC1	DMD	DMN	DMP1	DMPK	DMRT1	DMTF1	DMWD	DMXL1	DMXL2	DNA2L	DNAH17	DNAH2	DNAH3	DNAH7	DNAH9	DNAI1	DNAI2	DNAJA1	DNAJA2	DNAJA3	DNAJA4	DNAJB1	DNAJB12	DNAJB14	DNAJB2	DNAJB4	DNAJB5	DNAJB6	DNAJB9	DNAJC1	DNAJC10	DNAJC11	DNAJC12	DNAJC13	DNAJC15	DNAJC16	DNAJC17	DNAJC3	DNAJC4	DNAJC6	DNAJC7	DNAJC8	DNAJC9	DNAL4	DNALI1	DNASE1	DNASE1L1	DNASE1L2	DNASE1L3	DNASE2	DNASE2B	DND1	DNM1	DNM1L	DNM2	DNM3	DNMBP	DNMT1	DNMT3A	DNMT3B	DNMT3L	DNPEP	DNTTIP2	DOC2A	DOC2B	DOCK1	DOCK10	DOCK2	DOCK3	DOCK4	DOCK5	DOCK6	DOCK9	DOHH	DOK1	DOK2	DOK3	DOK4	DOK5	DOLK	DOLPP1	DOM3Z	DONSON	DOPEY1	DOPEY2	DOT1L	DPAGT1	DPEP1	DPEP2	DPEP3	DPF1	DPF2	DPF3	DPH1	DPH2	DPH4	DPH5	DPM1	DPM2	DPM3	DPP3	DPP4	DPP6	DPP8	DPPA4	DPT	DPY19L1	DPY19L1P1	DPY19L2P2	DPY19L4	DPYD	DPYS	DPYSL2	DPYSL3	DPYSL4	DR1	DRAM	DRAP1	DRD1	DRD1IP	DRD2	DRD3	DRD4	DRD5	DRG1	DRG2	DRP2	DSC1	DSC2	DSC3	DSCAM	DSCR2	DSCR3	DSCR4	DSCR6	DSE	DSG1	DSG2	DSG3	DSN1	DSP	DSPP	DST	DSTN	DTL	DTNA	DTNB	DTWD1	DTX2	DTX3	DTYMK	DULLARD	DUOX1	DUOX2	DUS1L	DUS2L	DUS4L	DUSP1	DUSP10	DUSP11	DUSP12	DUSP13	DUSP14	DUSP2	DUSP21	DUSP22	DUSP26	DUSP3	DUSP4	DUSP5	DUSP6	DUSP7	DUSP8	DUSP9	DUT	DUX1	DUX3	DUX4	DUXAP7	DVL1	DVL2	DVL3	DXS542	DYM	DYNC1H1	DYNC1I1	DYNC1I2	DYNC1LI1	DYNC1LI2	DYNC2LI1	DYNLL1	DYNLRB1	DYNLT1	DYNLT3	DYRK1A	DYRK1B	DYRK2	DYRK3	DYRK4	DYSF	DZIP1	DZIP3	E2F1	E2F2	E2F3	E2F4	E2F5	E2F6	E2F8	E4F1	EAF2	EAPP	EBAG9	EBF2	EBI2	EBI3	EBNA1BP2	EBP	ECAT8	ECD	ECE1	ECE2	ECEL1	ECGF1	ECH1	ECHDC1	ECHDC2	ECHDC3	ECHS1	ECM1	ECM2	ECOP	ECSIT	ECT2	EDA	EDA2R	EDAR	EDARADD	EDC3	EDC4	EDEM1	EDEM2	EDEM3	EDF1	EDG1	EDG2	EDG4	EDG5	EDG6	EDG7	EDG8	EDIL3	EDN1	EDN2	EDN3	EDNRA	EDNRB	EEA1	EED	EEF1A1	EEF1A2	EEF1B2	EEF1D	EEF1DP5	EEF1E1	EEF1G	EEF2	EFCAB1	EFCAB6	EFEMP1	EFEMP2	EFHA1	EFHC1	EFHC2	EFHD1	EFHD2	EFNA1	EFNA2	EFNA3	EFNA4	EFNA5	EFNB1	EFNB2	EFNB3	EFS	EFTUD1	EGF	EGFL6	EGFL7	EGFL8	EGFR	EGLN1	EGLN3	EGR1	EGR2	EGR3	EGR4	EHBP1	EHBP1L1	EHD1	EHD2	EHD3	EHF	EHHADH	EHMT1	EHMT2	EI24	EID1	EIF1	EIF1AX	EIF1AY	EIF1B	EIF2AK1	EIF2AK2	EIF2AK3	EIF2B1	EIF2B2	EIF2B3	EIF2B4	EIF2B5	EIF2C1	EIF2C3	EIF2C4	EIF2S1	EIF2S2	EIF2S3	EIF3A	EIF3B	EIF3C	EIF3D	EIF3E	EIF3EIP	EIF3F	EIF3G	EIF3H	EIF3I	EIF3J	EIF3K	EIF3M	EIF3S10	EIF3S12	EIF3S5	EIF4A1	EIF4A2	EIF4A3	EIF4B	EIF4E	EIF4E2	EIF4EBP1	EIF4EBP2	EIF4EBP2P	EIF4ENIF1	EIF4G1	EIF4G2	EIF4G3	EIF4H	EIF5	EIF5A	EIF5A2	EIF5AL3	EIF5B	EIF6	ELA1	ELA2	ELA2B	ELA3A	ELA3B	ELAC1	ELAC2	ELAVL1	ELAVL2	ELAVL3	ELAVL4	ELF1	ELF2	ELF3	ELF4	ELF5	ELK1	ELK3	ELK4	ELL	ELL2	ELL3	ELMO1	ELMO2	ELMO3	ELN	ELOVL1	ELOVL2	ELOVL4	ELOVL5	ELOVL6	ELP3	ELP4	ELSPBP1	ELTD1	EMCN	EMD	EMG1	EMID1	EMILIN1	EMILIN2	EML1	EML2	EML3	EML4	EML5	EMP1	EMP2	EMP3	EMR1	EMR2	EMR3	EMX1	EMX2	EN1	EN2	ENAH	ENC1	ENDOD1	ENDOG	ENDOGL1	ENG	ENO1	ENO2	ENO3	ENOPH1	ENOSF1	ENOX1	ENOX2	ENPEP	ENPP1	ENPP2	ENPP3	ENPP4	ENSA	ENTPD1	ENTPD2	ENTPD3	ENTPD4	ENTPD5	ENTPD6	ENTPD7	ENY2	EP300	EP400	EPAG	EPAS1	EPB41	EPB41L1	EPB41L2	EPB41L3	EPB41L4A	EPB41L4B	EPB41L5	EPB42	EPB49	EPHA1	EPHA2	EPHA3	EPHA4	EPHA5	EPHA7	EPHB1	EPHB2	EPHB3	EPHB4	EPHB6	EPHX1	EPHX2	EPM2A	EPM2AIP1	EPN1	EPN2	EPN3	EPO	EPOR	EPPK1	EPR1	EPRS	EPS15	EPS15L1	EPS8	EPS8L1	EPS8L2	EPS8L3	EPX	EPYC	ERAF	ERAL1	ERBB2	ERBB2IP	ERBB3	ERBB4	ERC1	ERC2	ERCC1	ERCC2	ERCC3	ERCC4	ERCC5	ERCC6	ERCC6L	ERCC8	EREG	ERF	ERG	ERGIC2	ERGIC3	ERH	ERICH1	ERLIN1	ERLIN2	ERMAP	ERMP1	ERN1	ERO1L	ERO1LB	ERP29	ESD	ESF1	ESM1	ESPL1	ESPN	ESR1	ESR2	ESRRA	ESRRB	ESRRG	ETAA1	ETF1	ETFA	ETFB	ETFDH	ETHE1	ETNK1	ETNK2	ETS1	ETS2	ETV1	ETV3	ETV5	ETV6	ETV7	EVC	EVI1	EVI2A	EVI2B	EVI5	EVL	EVPL	EVX1	EWSR1	EXDL2	EXO1	EXOC1	EXOC2	EXOC3	EXOC5	EXOC6B	EXOC7	EXOSC1	EXOSC10	EXOSC2	EXOSC4	EXOSC5	EXOSC7	EXOSC8	EXOSC9	EXPH5	EXT1	EXT2	EXTL1	EXTL2	EXTL3	EYA1	EYA2	EYA3	EYA4	EZH1	EZH2	F10	F10112	F11	F11R	F12	F13A1	F13B	F2	F2R	F2RL1	F2RL2	F2RL3	F3	F5	F7	F8	F8A1	F9	FA2H	FAAH	FABP1	FABP2	FABP3	FABP3P2	FABP4	FABP5	FABP6	FABP7	FADD	FADS1	FADS2	FADS3	FAF1	FAH	FAHD2A	FAIM	FAIM2	FAIM3	FAM102A	FAM105A	FAM107A	FAM108A1	FAM108B1	FAM110B	FAM111A	FAM112A	FAM114A1	FAM115A	FAM117A	FAM118A	FAM119B	FAM120A	FAM120C	FAM124B	FAM125B	FAM128A	FAM128B	FAM129A	FAM12A	FAM12B	FAM130A1	FAM130A2	FAM131A	FAM131B	FAM134A	FAM134B	FAM134C	FAM135A	FAM13A1	FAM13C1	FAM18B	FAM20B	FAM21A	FAM21C	FAM26B	FAM29A	FAM32A	FAM35A	FAM38A	FAM38B	FAM3A	FAM3C	FAM46A	FAM46C	FAM48A	FAM49A	FAM49B	FAM50A	FAM50B	FAM53B	FAM53C	FAM55D	FAM57A	FAM59A	FAM5B	FAM5C	FAM60A	FAM62A	FAM63A	FAM63B	FAM64A	FAM65A	FAM69A	FAM70A	FAM75A3	FAM76A	FAM77C	FAM82B	FAM82C	FAM83E	FAM86A	FAM86C	FAM89B	FAM8A1	FAM90A1	FAM96B	FAM98A	FANCA	FANCC	FANCE	FANCF	FANCG	FANCI	FANCL	FAP	FARP1	FARP2	FARS2	FARSA	FAS	FASLG	FASN	FASTK	FASTKD1	FASTKD2	FASTKD3	FASTKD5	FAT	FAT2	FAT4	FAU	FBLN1	FBLN2	FBLN5	FBN1	FBN2	FBP1	FBP2	FBXL11	FBXL12	FBXL14	FBXL15	FBXL18	FBXL2	FBXL4	FBXL5	FBXL6	FBXL7	FBXL8	FBXO11	FBXO17	FBXO2	FBXO21	FBXO22	FBXO24	FBXO28	FBXO3	FBXO31	FBXO34	FBXO38	FBXO4	FBXO40	FBXO41	FBXO42	FBXO5	FBXO7	FBXO9	FBXW11	FBXW12	FBXW2	FBXW4	FBXW7	FCAR	FCER1A	FCER1G	FCER2	FCF1	FCGBP	FCGR1A	FCGR1B	FCGR2A	FCGR2B	FCGR2C	FCGR3B	FCGRT	FCHO1	FCHSD2	FCMD	FCN1	FCN2	FCN3	FCRL2	FDFT1	FDPS	FDX1	FDXR	FECH	FEM1B	FEM1C	FEN1	FER	FER1L3	FER1L4	FES	FETUB	FEV	FEZ1	FEZ2	FEZF2	FFAR2	FGA	FGB	FGD1	FGD2	FGD6	FGF1	FGF12	FGF13	FGF14	FGF16	FGF17	FGF18	FGF2	FGF20	FGF21	FGF22	FGF23	FGF3	FGF5	FGF6	FGF7	FGF8	FGF9	FGFBP1	FGFR1	FGFR1OP	FGFR2	FGFR3	FGFR4	FGG	FGL1	FGL2	FGR	FH	FHIT	FHL1	FHL2	FHL3	FHL5	FHOD1	FHOD3	FIBP	FIG4	FIGF	FILIP1L	FIP1L1	FIS1	FJX1	FKBP10	FKBP11	FKBP14	FKBP15	FKBP1A	FKBP1B	FKBP2	FKBP3	FKBP4	FKBP5	FKBP6	FKBP8	FKBP9	FKBPL	FKRP	FKSG2	FKSG30	FKSG49	FKSG74	FLAD1	FLG2	FLI1	FLII	FLJ00049	FLJ10081	FLJ10154	FLJ10213	FLJ10241	FLJ10292	FLJ10357	FLJ10404	FLJ10490	FLJ10769	FLJ10781	FLJ10815	FLJ10986	FLJ11151	FLJ11184	FLJ11286	FLJ11292	FLJ11506	FLJ12151	FLJ12529	FLJ12716	FLJ13195	FLJ13231	FLJ13236	FLJ13611	FLJ14154	FLJ14213	FLJ20035	FLJ20160	FLJ20184	FLJ20254	FLJ20273	FLJ20294	FLJ20309	FLJ20323	FLJ20433	FLJ20489	FLJ20581	FLJ20628	FLJ20674	FLJ20699	FLJ20920	FLJ21075	FLJ21511	FLJ21865	FLJ21963	FLJ21986	FLJ22028	FLJ22167	FLJ22222	FLJ22536	FLJ22655	FLJ22662	FLJ23049	FLJ23172	FLJ23519	FLJ23861	FLJ25476	FLJ30092	FLJ31568	FLJ33790	FLJ38773	FLJ39739	FLJ40330	FLJ41993	FLJ42627	FLJ43806	FLJ44451	FLJ44790	FLJ45055	FLNA	FLNB	FLNC	FLOT1	FLOT2	FLRT1	FLRT2	FLRT3	FLT1	FLT3	FLT3LG	FLT4	FLVCR2	FMNL1	FMO1	FMO2	FMO3	FMO4	FMO5	FMO6P	FMOD	FMR1	FN1	FN3K	FN3KRP	FNBP1	FNBP4	FNDC3A	FNDC3B	FNDC4	FNDC8	FNTA	FNTB	FOLH1	FOLR1	FOLR2	FOLR3	FOS	FOSB	FOSL1	FOSL2	FOXA1	FOXA2	FOXB1	FOXC2	FOXD1	FOXD2	FOXD3	FOXE1	FOXE3	FOXF1	FOXF2	FOXG1	FOXH1	FOXI1	FOXJ1	FOXJ2	FOXJ3	FOXK2	FOXL1	FOXL2	FOXM1	FOXN1	FOXN2	FOXN3	FOXO1	FOXO3	FOXO3B	FOXO4	FOXP3	FOXRED2	FPGS	FPGT	FPR1	FPRL1	FPRL2	FRAG1	FRAP1	FRAS1	FRAT1	FRAT2	FREQ	FRG1	FRK	FRMD1	FRMD4A	FRMD4B	FRMD8	FRMPD1	FRS2	FRS3	FRY	FRYL	FRZB	FSCN1	FSCN2	FSCN3	FSD1	FSHB	FSHR	FST	FSTL1	FSTL3	FSTL4	FTCD	FTH1	FTHP1	FTL	FTLL1	FTO	FTSJ1	FTSJ2	FTSJ3	FUBP1	FUBP3	FUCA1	FUNDC1	FURIN	FUS	FUSIP1	FUT1	FUT2	FUT3	FUT4	FUT5	FUT6	FUT7	FUT8	FUT9	FUZ	FVT1	FXC1	FXN	FXR1	FXR2	FXYD1	FXYD2	FXYD3	FXYD5	FXYD6	FXYD7	FYB	FYCO1	FYN	FZD1	FZD10	FZD2	FZD3	FZD4	FZD5	FZD6	FZD7	FZD9	FZR1	G0S2	G3BP1	G3BP2	G6PC	G6PC2	G6PC3	G6PD	GAA	GAB1	GAB2	GABARAP	GABARAPL1	GABARAPL2	GABARAPL3	GABBR1	GABBR2	GABPA	GABPB2	GABRA1	GABRA2	GABRA3	GABRA4	GABRA5	GABRA6	GABRB1	GABRB2	GABRB3	GABRD	GABRE	GABRG2	GABRG3	GABRP	GABRQ	GABRR1	GABRR2	GAD1	GAD2	GADD45A	GADD45B	GADD45G	GADD45GIP1	GAGE1	GAGE2	GAGE4	GAGE6	GAGE7	GAGE7B	GAK	GAL	GAL3ST1	GAL3ST4	GALC	GALE	GALK1	GALK2	GALNACT-2	GALNS	GALNT1	GALNT10	GALNT11	GALNT12	GALNT14	GALNT2	GALNT3	GALNT4	GALNT6	GALNT7	GALNT8	GALR1	GALR2	GALT	GAMT	GAN	GANAB	GAP43	GAPDH	GAPDHS	GAPVD1	GARNL1	GARNL3	GARNL4	GARS	GART	GAS1	GAS2	GAS2L1	GAS6	GAS7	GAS8	GAST	GATA1	GATA2	GATA3	GATA4	GATA6	GATAD1	GATAD2A	GATM	GBA	GBA3	GBAP	GBAS	GBE1	GBF1	GBL	GBP1	GBP2	GBX1	GBX2	GC	GCA	GCAT	GCC1	GCC2	GCDH	GCG	GCGR	GCH1	GCHFR	GCK	GCKR	GCLC	GCLM	GCM1	GCM2	GCN1L1	GCN5L2	GCNT1	GCNT1P	GCNT2	GCNT3	GCNT4	Gcom1	GCS1	GCSH	GDAP1	GDAP1L1	GDAP2	GDF1	GDF10	GDF11	GDF15	GDF2	GDF3	GDF5	GDF9	GDI1	GDI2	GDNF	GDPD2	GDPD3	GDPD5	GEM	GEMIN4	GEMIN6	GEMIN7	GEMIN8	GFAP	GFER	GFI1	GFI1B	GFM1	GFOD1	GFOD2	GFPT1	GFPT2	GFRA1	GFRA2	GFRA3	GFRA4	GGA1	GGA2	GGA3	GGCX	GGH	GGNBP2	GGPS1	GGT1	GGTLA1	GGTLA4	GH1	GH2	GHITM	GHR	GHRH	GHRHR	GHSR	GIF	GIMAP4	GIMAP5	GIMAP6	GIN1	GINS1	GINS2	GINS3	GINS4	GIP	GIPC1	GIPC2	GIPR	GIT1	GIT2	GIYD2	GJA1	GJA10	GJA12	GJA3	GJA4	GJA5	GJA7	GJA8	GJA9	GJB1	GJB3	GJB4	GJB5	GK	GK2	GK7P	GKN1	GLA	GLB1	GLB1L	GLCE	GLDC	GLE1L	GLG1	GLI1	GLI2	GLI3	GLIPR1	GLO1	GLOD4	GLP1R	GLP2R	GLRA1	GLRA2	GLRA3	GLRB	GLRX	GLRX2	GLRX3	GLRX5	GLS	GLS2	GLT25D1	GLT25D2	GLT8D1	GLT8D2	GLTP	GLTSCR1	GLTSCR2	GLUD1	GLUD2	GLUL	GLULD1	GLYAT	GM2A	GMDS	GMEB1	GMEB2	GMFB	GMFG	GMIP	GML	GMNN	GMPPA	GMPPB	GMPR	GMPR2	GMPS	GNA11	GNA12	GNA13	GNA14	GNA15	GNAI1	GNAI2	GNAI3	GNAL	GNAO1	GNAQ	GNAS	GNAT1	GNAT2	GNAT3	GNAZ	GNB1	GNB1L	GNB2	GNB2L1	GNB3	GNB5	GNE	GNG11	GNG12	GNG13	GNG3	GNG4	GNG5	GNG7	GNGT1	GNL1	GNL2	GNL3	GNL3L	GNLY	GNMT	GNPAT	GNPDA1	GNPTAB	GNRH1	GNRH2	GNRHR	GNS	GOLGA	GOLGA1	GOLGA2	GOLGA2L1	GOLGA3	GOLGA4	GOLGA5	GOLGA7	GOLGA8A	GOLGA8G	GOLGB1	GOLIM4	GOLM1	GOLPH3	GOLPH3L	GOLPH4	GOLSYN	GOLT1B	GON4L	GORASP1	GORASP2	GOSR1	GOSR2	GOT1	GOT2	GP1BA	GP1BB	GP2	GP5	GP6	GP9	GPA33	GPAA1	GPATCH1	GPATCH2	GPATCH3	GPATCH4	GPATCH8	GPBP1L1	GPC1	GPC3	GPC4	GPC5	GPD1	GPD1L	GPD2	GPER	GPHN	GPI	GPKOW	GPLD1	GPM6A	GPM6B	GPNMB	GPR1	GPR107	GPR109B	GPR110	GPR116	GPR12	GPR124	GPR126	GPR132	GPR135	GPR137	GPR137B	GPR143	GPR15	GPR153	GPR157	GPR161	GPR162	GPR17	GPR171	GPR172A	GPR172B	GPR173	GPR175	GPR176	GPR177	GPR18	GPR19	GPR20	GPR21	GPR22	GPR23	GPR25	GPR27	GPR3	GPR31	GPR32	GPR35	GPR37	GPR37L1	GPR39	GPR4	GPR42	GPR44	GPR45	GPR50	GPR52	GPR56	GPR6	GPR63	GPR64	GPR65	GPR68	GPR75	GPR77	GPR85	GPR87	GPR88	GPR89A	GPR89B	GPR98	GPRASP1	GPRC5A	GPRC5B	GPRC5C	GPRC5D	GPRIN2	GPS1	GPSM2	GPSM3	GPT	GPX1	GPX2	GPX3	GPX4	GPX5	GPX7	GRAMD1B	GRAMD1C	GRAMD3	GRAP	GRAP2	GRB10	GRB14	GRB2	GRB7	GREB1	GREM1	GREM2	GRHL2	GRHPR	GRIA1	GRIA2	GRIA3	GRIA4	GRID2	GRIK1	GRIK2	GRIK3	GRIK4	GRIK5	GRIN1	GRIN2A	GRIN2B	GRIN2C	GRIN2D	GRIN3B	GRINA	GRIP1	GRIP2	GRK1	GRK4	GRK5	GRK6	GRLF1	GRM1	GRM2	GRM3	GRM4	GRM5	GRM6	GRM7	GRM8	GRN	GRP	GRPEL1	GRPR	GRRP1	GRSF1	GRTP1	GRWD1	GSCL	GSDMDC1	GSDML	GSG1	GSK3A	GSK3B	GSN	GSPT1	GSPT2	GSR	GSS	GSTA1	GSTA2	GSTA3	GSTA4	GSTCD	GSTK1	GSTM1	GSTM2	GSTM3	GSTM4	GSTM5	GSTO1	GSTP1	GSTT1	GSTT2	GSTZ1	GSX1	GTDC1	GTF2A1	GTF2A2	GTF2B	GTF2E1	GTF2E2	GTF2F1	GTF2F2	GTF2H1	GTF2H2	GTF2H3	GTF2H4	GTF2H5	GTF2I	GTF2IRD1	GTF3A	GTF3C1	GTF3C2	GTF3C3	GTF3C4	GTF3C5	GTPBP1	GTPBP10	GTPBP2	GTPBP4	GTPBP6	GTPBP8	GTSE1	GUCA1A	GUCA1B	GUCA2B	GUCY1A2	GUCY1A3	GUCY1B3	GUCY2C	GUCY2D	GUCY2F	GUF1	GUK1	GULP1	GUSB	GUSBP1	GYG1	GYG2	GYPA	GYPB	GYPC	GYPE	GYS1	GYS2	GZMA	GZMB	GZMH	GZMK	GZMM	H04342	H05812	H07885	H11725	H14241	H15535	H16758	H1F0	H1FX	H24302	H2AFB2	H2AFV	H2AFX	H2AFY	H2AFY2	H2AFZ	H38643	H3F3A	H3F3B	H49077	H51429	H59033	H61826	H6PD	HAAO	HAB1	HABP2	HABP4	HADH	HADHA	HADHAP	HADHB	HAGH	HAL	HAMP	HAND1	HAND2	HAO1	HAO2	HAP1	HAPLN1	HAPLN2	HARS	HARS2	HAS1	HAS2	HAT1	HAVCR1	HAX1	HBA1	HBA2	HBB	HBBP1	HBD	HBE1	HBEGF	HBG1	HBG2	HBP1	HBQ1	HBS1L	HBXIP	HBZ	HCCS	HCFC1	HCFC1R1	HCFC2	hCG_1644884	hCG_1657112	hCG_1730474	hCG_40738	HCG2P7	HCG4P6	HCG8	HCG9	HCK	HCLS1	HCN2	HCN4	HCP5	HCRP1	HCRT	HCRTR1	HCRTR2	HD	HDAC1	HDAC11	HDAC2	HDAC3	HDAC4	HDAC5	HDAC6	HDAC7A	HDAC9	HDC	HDDC2	HDGF	HDGFRP3	HDHD1A	HDHD3	HDLBP	HEATR1	HEATR2	HEATR6	HEBP1	HEBP2	HECA	HECTD3	HECW1	HEG1	HELLS	HELZ	HEMK1	HEPH	HERC1	HERC2	HERC2P2	HERC3	HERC4	HERC5	HERC6	HERPUD1	HERV-FRD	HES1	HES2	HESX1	HEXA	HEXB	HEXIM1	HEY1	HEY2	HEYL	HFE	HGD	HGF	HGFAC	HGS	HHAT	HHEX	HHLA2	HHLA3	HIATL1	HIBCH	HIC1	HIC2	HIF1A	HIF1AN	HIF3A	HIG2	HIGD1A	HIGD1B	HIGD2A	HINT1	HIP1	HIP1R	HIP2	HIPK1	HIPK2	HIPK3	HIRA	HIRIP3	HISPPD1	HISPPD2A	HIST1H1A	HIST1H1B	HIST1H1C	HIST1H1D	HIST1H1E	HIST1H1T	HIST1H2AB	HIST1H2AD	HIST1H2AE	HIST1H2AG	HIST1H2AI	HIST1H2AJ	HIST1H2AK	HIST1H2AL	HIST1H2AM	HIST1H2BB	HIST1H2BC	HIST1H2BD	HIST1H2BE	HIST1H2BF	HIST1H2BH	HIST1H2BI	HIST1H2BJ	HIST1H2BK	HIST1H2BL	HIST1H2BM	HIST1H2BN	HIST1H2BO	HIST1H3A	HIST1H3B	HIST1H3C	HIST1H3D	HIST1H3E	HIST1H3F	HIST1H3G	HIST1H3H	HIST1H3I	HIST1H3J	HIST1H4A	HIST1H4B	HIST1H4C	HIST1H4D	HIST1H4E	HIST1H4F	HIST1H4G	HIST1H4H	HIST1H4I	HIST1H4J	HIST1H4K	HIST1H4L	HIST2H2AA3	HIST2H2AA4	HIST2H2BE	HIST2H4A	HIST3H2A	HIST3H3	HIVEP1	HIVEP2	HIVEP3	HK1	HK2	HK3	HKDC1	HLA-A	HLA-B	HLA-C	HLA-DMA	HLA-DMB	HLA-DOA	HLA-DOB	HLA-DPA1	HLA-DPA2	HLA-DPB1	HLA-DQA1	HLA-DQB1	HLA-DRA	HLA-DRB1	HLA-DRB4	HLA-DRB5	HLA-DRB6	HLA-E	HLA-F	HLA-G	HLA-J	HLCS	HLF	HLTF	HLX	HLXB9	HMBOX1	HMBS	HMG20A	HMG20B	HMG2L1	HMG4L	HMGA1	HMGA2	HMGB1	HMGB2	HMGB3	HMGCL	HMGCR	HMGCS1	HMGCS2	HMGN1	HMGN2	HMGN3	HMGN4	HMHA1	HMHB1	HMMR	HMOX1	HMOX2	HMP19	HMX1	HN1	HN1L	HNF1A	HNF1B	HNF4A	HNF4G	HNMT	HNRNPA0	HNRNPA1	HNRNPA2B1	HNRNPC	HNRNPL	HNRNPR	HNRNPU	HNRPA3	HNRPAB	HNRPC	HNRPD	HNRPDL	HNRPF	HNRPH1	HNRPH2	HNRPH3	HNRPK	HNRPM	HNRPUL1	HNT	HOMER1	HOMER2	HOMER3	HOM-TES-103	HOOK1	HOOK2	HOPX	HOXA1	HOXA10	HOXA11	HOXA2	HOXA3	HOXA4	HOXA5	HOXA6	HOXA7	HOXA9	HOXB1	HOXB13	HOXB2	HOXB3	HOXB5	HOXB6	HOXB7	HOXB8	HOXB9	HOXC10	HOXC11	HOXC13	HOXC5	HOXC6	HOXC8	HOXD1	HOXD10	HOXD11	HOXD12	HOXD13	HOXD3	HOXD4	HOXD9	HP	HP1BP3	HPCA	HPCAL1	HPCAL4	HPD	HPGD	HPN	HPR	HPRT1	HPS1	HPS4	HPS5	HPS6	HPSE	HPSE2	HPX	HR	HR44	HRAS	HRASLS	HRASLS2	HRASLS3	HRB	HRBL	HRC	HRG	HRH1	HRH2	HRH3	HRH4	HRK	HRSP12	HS1BP3	HS2ST1	HS3ST1	HS3ST2	HS3ST3A1	HS3ST3B1	HS6ST1	HSBP1	HSD11B1	HSD11B2	HSD17B1	HSD17B10	HSD17B11	HSD17B12	HSD17B14	HSD17B2	HSD17B3	HSD17B4	HSD17B6	HSD17B7	HSD3B1	HSD3B2	HSDL2	HSF1	HSF2	HSF2BP	HSF4	HSFX1	HSP90AA1	HSP90AB1	HSP90B1	HSPA12A	HSPA14	HSPA1A	HSPA1B	HSPA1L	HSPA4	HSPA4L	HSPA5	HSPA6	HSPA8	HSPA9	HSPB1	HSPB2	HSPB3	HSPB6	HSPB7	HSPB8	HSPBAP1	HSPBP1	HSPC111	HSPC152	HSPC159	HSPC171	HSPD1	HSPE1	HSPG2	HSPH1	HSU79275	HTATIP	HTATIP2	HTATSF1	HTF9C	HTN1	HTN3	HTR1A	HTR1B	HTR1D	HTR1E	HTR1F	HTR2A	HTR2B	HTR2C	HTR3A	HTR3B	HTR4	HTR5A	HTR6	HTR7	HTR7P	HTRA1	HTRA2	HUNK	HUS1	HUWE1	HYAL1	HYAL2	HYAL3	HYAL4	HYDIN	HYI	HYMAI	HYOU1	HYPE	HYPK	IAH1	IAPP	IARS	IARS2	IBRDC3	IBSP	IBTK	ICA1	ICAM1	ICAM2	ICAM3	ICAM4	ICAM5	ICK	ICMT	ICOS	ICOSLG	ICT1	ID1	ID2	ID2B	ID3	ID4	IDE	IDH1	IDH2	IDH3A	IDH3B	IDH3G	IDI1	IDI2	IDS	IDUA	IER2	IER3	IER3IP1	IER5	IFI16	IFI27	IFI30	IFI35	IFI44	IFI44L	IFI6	IFIH1	IFIT1	IFIT2	IFIT3	IFIT5	IFITM1	IFITM2	IFITM3	IFNA1	IFNA10	IFNA13	IFNA14	IFNA16	IFNA17	IFNA2	IFNA21	IFNA4	IFNA5	IFNA6	IFNA7	IFNA8	IFNAR1	IFNAR2	IFNB1	IFNG	IFNGR1	IFNGR2	IFNW1	IFRD1	IFRD2	IFT122	IFT140	IFT20	IFT52	IFT57	IFT74	IFT81	IFT88	IGBP1	IGF1	IGF1R	IGF2	IGF2AS	IGF2BP2	IGF2BP3	IGF2R	IGFBP1	IGFBP2	IGFBP3	IGFBP4	IGFBP5	IGFBP6	IGFBP7	IGHA1	IGHG1	IGHG3	IGHM	IGHMBP2	IGHV1-69	IGJ	IGKC	Igk-V1	IGKV1D-13	IGKV1D-8	IGKV1OR15-118	IGKV1OR2-108	IGL@	IGLJ3	IGLL1	IGLL2	IGSF1	IGSF2	IGSF3	IGSF6	IGSF9B	IHH	IHPK1	IHPK2	IK	IKBKAP	IKBKB	IKBKE	IKBKG	IKZF1	IKZF2	IKZF3	IKZF4	IKZF5	IL10	IL10RA	IL10RB	IL11	IL11RA	IL12A	IL12B	IL12RB1	IL12RB2	IL13	IL13RA1	IL13RA2	IL15	IL15RA	IL16	IL17A	IL17B	IL17RA	IL17RB	IL17RC	IL18	IL18R1	IL18RAP	IL19	IL1A	IL1B	IL1F5	IL1F6	IL1F7	IL1F9	IL1R1	IL1R2	IL1RAP	IL1RAPL1	IL1RAPL2	IL1RL1	IL1RL2	IL1RN	IL2	IL20RA	IL21	IL21R	IL22	IL22RA1	IL23A	IL24	IL25	IL26	IL27RA	IL2RA	IL2RB	IL2RG	IL3	IL32	IL33	IL3RA	IL4	IL4R	IL5	IL5RA	IL6	IL6R	IL6ST	IL7	IL7R	IL8	IL8RA	IL8RB	IL9	IL9R	ILF2	ILF3	ILK	ILKAP	ILVBL	IMMP2L	IMMT	IMP3	IMP4	IMPA1	IMPA2	IMPACT	IMPAD1	IMPDH1	IMPDH2	IMPG1	IMPG2	INA	INADL	INCENP	INDO	ING1	ING2	ING3	ING4	INHA	INHBA	INHBB	INHBC	INHBE	INPP1	INPP4A	INPP4B	INPP5A	INPP5B	INPP5D	INPP5E	INPP5F	INPPL1	INS	INSIG1	INSIG2	INSL3	INSL4	INSL5	INSL6	INSM1	INSR	INSRR	INTS1	INTS12	INTS3	INTS5	INTS6	INTS7	INTS8	INTS9	INVS	IPO13	IPO4	IPO7	IPO8	IPO9	IPP	IPPK	IPW	IQCA	IQCB1	IQCC	IQCE	IQCG	IQCH	IQCK	IQGAP1	IQGAP2	IQSEC1	IQSEC2	IQSEC3	IQWD1	IRAK1	IRAK3	IRAK4	IRF1	IRF2	IRF2BP1	IRF3	IRF4	IRF5	IRF8	IRF9	IRGC	IRS1	IRS2	IRS4	IRX4	IRX5	ISCA1	ISCU	ISG15	ISG20	ISG20L1	ISG20L2	ISL1	ISLR	ISOC1	ISOC2	ISYNA1	ITCH	ITFG1	ITFG2	ITGA1	ITGA10	ITGA2	ITGA2B	ITGA3	ITGA4	ITGA5	ITGA6	ITGA7	ITGA8	ITGA9	ITGAE	ITGAM	ITGAV	ITGAX	ITGB1	ITGB1BP1	ITGB1BP2	ITGB2	ITGB3	ITGB3BP	ITGB4	ITGB5	ITGB6	ITGB7	ITGB8	ITGBL1	ITIH1	ITIH2	ITIH3	ITIH4	ITIH5	ITK	ITM2A	ITM2B	ITM2C	ITPA	ITPK1	ITPKA	ITPKB	ITPKC	ITPR1	ITPR2	ITPR3	ITSN1	ITSN2	IVD	IVL	IVNS1ABP	J02963	J03068	J03866	J04168	J04742	J04798	JAG1	JAG2	JAK1	JAK2	JAK3	JAKMIP2	JAM2	JAM3	JARID1A	JARID1B	JARID1C	JARID1D	JARID2	JHDM1D	JMJD1A	JMJD1B	JMJD1C	JMJD2A	JMJD2B	JMJD2C	JMJD2D	JMJD3	JMJD4	JMJD5	JMJD6	JOSD1	JOSD3	JPH2	JPH3	JRK	JRKL	JTB	JTV1	JUN	JUNB	JUND	JUP	K00627	KAL1	KALRN	KARS	KATNA1	KATNB1	KAZALD1	KBTBD10	KBTBD11	KBTBD2	KBTBD4	KCMF1	KCNA1	KCNA10	KCNA2	KCNA3	KCNA4	KCNA5	KCNAB1	KCNAB2	KCNAB3	KCNB1	KCNB2	KCNC1	KCNC2	KCNC3	KCNC4	KCND1	KCND2	KCND3	KCNE1	KCNE1L	KCNE4	KCNF1	KCNG1	KCNG2	KCNH1	KCNH2	KCNH4	KCNH6	KCNIP1	KCNIP2	KCNJ1	KCNJ10	KCNJ12	KCNJ13	KCNJ14	KCNJ15	KCNJ16	KCNJ2	KCNJ3	KCNJ4	KCNJ5	KCNJ6	KCNJ8	KCNJ9	KCNK1	KCNK10	KCNK12	KCNK13	KCNK15	KCNK2	KCNK3	KCNK5	KCNK7	KCNMA1	KCNMB1	KCNMB2	KCNMB3	KCNMB4	KCNN1	KCNN2	KCNN3	KCNN4	KCNQ1	KCNQ2	KCNQ3	KCNQ4	KCNS1	KCNS3	KCNV1	KCNV2	KCTD12	KCTD13	KCTD14	KCTD15	KCTD17	KCTD2	KCTD20	KCTD3	KCTD5	KCTD9	KDELC1	KDELR1	KDELR2	KDELR3	KDR	KEAP1	KEL	KERA	KHDRBS1	KHDRBS2	KHDRBS3	KHK	KHSRP	KIAA0020	KIAA0082	KIAA0090	KIAA0100	KIAA0101	KIAA0133	KIAA0141	KIAA0143	KIAA0146	KIAA0152	KIAA0157	KIAA0174	KIAA0182	KIAA0194	KIAA0195	KIAA0196	KIAA0226	KIAA0232	KIAA0240	KIAA0241	KIAA0247	KIAA0256	KIAA0265	KIAA0280	KIAA0284	KIAA0286	KIAA0319	KIAA0319L	KIAA0323	KIAA0329	KIAA0355	KIAA0368	KIAA0372	KIAA0391	KIAA0404	KIAA0406	KIAA0408	KIAA0409	KIAA0415	KIAA0423	KIAA0427	KIAA0460	KIAA0467	KIAA0492	KIAA0494	KIAA0495	KIAA0500	KIAA0506	KIAA0508	KIAA0509	KIAA0513	KIAA0515	KIAA0528	KIAA0556	KIAA0562	KIAA0574	KIAA0586	KIAA0644	KIAA0649	KIAA0652	KIAA0664	KIAA0692	KIAA0701	KIAA0738	KIAA0746	KIAA0753	KIAA0754	KIAA0774	KIAA0776	KIAA0802	KIAA0828	KIAA0831	KIAA0841	KIAA0859	KIAA0888	KIAA0892	KIAA0895	KIAA0907	KIAA0913	KIAA0922	KIAA0947	KIAA0953	KIAA0974	KIAA0984	KIAA0999	KIAA1009	KIAA1012	KIAA1024	KIAA1026	KIAA1033	KIAA1045	KIAA1086	KIAA1107	KIAA1109	KIAA1128	KIAA1166	KIAA1199	KIAA1219	KIAA1279	KIAA1305	KIAA1324	KIAA1462	KIAA1467	KIAA1539	KIAA1598	KIAA1609	KIAA1614	KIAA1622	KIAA1641	KIAA1644	KIAA1654	KIAA1655	KIAA1659	KIAA1660	KIAA1661	KIAA1704	KIAA1731	KIAA1751	KIAA1797	KIAA1822L	KIAA1922	KIAA1967	KIDINS220	KIF11	KIF13A	KIF13B	KIF14	KIF15	KIF17	KIF18A	KIF1A	KIF1B	KIF1C	KIF20A	KIF21B	KIF22	KIF23	KIF24	KIF25	KIF26B	KIF2A	KIF2C	KIF3A	KIF3B	KIF3C	KIF4A	KIF5A	KIF5B	KIF5C	KIFAP3	KIFC1	KIFC3	KIN	KIR2DL1	KIR2DL2	KIR2DL3	KIR2DL4	KIR2DL5A	KIR2DS1	KIR2DS2	KIR2DS3	KIR2DS5	KIR3DL1	KIR3DL2	KIR3DL3	KIR3DS1	KIR3DX1	KIRREL	KISS1	KIT	KITLG	KL	KLC1	KLC2	KLF1	KLF10	KLF11	KLF12	KLF13	KLF15	KLF2	KLF3	KLF4	KLF5	KLF6	KLF7	KLF8	KLF9	KLHDC2	KLHDC3	KLHDC4	KLHDC8A	KLHL11	KLHL12	KLHL18	KLHL2	KLHL20	KLHL21	KLHL22	KLHL23	KLHL24	KLHL25	KLHL26	KLHL28	KLHL3	KLHL5	KLHL7	KLHL9	KLK1	KLK10	KLK11	KLK12	KLK13	KLK14	KLK15	KLK2	KLK3	KLK6	KLK7	KLK8	KLKB1	KLRA1	KLRB1	KLRC2	KLRC3	KLRC4	KLRD1	KLRF1	KLRG1	KLRK1	KMO	KNG1	KNTC1	KPNA1	KPNA2	KPNA3	KPNA4	KPNA5	KPNA6	KPNB1	KPTN	KRAS	KRCC1	KREMEN2	KRI1	KRIT1	KRR1	KRT1	KRT10	KRT12	KRT13	KRT14	KRT15	KRT16	KRT17	KRT18	KRT18P4	KRT19	KRT19P2	KRT2	KRT20	KRT23	KRT24	KRT3	KRT31	KRT32	KRT33A	KRT33B	KRT34	KRT35	KRT36	KRT37	KRT38	KRT4	KRT5	KRT6A	KRT6B	KRT6C	KRT7	KRT75	KRT76	KRT8	KRT81	KRT83	KRT84	KRT85	KRT86	KRT8P11	KRT8P12	KRT8P17	KRT9	KRTAP1-1	KRTAP1-3	KRTAP4-7	KRTAP5-8	KRTAP5-9	KRTAP9-9	KRTHB5	KSR1	KTELC1	KTN1	KYNU	L06101	L06102	L08961	L11372	L11573	L14453	L14456	L14922	L1CAM	L1TD1	L21756	L22179	L23515	L23852	L25664	L29126	L2HGDH	L32610	L34409	L34698	L35253	L37198	L3MBTL	L42531	L48784	LACTB2	LAD1	LAG3	LAGE3	LAIR1	LAIR2	LALBA	LAMA1	LAMA2	LAMA3	LAMA4	LAMA5	LAMB1	LAMB2	LAMB3	LAMB4	LAMC1	LAMC2	LAMC3	LAMP1	LAMP2	LAMP3	LANCL1	LANCL2	LAP3	LAPTM4A	LAPTM4B	LAPTM5	LARGE	LARP1	LARP4	LARP5	LARP6	LARP7	LARS	LARS2	LAS1L	LASP1	LASS2	LASS4	LASS6	LAT	LAT2	LATS1	LAX1	LBA1	LBH	LBP	LBR	LBX1	LCAT	LCE2B	LCK	LCMT1	LCMT2	LCN1	LCN2	LCP1	LCP2	LCT	LDB1	LDB2	LDB3	LDHA	LDHAL6B	LDHB	LDHC	LDLR	LDLRAP1	LDOC1	LECT1	LECT2	LEF1	LEFTY1	LEFTY2	LEMD3	LENEP	LENG4	LEP	LEPR	LEPRE1	LEPREL1	LEPREL2	LEPROT	LEPROTL1	LETM1	LETMD1	LFNG	LGALS1	LGALS13	LGALS14	LGALS2	LGALS3	LGALS3BP	LGALS4	LGALS7	LGALS8	LGALS9	LGI1	LGI2	LGMN	LGR4	LGR5	LGTN	LHB	LHCGR	LHFP	LHFPL1	LHFPL2	LHPP	LHX1	LHX2	LHX3	LHX5	LHX6	LIAS	LIF	LIFR	LIG1	LIG3	LIG4	LILRA1	LILRA2	LILRA3	LILRA4	LILRA5	LILRA6	LILRB1	LILRB2	LILRB3	LILRB4	LILRB5	LIM2	LIMA1	LIMCH1	LIMD1	LIMD2	LIME1	LIMK1	LIMK2	LIMS1	LIMS2	LIN28	LIN37	LIN7A	LIN7B	LIN7C	LINS1	LIPA	LIPC	LIPE	LIPF	LIPG	LIPT1	LITAF	LLGL1	LLGL2	LMAN1	LMAN1L	LMAN2	LMAN2L	LMBR1L	LMBRD1	LMCD1	LMNA	LMNB1	LMNB2	LMO1	LMO2	LMO3	LMO4	LMO7	LMOD1	LMTK2	LMX1B	LNPEP	LOC100101247	LOC100101267	LOC130074	LOC137886	LOC138046	LOC139061	LOC139466	LOC145678	LOC145899	LOC146909	LOC149478	LOC150759	LOC151162	LOC151579	LOC152719	LOC157562	LOC157627	LOC159110	LOC171220	LOC1720	LOC196993	LOC200383	LOC202134	LOC220077	LOC220594	LOC222070	LOC23117	LOC257407	LOC26010	LOC283079	LOC283345	LOC283755	LOC284106	LOC284244	LOC284352	LOC285941	LOC286191	LOC286434	LOC286526	LOC339047	LOC339229	LOC339457	LOC360022	LOC374395	LOC388344	LOC388796	LOC389517	LOC389906	LOC390616	LOC390940	LOC391012	LOC391020	LOC391132	LOC399491	LOC400084	LOC400451	LOC400506	LOC400642	LOC402057	LOC440055	LOC440295	LOC440345	LOC440348	LOC440350	LOC440354	LOC440366	LOC440434	LOC440525	LOC440606	LOC440792	LOC441150	LOC441204	LOC441453	LOC441528	LOC441601	LOC441955	LOC442228	LOC442290	LOC4951	LOC51035	LOC51136	LOC51149	LOC51233	LOC552889	LOC552891	LOC55565	LOC55908	LOC57228	LOC63920	LOC642817	LOC643224	LOC643313	LOC643641	LOC643749	LOC644096	LOC644213	LOC644504	LOC644879	LOC645139	LOC645811	LOC645961	LOC646756	LOC646808	LOC646934	LOC647070	LOC650465	LOC652128	LOC653566	LOC654007	LOC728215	LOC728226	LOC728269	LOC728361	LOC728448	LOC728490	LOC728591	LOC728689	LOC728844	LOC728855	LOC728882	LOC729137	LOC729148	LOC729496	LOC729690	LOC729799	LOC729806	LOC730092	LOC730101	LOC730107	LOC730138	LOC730227	LOC730587	LOC731884	LOC732229	LOC791120	LOC81691	LOC89944	LOC90379	LOC90586	LOC90925	LOC91316	LOC92017	LOC92249	LOC92482	LOC92973	LOC93349	LOC93432	LOH11CR2A	LONP1	LONRF3	LOR	LOX	LOXL1	LOXL2	LPA	LPAL2	LPGAT1	LPHN1	LPHN2	LPIN1	LPIN2	LPL	LPO	LPP	LPPR2	LPPR4	LRAP	LRAT	LRBA	LRCH1	LRCH3	LRCH4	LRDD	LRFN3	LRFN4	LRIG1	LRIG2	LRIT1	LRMP	LRP1	LRP10	LRP12	LRP1B	LRP2	LRP2BP	LRP3	LRP4	LRP5	LRP5L	LRP6	LRP8	LRPAP1	LRPPRC	LRRC1	LRRC14	LRRC15	LRRC16	LRRC17	LRRC19	LRRC2	LRRC20	LRRC23	LRRC3	LRRC31	LRRC32	LRRC36	LRRC37A	LRRC37B2	LRRC40	LRRC41	LRRC42	LRRC47	LRRC48	LRRC49	LRRC50	LRRC59	LRRC6	LRRC61	LRRC8B	LRRC8D	LRRC8E	LRRFIP1	LRRFIP2	LRRIQ2	LRRK1	LRRN2	LRRN3	LRRTM2	LRRTM4	LRTM1	LSAMP	LSG1	LSM1	LSM12	LSM14A	LSM2	LSM3	LSM4	LSM5	LSM6	LSM7	LSM8	LSP1	LSR	LSS	LST1	LTA	LTA4H	LTB	LTB4R	LTB4R2	LTBP1	LTBP2	LTBP3	LTBP4	LTBR	LTF	LTK	LUC7L	LUC7L2	LUM	LUZP2	LUZP4	LXN	LY6D	LY6E	LY6G5C	LY6G6C	LY6G6D	LY6H	LY75	LY86	LY9	LY96	LYK5	LYL1	LYN	LYPD1	LYPD3	LYPLA1	LYPLA2	LYPLA2P1	LYPLA3	LYRM1	LYRM2	LYRM4	LYST	LYVE1	LYZL6	LZTFL1	LZTR1	LZTS1	M11722	M14087	M19267	M20919	M21388	M26463	M30448	M31213	M31949	M37712	M69039	M6PR	M6PRBP1	M76729	M78162	M85256	M88162	M88163	M95929	MAB21L1	MAB21L2	MACF1	MACROD1	MAD1L1	MAD2L1	MAD2L1BP	MADCAM1	MADD	MAEA	MAF	MAFB	MAFF	MAFG	MAFK	MAG	MAGEA1	MAGEA10	MAGEA11	MAGEA12	MAGEA2B	MAGEA3	MAGEA4	MAGEA5	MAGEA6	MAGEA8	MAGEB1	MAGEB2	MAGEB3	MAGEB4	MAGEC1	MAGEC2	MAGEC3	MAGED1	MAGED2	MAGED4B	MAGEF1	MAGEH1	MAGEL2	MAGI1	MAGI2	MAGIX	Magmas	MAGOH	MAK	MAK10	MAL	MALL	MALT1	MAML1	MAML3	MAN1A1	MAN1A2	MAN1B1	MAN1C1	MAN2A1	MAN2A2	MAN2B1	MAN2C1	MANBA	MANEA	MANSC1	MAOA	MAOB	MAP1A	MAP1B	MAP1LC3B	MAP1LC3C	MAP1S	MAP2	MAP2K1	MAP2K1IP1	MAP2K2	MAP2K3	MAP2K4	MAP2K5	MAP2K6	MAP2K7	MAP3K10	MAP3K11	MAP3K12	MAP3K13	MAP3K14	MAP3K2	MAP3K3	MAP3K4	MAP3K5	MAP3K6	MAP3K7	MAP3K7IP1	MAP3K7IP2	MAP3K8	MAP3K9	MAP4	MAP4K1	MAP4K2	MAP4K3	MAP4K4	MAP4K5	MAP6D1	MAP7	MAP7D1	MAP7D3	MAPBPIP	MAPK1	MAPK10	MAPK11	MAPK13	MAPK14	MAPK3	MAPK4	MAPK6	MAPK7	MAPK8	MAPK8IP1	MAPK8IP2	MAPK8IP3	MAPK9	MAPKAP1	MAPKAPK2	MAPKAPK3	MAPKAPK5	MAPKBP1	MAPRE1	MAPRE2	MAPRE3	MAPT	MARCKS	MARCKSL1	MARCO	MARK1	MARK2	MARK3	MARK4	MARS	MAS1	MASP1	MASP2	MAST2	MAST3	MAST4	MAT1A	MAT2A	MAT2B	MATK	MATN1	MATN2	MATN3	MATN4	MATR3	MAX	MAZ	MB	MBD1	MBD2	MBD3	MBD4	MBD5	MBIP	MBL1P1	MBL2	MBNL1	MBNL2	MBNL3	MBOAT1	MBOAT2	MBOAT5	MBP	MBTD1	MBTPS1	MBTPS2	MC1R	MC2R	MC3R	MC4R	MC5R	MCAM	MCC	MCCC1	MCCC2	MCF2	MCF2L	MCF2L2	MCFD2	MCFD2L	MCHR1	MCL1	MCM10	MCM2	MCM3	MCM3AP	MCM4	MCM5	MCM6	MCM7	MCOLN1	MCOLN3	MCPH1	MCRS1	MCTP1	MCTP2	MCTS1	MDC1	MDFI	MDFIC	MDH1	MDH2	MDK	MDM1	MDM2	MDM4	MDS1	ME1	ME2	ME3	MEA1	MECP2	MECR	MED1	MED12	MED13	MED13L	MED14	MED15	MED16	MED17	MED18	MED20	MED21	MED23	MED24	MED25	MED27	MED28	MED31	MED4	MED6	MED7	MED8	MED9	MEF2A	MEF2B	MEF2C	MEF2D	MEFV	MEG3	MEGF6	MEGF8	MEGF9	MEIS1	MEIS3P1	MELK	MEMO1	MEN1	MEOX1	MEOX2	MEP1A	MEP1B	MEPCE	MEPE	MERTK	MEST	MET	METAP1	METAP2	METRN	METT10D	METT11D1	METTL1	METTL2B	METTL3	METTL4	METTL5	METTL7A	METTL8	METTL9	MEX3C	MEX3D	MFAP1	MFAP2	MFAP3L	MFAP4	MFAP5	MFGE8	MFHAS1	MFI2	MFN1	MFN2	MFNG	MFSD1	MFSD11	MFSD5	MFSD7	MGA	MGAM	MGAT1	MGAT2	MGAT3	MGAT4A	MGAT4B	MGAT4C	MGAT5	MGC10334	MGC12488	MGC13053	MGC131512	MGC14376	MGC15523	MGC16824	MGC24039	MGC2889	MGC29506	MGC31957	MGC39900	MGC40499	MGC4172	MGC44328	MGC4771	MGC5370	MGC87042	MGEA5	MGLL	MGMT	MGP	MGRN1	MGST2	MGST3	MIA	MIA2	MIA3	MICA	MICAL1	MICAL2	MICAL3	MICALL1	MICALL2	MICB	MID1	MID1IP1	MID2	MIER2	MIF	MINA	MINK1	MINPP1	MIP	MIPEP	MIR16	MIRN124A3	MIRN622	MIRN650	MIS12	MITF	MIZF	MKI67	MKKS	MKL1	MKL2	MKLN1	MKNK1	MKNK2	MKRN1	MKRN2	MKRN3	MKS1	MLANA	MLCK	MLF1	MLF1IP	MLF2	MLH1	MLH3	MLL	MLL2	MLL4	MLL5	MLLT1	MLLT10	MLLT11	MLLT3	MLLT4	MLN	MLNR	MLPH	MLSTD1	MLX	MLXIP	MLYCD	MMACHC	MMD	MME	MMP1	MMP10	MMP11	MMP12	MMP13	MMP14	MMP15	MMP16	MMP17	MMP19	MMP2	MMP20	MMP24	MMP26	MMP27	MMP28	MMP3	MMP7	MMP8	MMP9	MMRN1	MMRN2	MMS19	MN1	MNAT1	MNDA	MNS1	MNT	MOAP1	MOBKL1B	MOBKL2B	MOBKL3	MOBP	MOCOS	MOCS1	MOCS2	MOCS3	MOG	MOGAT2	MON1B	MON2	MORC1	MORC2	MORC3	MORC4	MORF4	MORF4L1	MORF4L2	MORN1	MOS	MOSC1	MOSC2	MOSPD1	MOSPD2	MOSPD3	MOXD1	MPDU1	MPDZ	MPEG1	MPG	MPHOSPH1	MPHOSPH10	MPHOSPH6	MPHOSPH8	MPHOSPH9	MPI	MPL	MPO	MPP1	MPP2	MPP3	MPP5	MPP6	MPPE1	MPPED1	MPPED2	MPST	MPV17	MPZ	MPZL1	MPZL2	MR1	MRAS	MRC1	MRC2	MRCL3	MRE11A	MREG	MRFAP1L1	M-RIP	MRLC2	MRM1	MRP63	MRPL11	MRPL12	MRPL13	MRPL15	MRPL16	MRPL17	MRPL18	MRPL19	MRPL2	MRPL20	MRPL22	MRPL23	MRPL24	MRPL28	MRPL3	MRPL33	MRPL34	MRPL35	MRPL39	MRPL4	MRPL40	MRPL41	MRPL42	MRPL44	MRPL46	MRPL48	MRPL49	MRPL52	MRPL54	MRPL9	MRPS10	MRPS11	MRPS11P1	MRPS12	MRPS14	MRPS15	MRPS16	MRPS16P3	MRPS17	MRPS18A	MRPS18B	MRPS18C	MRPS2	MRPS22	MRPS26	MRPS27	MRPS28	MRPS30	MRPS31	MRPS33	MRPS34	MRPS35	MRPS6	MRPS7	MRS2L	MRTO4	MS4A1	MS4A12	MS4A2	MS4A3	MS4A4A	MS4A5	MS4A6A	MSC	MSH2	MSH3	MSH4	MSH5	MSH6	MSI1	MSL-1	MSL2L1	MSL3L1	MSLN	MSMB	MSN	MSR1	MSRA	MSRB2	MST1	MST1R	MSTN	MSTO1	MSTP9	MSX1	MSX2	MT1E	MT1F	MT1G	MT1H	MT1JP	MT1M	MT1P2	MT1P3	MT1X	MT2A	MT3	MTA1	MTA2	MTAP	MTCH1	MTCH2	MTCP1	MTDH	MTERF	MTERFD1	MTERFD2	MTF1	MTF2	MTFR1	MTG1	MTHFD1	MTHFD2	MTHFD2L	MTHFR	MTHFS	MTHFSD	MTIF2	MTL5	MTM1	MTMR1	MTMR10	MTMR14	MTMR15	MTMR2	MTMR3	MTMR4	MTMR6	MTMR7	MTMR8	MTMR9	MTNR1A	MTNR1B	MTO1	MTR	MTRF1	MTRF1L	MTRR	MTSS1	MTTP	MTUS1	MTX1	MTX2	MUC1	MUC13	MUC16	MUC2	MUC3A	MUC3B	MUC4	MUC5AC	MUC5B	MUC7	MUC8	MUM1	MUPCDH	MUS81	MUSK	MUT	MUTYH	MVD	MVK	MVP	MX1	MX2	MXD1	MXD3	MXD4	MXI1	MXRA5	MXRA8	MYB	MYBBP1A	MYBL1	MYBL2	MYBPC1	MYBPC2	MYBPC3	MYBPH	MYC	MYCBP	MYCBP2	MYCL1	MYCN	MYCNOS	MYCT1	MYD88	MYEF2	MYF5	MYF6	MYH1	MYH10	MYH11	MYH13	MYH14	MYH15	MYH2	MYH3	MYH4	MYH6	MYH7	MYH7B	MYH8	MYH9	MYL1	MYL2	MYL3	MYL4	MYL5	MYL6	MYL6B	MYL7	MYL9	MYLC2PL	MYLIP	MYLPF	MYNN	MYO10	MYO15A	MYO15B	MYO16	MYO1A	MYO1B	MYO1C	MYO1D	MYO1E	MYO1F	MYO3A	MYO3B	MYO5A	MYO5C	MYO6	MYO7A	MYO7B	MYO9A	MYO9B	MYOC	MYOD1	MYOG	MYOHD1	MYOM1	MYOM2	MYOT	MYOZ1	MYOZ2	MYOZ3	MYRIP	MYST1	MYST2	MYST3	MYST4	MYT1	MYT1L	MZF1	N20923	N21364	N21397	N21541	N24868	N25546	N25732	N34842	N35896	N35922	N36928	N39314	N47725	N48361	N4BP1	N4BP3	N51370	N51708	N54942	N57781	N58120	N58524	N64622	N64780	N6AMT1	N71739	N73931	N80935	N90866	N91149	N92524	N92920	NAALAD2	NAALADL1	NAB1	NAB2	NACA	NACA2	NACAD	NACAP1	NADK	NADSYN1	NAG	NAG18	NAGA	NAGK	NAGLU	NAGPA	NAIP	NANOG	NANS	NAP1L1	NAP1L2	NAP1L3	NAP1L4	NAPA	NAPG	NARF	NARFL	NARG1	NARG1L	NARG2	NARS	NARS2	NASP	NAT1	NAT10	NAT11	NAT13	NAT2	NAT6	NAT8	NAT8B	NAT9	NAV3	NBEA	NBEAL2	NBL1	NBLA00301	NBN	NBPF1	NBPF10	NBPF12	NBPF14	NBR1	NCALD	NCAM1	NCAM2	NCAN	NCAPD2	NCAPD3	NCAPG	NCAPG2	NCAPH	NCAPH2	NCBP1	NCBP2	NCDN	NCF1	NCF1B	NCF2	NCF4	NCK1	NCK2	NCKAP1	NCKAP1L	NCKIPSD	NCL	NCLN	NCOA1	NCOA2	NCOA3	NCOA4	NCOA6	NCOR1	NCOR2	NCR1	NCR2	NCR3	NCSTN	NDC80	NDE1	NDEL1	NDFIP1	NDN	NDOR1	NDP	NDRG1	NDRG2	NDRG3	NDST1	NDST2	NDST3	NDST4	NDUFA1	NDUFA10	NDUFA13	NDUFA2	NDUFA3	NDUFA4	NDUFA4L2	NDUFA5	NDUFA6	NDUFA7	NDUFA8	NDUFA9	NDUFAB1	NDUFAF1	NDUFB1	NDUFB11	NDUFB2	NDUFB3	NDUFB3P5	NDUFB4	NDUFB5	NDUFB6	NDUFB7	NDUFB8	NDUFC1	NDUFC2	NDUFS1	NDUFS2	NDUFS3	NDUFS4	NDUFS5	NDUFS6	NDUFS7	NDUFS8	NDUFV1	NDUFV2	NEB	NEBL	NECAP1	NECAP2	NEDD4	NEDD4L	NEDD8	NEDD9	NEFH	NEFL	NEFM	NEIL1	NEIL3	NEK1	NEK11	NEK2	NEK3	NEK4	NEK7	NEK9	NELF	NELL1	NELL2	NENF	NEO1	NET1	NETO2	NEU1	NEU2	NEU3	NEURL	NEUROD1	NEUROD2	NEUROD4	NEUROD6	NEUROG1	NEUROG2	NEUROG3	NF1	NF2	NFAM1	NFASC	NFAT5	NFATC1	NFATC2IP	NFATC3	NFATC4	NFE2	NFE2L1	NFE2L2	NFE2L3	NFIB	NFIC	NFIL3	NFIX	NFKB1	NFKB2	NFKBIA	NFKBIB	NFKBIE	NFKBIL1	NFKBIL2	NFRKB	NFS1	NFU1	NFX1	NFYA	NFYB	NFYC	NGB	NGDN	NGFB	NGFR	NGFRAP1	NGLY1	NGRN	NHEJ1	NHLH1	NHLH2	NHLRC2	NHP2L1	NIBP	NID1	NID2	NIF3L1	NIN	NINJ1	NINJ2	NIP30	NIP7	NIPA2	NIPBL	NIPSNAP1	NIPSNAP3B	NISCH	NIT1	NIT2	NKG7	NKIRAS2	NKRF	NKTR	NKX2-1	NKX2-2	NKX2-5	NKX2-8	NKX3-1	NKX3-2	NKX6-1	NLE1	NLGN1	NLGN3	NLGN4X	NLGN4Y	NLK	NLRP1	NLRP2	NLRP3	NLRP3P	NLRX1	NM_000385	NM_000897	NM_001208	NM_001213	NM_001224	NM_001272	NM_001403	NM_001473	NM_001691	NM_001787	NM_001808	NM_001929	NM_002097	NM_002450	NM_002932	NM_003084	NM_003103	NM_003163	NM_003197	NM_003266	NM_003570	NM_003605	NM_003669	NM_003674	NM_003723	NM_003832	NM_003871	NM_003894	NM_003928	NM_004030	NM_004129	NM_004142	NM_004216	NM_004250	NM_004351	NM_004471	NM_004638	NM_004652	NM_004659	NM_004682	NM_004702	NM_004847	NM_004868	NM_004876	NM_004908	NM_004920	NM_004940	NM_005083	NM_005129	NM_005136	NM_005162	NM_005179	NM_005307	NM_005377	NM_005394	NM_005405	NM_005463	NM_005699	NM_005712	NM_005728	NM_005757	NM_005758	NM_005770	NM_005799	NM_005821	NM_005825	NM_005876	NM_005887	NM_005965	NM_006132	NM_006220	NM_006222	NM_006276	NM_006316	NM_006394	NM_006448	NM_006481	NM_006501	NM_006508	NM_006543	NM_006550	NM_006596	NM_006679	NM_006692	NM_006697	NM_006752	NM_006780	NM_007063	NM_007070	NM_007105	NM_007116	NM_007318	NM_007319	NM_007321	NM_012066	NM_012076	NM_012103	NM_012107	NM_012122	NM_012126	NM_012147	NM_012251	NM_012277	NM_012348	NM_012436	NM_012480	NM_013288	NM_013298	NM_013303	NM_013307	NM_013324	NM_013343	NM_013344	NM_013383	NM_013395	NM_013421	NM_013954	NM_013984	NM_014019	NM_014054	NM_014076	NM_014092	NM_014093	NM_014095	NM_014097	NM_014099	NM_014104	NM_014107	NM_014111	NM_014113	NM_014114	NM_014116	NM_014120	NM_014122	NM_014123	NM_014124	NM_014126	NM_014127	NM_014128	NM_014129	NM_014131	NM_014133	NM_014134	NM_014135	NM_014136	NM_014137	NM_014144	NM_014147	NM_014148	NM_014150	NM_014151	NM_014152	NM_014162	NM_014163	NM_014179	NM_014242	NM_014274	NM_014318	NM_014348	NM_014354	NM_014355	NM_014356	NM_014403	NM_014446	NM_014459	NM_014486	NM_014549	NM_014556	NM_014627	NM_014642	NM_014645	NM_014656	NM_014664	NM_014688	NM_014724	NM_014769	NM_014778	NM_014785	NM_014792	NM_014796	NM_014821	NM_014823	NM_014825	NM_014833	NM_014837	NM_014863	NM_014894	NM_014896	NM_014968	NM_015369	NM_015371	NM_015376	NM_015377	NM_015437	NM_015582	NM_015623	NM_015839	NM_015858	NM_015870	NM_015877	NM_015880	NM_015887	NM_015928	NM_015936	NM_015977	NM_015996	NM_016007	NM_016109	NM_016158	NM_016171	NM_016181	NM_016241	NM_016280	NM_016285	NM_016317	NM_016344	NM_016349	NM_016365	NM_016380	NM_016384	NM_016387	NM_016397	NM_016402	NM_016414	NM_016415	NM_016420	NM_016425	NM_016432	NM_016528	NM_016534	NM_016566	NM_016590	NM_016610	NM_016611	NM_016637	NM_016646	NM_016947	NM_017445	NM_017492	NM_017513	NM_017532	NM_017535	NM_017555	NM_017587	NM_017597	NM_017598	NM_017601	NM_017618	NM_017624	NM_017630	NM_017674	NM_017696	NM_017698	NM_017713	NM_017717	NM_017718	NM_017731	NM_017756	NM_017783	NM_017795	NM_017808	NM_017835	NM_017874	NM_017876	NM_017927	NM_017928	NM_017932	NM_017936	NM_017937	NM_017939	NM_017959	NM_017960	NM_017961	NM_017967	NM_017973	NM_017976	NM_017979	NM_017985	NM_018001	NM_018002	NM_018033	NM_018038	NM_018041	NM_018065	NM_018069	NM_018104	NM_018118	NM_018152	NM_018162	NM_018175	NM_018185	NM_018253	NM_018267	NM_018274	NM_018276	NM_018277	NM_018308	NM_018329	NM_018331	NM_018333	NM_018350	NM_018382	NM_018395	NM_018450	NM_018468	NM_018470	NM_018478	NM_018495	NM_018496	NM_018497	NM_018499	NM_018503	NM_018505	NM_018507	NM_018510	NM_018512	NM_018513	NM_018517	NM_018519	NM_018520	NM_018523	NM_018532	NM_018539	NM_018540	NM_018541	NM_018542	NM_018543	NM_018544	NM_018546	NM_018547	NM_018549	NM_018560	NM_018562	NM_018565	NM_018568	NM_018575	NM_018576	NM_018578	NM_018579	NM_018580	NM_018581	NM_018582	NM_018586	NM_018587	NM_018592	NM_018600	NM_018601	NM_018603	NM_018605	NM_018606	NM_018607	NM_018608	NM_018610	NM_018611	NM_018612	NM_018613	NM_018614	NM_018616	NM_018619	NM_018625	NM_018627	NM_018629	NM_018633	NM_018634	NM_018635	NM_018678	NM_018705	NM_018722	NM_018985	NM_019011	NM_019033	NM_019061	NM_019081	NM_019847	NM_020037	NM_020114	NM_020118	NM_020149	NM_020181	NM_020213	NM_020215	NM_020217	NM_020224	NM_020237	NM_020241	NM_020249	NM_020250	NM_020355	NM_020380	NM_020479	NM_020484	NM_020527	NM_020669	NM_020674	NM_021000	NM_021024	NM_021031	NM_021039	NM_021092	NM_021093	NM_021208	NM_021211	NM_021212	NM_021651	NM_021708	NM_021812	NM_021820	NM_021929	NM_021941	NM_021981	NM_022001	NM_022050	NM_022086	NM_022102	NM_022125	NM_022155	NM_022335	NM_022352	NM_022354	NM_022448	NM_022452	NM_022471	NM_022642	NM_022646	NM_022663	NM_022718	NM_022741	NM_022747	NM_022759	NM_022837	NM_022907	NM_022971	NM_022975	NM_022976	NM_023005	NM_023939	NM_023941	NM_024005	NM_024030	NM_024035	NM_024048	NM_024049	NM_024058	NM_024073	NM_024084	NM_024118	NM_024121	NM_024123	NM_024304	NM_024305	NM_024314	NM_024317	NM_024343	NM_024500	NM_024510	NM_024521	NM_024534	NM_024542	NM_024547	NM_024564	NM_024588	NM_024601	NM_024606	NM_024609	NM_024614	NM_024633	NM_024647	NM_024651	NM_024694	NM_024696	NM_024714	NM_024716	NM_024732	NM_024752	NM_024765	NM_024774	NM_024777	NM_024788	NM_024796	NM_024799	NM_024802	NM_024810	NM_024823	NM_024826	NM_024846	NM_024849	NM_024853	NM_024856	NM_024879	NM_024880	NM_024882	NM_024891	NM_024892	NM_024903	NM_024912	NM_024914	NM_024916	NM_024924	NM_024934	NM_024935	NM_024938	NM_024950	NM_024957	NM_024961	NM_024964	NM_024970	NM_024972	NM_024973	NM_024974	NM_024976	NM_024977	NM_024978	NM_024984	NM_024986	NM_024987	NM_024988	NM_024992	NM_024994	NM_024995	NM_024999	NM_025002	NM_025005	NM_025006	NM_025007	NM_025012	NM_025016	NM_025017	NM_025020	NM_025021	NM_025024	NM_025025	NM_025026	NM_025028	NM_025030	NM_025032	NM_025033	NM_025034	NM_025039	NM_025042	NM_025044	NM_025050	NM_025051	NM_025056	NM_025062	NM_025064	NM_025067	NM_025068	NM_025070	NM_025071	NM_025084	NM_025086	NM_025088	NM_025089	NM_025091	NM_025093	NM_025094	NM_025095	NM_025097	NM_025100	NM_025102	NM_025105	NM_025116	NM_025117	NM_025118	NM_025120	NM_025143	NM_025148	NM_025168	NM_025174	NM_025192	NM_025197	NM_025210	NM_025226	NM_025266	NM_030379	NM_030673	NM_030757	NM_030781	NM_030804	NM_030814	NM_030825	NM_030878	NM_030879	NM_030892	NM_030896	NM_030897	NM_030944	NM_030970	NM_030977	NM_031211	NM_031221	NM_031245	NM_031269	NM_031270	NM_031278	NMB	NMBR	NMD3	NME1	NME2	NME3	NME4	NME5	NME6	NME7	NMI	NMNAT2	NMT1	NMT2	NMU	NMUR1	NNAT	NNMT	NNT	NOC2L	NOC3L	NOC4L	NOD1	NOD2	NODAL	NOL1	NOL10	NOL12	NOL14	NOL3	NOL4	NOL5A	NOL6	NOL7	NOL8	NOL9	NOLA1	NOLA2	NOLA3	NOLC1	NOMO2	NOMO3	NONO	NOS1	NOS1AP	NOS2A	NOS3	NOSIP	NOTCH1	NOTCH2	NOTCH2NL	NOTCH3	NOTCH4	NOV	NOVA1	NOVA2	NOX1	NOX3	NOX4	NOX5	NP	N-PAC	NPAL2	NPAL3	NPAS1	NPAS2	NPAS3	NPAT	NPBWR2	NPC1	NPC1L1	NPC2	NPDC1	NPEPL1	NPEPPS	NPFF	NPFFR1	NPHP1	NPHP4	NPHS1	NPHS2	NPIP	NPL	NPLOC4	NPM1	NPM1P12	NPM3	NPPA	NPPB	NPPC	NPR1	NPR2	NPR3	NPTN	NPTX1	NPTX2	NPTXR	NPVF	NPY	NPY1R	NPY2R	NPY5R	NPY6R	NQO1	NQO2	NR0B1	NR0B2	NR1D1	NR1D2	NR1H2	NR1H3	NR1H4	NR1I2	NR1I3	NR2C1	NR2C2	NR2E1	NR2E3	NR2F1	NR2F2	NR2F6	NR3C1	NR3C2	NR4A1	NR4A2	NR4A3	NR5A1	NR5A2	NR6A1	NRAS	NRBF2	NRBP1	NRCAM	NRD1	NRF1	NRG1	NRG2	NRGN	NRIP1	NRIP2	NRIP3	NRL	NRM	NRN1	NRP1	NRP2	NRSN2	NRTN	NRXN1	NRXN2	NRXN3	NSBP1	NSD1	NSDHL	NSF	NSFL1C	NSL1	NSMAF	NSMCE4A	NSUN3	NSUN5	NSUN5B	NSUN5C	NSUN7	NT5C2	NT5DC1	NT5DC2	NT5DC3	NT5E	NT5M	NTAN1	NTF3	NTHL1	NTN1	NTN2L	NTNG1	NTRK1	NTRK2	NTRK3	NTS	NTSR1	NTSR2	NUAK1	NUAK2	NUBP1	NUBP2	NUBPL	NUCB1	NUCB2	NUCKS1	NUDC	NUDCD3	NUDT1	NUDT11	NUDT13	NUDT15	NUDT18	NUDT2	NUDT21	NUDT3	NUDT4	NUDT6	NUDT7	NUDT9	NUFIP1	NUFIP1P	NUMA1	NUMB	NUP107	NUP133	NUP153	NUP155	NUP160	NUP188	NUP205	NUP210	NUP214	NUP37	NUP50	NUP54	NUP62	NUP62CL	NUP85	NUP88	NUP93	NUP98	NUPL2	NUPR1	NUSAP1	NUTF2	NVL	NXF1	NXF2	NXF3	NXPH3	NXT1	NXT2	NY-REN-7	NYX	OAS1	OAS2	OAS3	OASL	OAT	OAZ1	OAZ2	OAZ3	OBFC1	OBFC2B	OBP2A	OBP2B	OBSCN	OBSL1	OCA2	OCEL1	OCLM	OCLN	OCRL	ODAM	ODC1	ODF1	ODF2	ODZ1	ODZ4	OFD1	OGDH	OGDHL	OGFOD1	OGFOD2	OGFR	OGFRL1	OGG1	OGN	OGT	OIP5	OLA1	OLAH	OLFM1	OLFM4	OLFML1	OLFML2A	OLFML2B	OLFML3	OLIG2	OLR1	OMD	OMG	OMP	ONECUT1	ONECUT2	ONECUT3	OPA1	OPA3	OPCML	OPHN1	OPLAH	OPN1MW	OPN1SW	OPN3	OPRD1	OPRK1	OPRL1	OPRM1	OPRS1	OPTN	OR10B1P	OR10C1	OR10H1	OR10H2	OR10H3	OR10J1	OR11A1	OR12D2	OR12D3	OR1A1	OR1A2	OR1D2	OR1D4	OR1E1	OR1E2	OR1F1	OR1F2	OR1G1	OR2A4	OR2A9P	OR2B2	OR2C1	OR2F1	OR2F2	OR2H1	OR2H2	OR2J2	OR2S2	OR2W1	OR2W4P	OR3A1	OR3A2	OR3A3	OR51E2	OR52A1	OR5I1	OR5V1	OR6A2	OR7A10	OR7A17	OR7A5	OR7C2	OR7E111P	OR7E12P	OR7E156P	OR7E24	OR7E2P	OR7E38P	OR7E47P	OR7H1P	ORAI2	ORC1L	ORC2L	ORC3L	ORC4L	ORC5L	ORC6L	ORM1	ORM2	ORMDL2	OS9	OSBP	OSBP2	OSBPL10	OSBPL11	OSBPL1A	OSBPL2	OSBPL3	OSBPL7	OSBPL8	OSBPL9	OSGEP	OSGEPL1	OSGIN1	OSGIN2	OSM	OSMR	OSR2	OSTF1	OSTM1	OTC	OTOF	OTOR	OTUB1	OTUB2	OTUD3	OTUD4	OTUD7B	OVGP1	OVOL1	OVOL2	OVOL3	OXA1L	OXCT1	OXCT2	OXSM	OXSR1	OXT	OXTR	P11	P15RS	P2RX1	P2RX2	P2RX3	P2RX4	P2RX5	P2RX7	P2RXL1	P2RY1	P2RY10	P2RY11	P2RY13	P2RY14	P2RY2	P2RY4	P2RY5	P2RY6	P4HA1	P4HA2	P4HB	P53AIP1	PA2G4	PA2G4P2	PAAF1	PABPC1	PABPC3	PABPC4	PABPCP3	PABPN1	PACRG	PACS1	PACS2	PACSIN2	PACSIN3	PADI1	PADI3	PADI4	PAEP	PAF1	PAFAH1B1	PAFAH1B2	PAFAH1B3	PAFAH2	PAGE1	PAGE4	PAH	PAICS	PAIP1	PAIP2B	PAK1	PAK1IP1	PAK2	PAK4	PAK6	PAK7	PALB2	PALLD	PALM	PALM2-AKAP2	PALMD	PAM	PAMCI	PANK2	PANK3	PANK4	PANX1	PAOX	PAPD1	PAPOLA	PAPOLB	PAPOLG	PAPPA	PAPPA2	PAPSS1	PAPSS2	PAQR3	PAQR4	PAQR5	PAQR6	PARC	PARD3	PARD6A	PARD6B	PARG	PARK2	PARK7	PARL	PARN	PARP1	PARP11	PARP12	PARP16	PARP2	PARP3	PARP4	PARP8	PART1	PARVA	PARVB	PASK	PATZ1	PAWR	PAX1	PAX2	PAX3	PAX4	PAX5	PAX6	PAX7	PAX8	PAX9	PAXIP1	PBEF1	PBK	PBLD	PBOV1	PBRM1	PBX1	PBX2	PBX3	PBXIP1	PC	PCAF	PCBD1	PCBP1	PCBP2	PCBP3	PCBP4	PCCA	PCCB	PCDH1	PCDH11X	PCDH11Y	PCDH12	PCDH21	PCDH7	PCDH8	PCDH9	PCDHA10	PCDHA12	PCDHA2	PCDHA3	PCDHA5	PCDHA6	PCDHA9	PCDHB1	PCDHB11	PCDHB12	PCDHB13	PCDHB17	PCDHB3	PCDHB6	PCDHB8	PCDHGA1	PCDHGA10	PCDHGA11	PCDHGA3	PCDHGA8	PCDHGA9	PCDHGB5	PCDHGC3	PCF11	PCGF1	PCGF2	PCGF3	PCID1	PCID2	PCK1	PCK2	PCLKC	PCLO	PCM1	PCMT1	PCNA	PCNAP	PCNP	PCNT	PCNX	PCNXL2	PCOLCE	PCOLCE2	PCOTH	PCP4	PCSK1	PCSK1N	PCSK2	PCSK5	PCSK6	PCSK7	PCTK1	PCTK2	PCTK3	PCTP	PCYOX1	PCYOX1L	PCYT1A	PCYT1B	PCYT2	PDAP1	PDC	PDCD1	PDCD10	PDCD11	PDCD1LG2	PDCD2	PDCD4	PDCD5	PDCD6	PDCD6IP	PDCL	PDCL3	PDE10A	PDE11A	PDE1A	PDE1B	PDE1C	PDE2A	PDE3A	PDE3B	PDE4A	PDE4B	PDE4C	PDE4D	PDE4DIP	PDE5A	PDE6A	PDE6B	PDE6C	PDE6D	PDE6G	PDE6H	PDE7B	PDE8A	PDE8B	PDE9A	PDF	PDGFA	PDGFB	PDGFC	PDGFD	PDGFRA	PDGFRB	PDGFRL	PDHA1	PDHA2	PDHB	PDHX	PDIA2	PDIA3	PDIA4	PDIA5	PDIA6	PDK1	PDK2	PDK3	PDK4	PDLIM1	PDLIM2	PDLIM3	PDLIM4	PDLIM5	PDLIM7	PDPK1	PDPK2	PDPN	PDPR	PDS5A	PDS5B	PDSS1	PDSS2	PDX1	PDXDC1	PDXK	PDYN	PDZD2	PDZD3	PDZD4	PDZD7	PDZK1	PDZK1IP1	PDZRN3	PDZRN4	PEA15	PEBP1	PECAM1	PECI	PECR	PEF1	PEG10	PEG3	PELI1	PELI2	PELO	PELP1	PEMT	PENK	PEO1	PEPD	PER1	PER2	PER3	PERLD1	PERP	PES1	PET112L	PEX1	PEX10	PEX11A	PEX11B	PEX12	PEX13	PEX14	PEX16	PEX19	PEX26	PEX3	PEX5	PEX5L	PEX6	PEX7	PF4	PF4V1	PFAAP5	PFAS	PFDN1	PFDN2	PFDN4	PFDN5	PFDN6	PFKFB1	PFKFB2	PFKFB3	PFKFB4	PFKL	PFKM	PFKP	PFN1	PFN2	PFTK1	PGA3	PGAM1	PGAM2	PGAP1	PGBD5	PGC	PGCP	PGD	PGDS	PGF	PGGT1B	PGK1	PGLS	PGLYRP1	PGLYRP4	PGM1	PGM3	PGM5	PGPEP1	PGR	PGRMC1	PGRMC2	PGS1	PH-4	PHACTR1	PHACTR2	PHACTR4	PHB	PHB2	PHC1	PHC2	PHC3	PHEX	PHF1	PHF10	PHF11	PHF13	PHF14	PHF15	PHF16	PHF17	PHF2	PHF20	PHF20L1	PHF21A	PHF21B	PHF3	PHF7	PHF8	PHGDH	PHIP	PHKA1	PHKA2	PHKB	PHKG1	PHKG2	PHLDA1	PHLDA2	PHLDA3	PHLDB1	PHLPP	PHLPPL	PHOX2A	PHOX2B	PHTF1	PHTF2	PHYH	PHYHIP	PI15	PI3	PI4K2A	PI4KA	PI4KAP1	PI4KB	PI4KII	PIAS1	PIAS2	PIAS3	PIAS4	PIB5PA	PICALM	PICK1	PID1	PIGA	PIGB	PIGC	PIGCP1	PIGF	PIGG	PIGH	PIGK	PIGL	PIGN	PIGO	PIGP	PIGQ	PIGR	PIGT	PIGV	PIGZ	PIH1D1	PIK3C2A	PIK3C2B	PIK3C2G	PIK3C3	PIK3CA	PIK3CB	PIK3CD	PIK3CG	PIK3IP1	PIK3R1	PIK3R2	PIK3R3	PIK3R4	PIK3R5	PILRA	PILRB	PIM1	PIM2	PIN1	PIN4	PINK1	PIP	PIP3-E	PIP4K2A	PIP4K2B	PIP4K2C	PIP5K1A	PIP5K1B	PIP5K1C	PIP5K2A	PIP5K2B	PIP5K3	PIPOX	PIR	PISD	PITPNA	PITPNB	PITPNC1	PITPNM1	PITPNM3	PITX1	PITX2	PITX3	PIWIL1	PIWIL2	PJA1	PJA2	PKD1	PKD2	PKD2L1	PKD2L2	PKDREJ	PKIA	PKIG	PKLR	PKM2	PKMYT1	PKN1	PKN2	PKNOX1	PKNOX2	PKP1	PKP2	PKP3	PKP4	PLA1A	PLA2G10	PLA2G12A	PLA2G1B	PLA2G2A	PLA2G2D	PLA2G2E	PLA2G2F	PLA2G3	PLA2G4A	PLA2G4B	PLA2G4C	PLA2G5	PLA2G6	PLA2G7	PLA2R1	PLAA	PLAC1	PLAC4	PLAC8	PLAG1	PLAGL1	PLAGL2	PLAT	PLAU	PLAUR	PLCB1	PLCB2	PLCB3	PLCB4	PLCD1	PLCE1	PLCG1	PLCG2	PLCH1	PLCH2	PLCL1	PLCL2	PLCXD1	PLD1	PLD2	PLD3	PLEC1	PLEK	PLEK2	PLEKHA1	PLEKHA4	PLEKHA5	PLEKHA6	PLEKHA9	PLEKHB1	PLEKHB2	PLEKHC1	PLEKHF1	PLEKHF2	PLEKHG3	PLEKHG6	PLEKHH3	PLEKHJ1	PLEKHM1	PLEKHM2	PLEKHO1	PLEKHQ1	PLG	PLGLB2	PLIN	PLK1	PLK2	PLK3	PLK4	PLLP	PLN	PLOD1	PLOD2	PLOD3	PLP1	PLP2	PLS1	PLS3	PLSCR1	PLSCR2	PLSCR3	PLSCR4	PLTP	PLUNC	PLVAP	PLXDC1	PLXNA1	PLXNA2	PLXNA3	PLXNB1	PLXNB2	PLXNB3	PLXNC1	PLXND1	PMAIP1	PMCH	PMCHL1	PMF1	PMFBP1	PML	PMM1	PMM2	PMP2	PMP22	PMPCA	PMPCB	PMS1	PMS2	PMS2L1	PMS2L11	PMS2L2	PMS2L3	PMS2L4	PMS2L8	PMVK	PNKP	PNLIP	PNLIPRP1	PNLIPRP2	PNMA1	PNMA2	PNMA3	PNMT	PNN	PNO1	PNOC	PNPLA2	PNPLA3	PNPLA4	PNPLA6	PNPO	PNRC1	PNRC2	PODNL1	PODXL	PODXL2	POF1B	POFUT1	POFUT2	POGK	POGZ	POL3S	POLA1	POLA2	POLB	POLD1	POLD2	POLD3	POLD4	POLDIP2	POLDIP3	POLE	POLE2	POLE3	POLG	POLG2	POLH	POLI	POLL	POLM	POLQ	POLR1B	POLR1C	POLR1D	POLR1E	POLR2A	POLR2B	POLR2C	POLR2D	POLR2E	POLR2F	POLR2G	POLR2H	POLR2I	POLR2J	POLR2J3	POLR2J4	POLR2K	POLR2L	POLR3B	POLR3C	POLR3D	POLR3E	POLR3F	POLR3G	POLR3H	POLR3K	POLRMT	POLS	POM121	POM121L2	POMC	POMGNT1	POMP	POMT1	POMT2	POMZP3	PON1	PON2	PON3	POP1	POP4	POP5	POP7	POPDC2	POPDC3	POR	PORCN	POSTN	POT1	POU1F1	POU2AF1	POU2F1	POU2F2	POU2F3	POU3F1	POU3F2	POU3F3	POU3F4	POU4F1	POU4F2	POU4F3	POU5F1	POU5F1P1	POU5F1P3	POU5F1P4	POU6F1	POU6F2	PPA1	PPA2	PPAN	PPAP2A	PPAP2B	PPAP2C	PPARA	PPARD	PPARG	PPARGC1A	PPAT	PPBP	PPCDC	PPCS	PPEF1	PPEF2	PPFIA1	PPFIA2	PPFIA3	PPFIA4	PPFIBP1	PPFIBP2	PPIA	PPIAL	PPIB	PPIC	PPID	PPIE	PPIF	PPIG	PPIH	PPIL2	PPL	PPM1A	PPM1B	PPM1D	PPM1E	PPM1F	PPM1G	PPM1H	PPM1J	PPM2C	PPME1	PPOX	PPP1CA	PPP1CB	PPP1CC	PPP1R10	PPP1R11	PPP1R12A	PPP1R12B	PPP1R13B	PPP1R13L	PPP1R14D	PPP1R15A	PPP1R16B	PPP1R1A	PPP1R2	PPP1R3A	PPP1R3C	PPP1R3D	PPP1R7	PPP1R8	PPP1R9A	PPP2CA	PPP2CB	PPP2R1A	PPP2R1B	PPP2R2A	PPP2R2B	PPP2R2D	PPP2R3A	PPP2R3B	PPP2R3C	PPP2R4	PPP2R5A	PPP2R5B	PPP2R5C	PPP2R5D	PPP2R5E	PPP3CA	PPP3CB	PPP3CC	PPP3R1	PPP4C	PPP4R1	PPP4R2	PPP5C	PPP6C	PPRC1	PPT1	PPT2	PPWD1	PPY	PPYR1	PQBP1	PQLC1	PQLC2	PQLC3	PRAF2	PRAME	PRAMEF1	PRAMEF12	PRB1	PRB3	PRB4	PRC1	PRCC	PRCP	PRDM10	PRDM11	PRDM12	PRDM13	PRDM14	PRDM15	PRDM16	PRDM2	PRDM4	PRDM5	PRDM8	PRDM9	PRDX1	PRDX2	PRDX3	PRDX4	PRDX6	PREB	PRELP	PREP	PREPL	PRG2	PRG3	PRG4	PRH1	PRIM1	PRIM2	PRKAA1	PRKAA2	PRKAB1	PRKAB2	PRKACA	PRKACB	PRKACG	PRKAG1	PRKAG2	PRKAR1A	PRKAR1B	PRKAR2A	PRKAR2B	PRKCA	PRKCB1	PRKCD	PRKCDBP	PRKCE	PRKCG	PRKCH	PRKCI	PRKCQ	PRKCSH	PRKCZ	PRKD1	PRKD2	PRKD3	PRKDC	PRKG1	PRKG2	PRKRA	PRKRIP1	PRKRIR	PRKX	PRKY	PRL	PRLH	PRLR	PRM1	PRM2	PRMT1	PRMT2	PRMT5	PRMT7	PRMT8	PRNP	PRNPIP	PRNT	PRO1621	PRO1848	PROC	PROCR	PRODH	PRODH2	PROL1	PROM1	PROP1	PROS1	ProSAPiP1	PROSC	PROX1	PROZ	PRPF18	PRPF19	PRPF3	PRPF31	PRPF38B	PRPF4	PRPF40A	PRPF4B	PRPF6	PRPF8	PRPH	PRPH2	PRPS1	PRPS1L1	PRPS2	PRPSAP1	PRPSAP2	PRR11	PRR13	PRR14	PRR16	PRR3	PRR4	PRR5	PRR7	PRRC1	PRRG1	PRRG2	PRRG3	PRRG4	PRRX1	PRRX2	PRSS1	PRSS12	PRSS16	PRSS2	PRSS21	PRSS22	PRSS23	PRSS3	PRSS7	PRSS8	PRTN3	PRUNE	PRUNE2	PRX	PRY	PSAP	PSAT1	PSCA	PSCD1	PSCD2	PSCD3	PSCD4	PSCDBP	PSD	PSD3	PSD4	PSEN2	PSG1	PSG11	PSG2	PSG3	PSG4	PSG5	PSG6	PSG7	PSG9	PSIP1	PSKH1	PSMA1	PSMA2	PSMA3	PSMA4	PSMA5	PSMA6	PSMA7	PSMAL	PSMB1	PSMB10	PSMB2	PSMB3	PSMB4	PSMB6	PSMB7	PSMB8	PSMB9	PSMC1	PSMC2	PSMC3	PSMC3IP	PSMC4	PSMC5	PSMC6	PSMD1	PSMD10	PSMD11	PSMD12	PSMD13	PSMD14	PSMD2	PSMD3	PSMD4	PSMD5	PSMD6	PSMD7	PSMD8	PSMD9	PSME1	PSME2	PSME3	PSME4	PSMF1	PSORS1C1	PSORS1C2	PSPC1	PSPH	PSPN	PSTPIP1	PSTPIP2	PTAFR	PTBP1	PTBP2	PTCD1	PTCD2	PTCD3	PTCH1	PTCH2	PTCRA	PTDSS1	PTDSS2	PTEN	PTENP1	PTER	PTGDR	PTGDS	PTGER1	PTGER2	PTGER3	PTGER4	PTGES	PTGES2	PTGES3	PTGFR	PTGIR	PTGIS	PTGS1	PTGS2	PTH	PTH2R	PTHLH	PTHR1	PTK2	PTK2B	PTK6	PTK7	PTMA	PTMAP4	PTMS	PTN	PTOV1	PTP4A1	PTP4A2	PTP4A3	PTPLA	PTPLAD1	PTPLB	PTPN1	PTPN11	PTPN12	PTPN13	PTPN14	PTPN18	PTPN2	PTPN20A	PTPN21	PTPN22	PTPN3	PTPN4	PTPN6	PTPN7	PTPN9	PTPRA	PTPRB	PTPRC	PTPRCAP	PTPRD	PTPRE	PTPRF	PTPRG	PTPRH	PTPRJ	PTPRK	PTPRM	PTPRN	PTPRN2	PTPRO	PTPRR	PTPRS	PTPRT	PTPRU	PTPRZ1	PTRF	PTRH2	PTS	PTTG1	PTTG1IP	PTTG2	PTX3	PUF60	PUM1	PUM2	PURA	PURG	PUS1	PUS3	PUS7	PUS7L	PVALB	PVR	PVRIG	PVRL1	PVRL2	PVRL3	PVT1	PWP1	PWP2	PXDN	PXMP2	PXMP3	PXMP4	PXN	PYCARD	PYCR1	PYCRL	PYGB	PYGL	PYGM	PYGO1	PYHIN1	PYROXD1	PYY	PZP	QARS	QDPR	QKI	QPCT	QPCTL	QPRT	QRICH1	QRSL1	QSOX1	QTRT1	QTRTD1	R01140	R25692	R25849	R33964	R37104	R37427	R37655	R37664	R38389	R38475	R38712	R39094	R3HCC1	R3HDM1	R3HDM2	R41498	R43279	R50094	R50822	R51311	R59093	R59697	R59977	R60866	R71157	R71245	R77097	RAB11A	RAB11B	RAB11FIP1	RAB11FIP2	RAB11FIP3	RAB11FIP4	RAB11FIP5	RAB13	RAB14	RAB15	RAB17	RAB1A	RAB1B	RAB20	RAB21	RAB22A	RAB23	RAB25	RAB26	RAB27A	RAB27B	RAB28	RAB2A	RAB30	RAB31	RAB32	RAB33A	RAB33B	RAB35	RAB36	RAB38	RAB3A	RAB3B	RAB3D	RAB3GAP1	RAB3GAP2	RAB3IL1	RAB40A	RAB40B	RAB40C	RAB4A	RAB4B	RAB5A	RAB5B	RAB5C	RAB6A	RAB6B	RAB6C	RAB6IP1	RAB7A	RAB7L1	RAB8A	RAB8B	RAB9A	RABAC1	RABEP1	RABEP2	RABEPK	RABGAP1	RABGAP1L	RABGEF1	RABGGTA	RABGGTB	RABIF	RABL2A	RABL2B	RABL3	RABL4	RABL5	RAC1	RAC2	RAC3	RACGAP1	RAD1	RAD17	RAD21	RAD23A	RAD23B	RAD50	RAD51	RAD51C	RAD51L1	RAD51L3	RAD52	RAD54B	RAD54L	RAD54L2	RAD9A	RAE1	RAF1	RAG1	RAG1AP1	RAG2	RAGE	RAI1	RAI14	RAI16	RAI2	RALA	RALB	RALBP1	RALGDS	RALGPS1	RALGPS2	RALY	RAMP1	RAMP2	RAMP3	RAN	RANBP1	RANBP10	RANBP17	RANBP2	RANBP3	RANBP5	RANBP6	RANBP9	RANGAP1	RANGRF	RAP1A	RAP1B	RAP1GAP	RAP1GDS1	RAP2A	RAP2B	RAP2C	RAPGEF1	RAPGEF2	RAPGEF3	RAPGEF4	RAPGEF5	RAPGEF6	RAPGEFL1	RAPSN	RARA	RARB	RARG	RARRES1	RARRES2	RARRES3	RARS	RASA1	RASA2	RASA3	RASA4	RASAL1	RASAL2	RASGRF1	RASGRP1	RASGRP2	RASIP1	RASL10A	RASL11B	RASL12	RASSF1	RASSF2	RASSF4	RASSF7	RASSF8	RAVER2	RAX	RB1	RB1CC1	RBAK	RBBP4	RBBP5	RBBP6	RBBP7	RBBP8	RBBP9	RBCK1	RBKS	RBL2	RBM10	RBM12B	RBM13	RBM14	RBM15	RBM15B	RBM16	RBM17	RBM19	RBM22	RBM23	RBM25	RBM26	RBM28	RBM3	RBM34	RBM35A	RBM35B	RBM38	RBM39	RBM4	RBM41	RBM42	RBM4B	RBM5	RBM6	RBM7	RBM8A	RBM9	RBMS1	RBMS2	RBMS3	RBMX	RBMX2	RBMXL2	RBMY1A1	RBMY2OP	RBMY2VP	RBP1	RBP3	RBP4	RBPJ	RBPJL	RBPMS	RBX1	RC3H2	RCAN1	RCAN2	RCAN3	RCBTB1	RCBTB2	RCC1	RCE1	RCHY1	RCL1	RCN1	RCN2	RCN3	RCOR1	RCOR3	RCP9	RCVRN	RDBP	RDH11	RDH14	RDH16	RDH5	RDH8	RDX	REC8	RECK	RECQL	RECQL4	RECQL5	REEP1	REEP2	REEP4	REEP5	REG1A	REG1B	REG3A	REL	RELA	RELB	RELN	REM1	REN	RENBP	REPIN1	REPS1	REPS2	RER1	RERE	REST	RET	RETN	RETSAT	REV1	REV3L	REXO2	REXO4	RFC1	RFC2	RFC3	RFC4	RFC5	RFK	RFNG	RFPL1	RFPL1S	RFPL2	RFPL3	RFTN1	RFWD3	RFX1	RFX2	RFX3	RFX4	RFX5	RFXANK	RFXAP	RFXDC2	RGL1	RGL2	RGN	RGPD5	RGR	RGS1	RGS10	RGS11	RGS12	RGS13	RGS14	RGS16	RGS17	RGS19	RGS2	RGS20	RGS3	RGS4	RGS5	RGS6	RGS7	RGS9	RGSL2	RHAG	RHBDD3	RHBDF1	RHBDF2	RHBDL1	RHBDL2	RHBG	RHCE	RHCG	RHD	RHEB	RHO	RHOA	RHOB	RHOBTB1	RHOBTB2	RHOBTB3	RHOD	RHOF	RHOG	RHOH	RHOQ	RHOT1	RHOT2	RIBC2	RIC3	RIC8A	RIC8B	RICH2	RICS	RIF1	RIMBP2	RIMS1	RIMS2	RIMS3	RIN1	RIN2	RIN3	RING1	RINT1	RIOK2	RIOK3	RIPK1	RIPK2	RIPK4	RIPK5	RIPPLY2	RIT1	RIT2	RLBP1	RLF	RLN1	RLN2	RMI1	RMND1	RMND5A	RMND5B	RNASE1	RNASE2	RNASE3	RNASE4	RNASE6	RNASEH1	RNASEH2A	RNASEH2B	RNASEL	RNASEN	RNASET2	RND1	RND2	RND3	RNF10	RNF103	RNF11	RNF111	RNF113A	RNF11B	RNF121	RNF122	RNF123	RNF125	RNF126	RNF126P1	RNF128	RNF13	RNF130	RNF138	RNF139	RNF14	RNF141	RNF144A	RNF146	RNF167	RNF17	RNF170	RNF186	RNF19A	RNF19B	RNF2	RNF208	RNF216	RNF24	RNF25	RNF31	RNF32	RNF34	RNF38	RNF39	RNF4	RNF40	RNF41	RNF43	RNF44	RNF5	RNF6	RNF7	RNF8	RNGTT	RNH1	RNMT	RNMTL1	RNPEP	RNPEPL1	RNPS1	ROBO1	ROBO3	ROBO4	ROCK1	ROCK2	ROD1	ROGDI	ROM1	ROPN1	ROR1	ROR2	RORA	RORB	RORC	ROS1	RP11-114G1.1	RP11-125A7.3	RP11-217H1.1	RP11-298P3.3	RP11-35N6.1	RP11-56A21.1	RP11-74E24.2	RP13-122B23.3	RP13-401N8.2	RP2	RP3-377H14.5	RP3-398D13.1	RP4-691N24.1	RP4-724E16.2	RP5-1054A22.3	RP5-1077B9.4	RP5-886K2.1	RP6-213H19.1	RPA1	RPA2	RPA3	RPA4	RPAP1	RPAP2	RPAP3	RPE65	RPGR	RPGRIP1	RPGRIP1L	RPH3A	RPH3AL	RPIA	RPIB9	RPIP8	RPL10	RPL10A	RPL10L	RPL11	RPL12	RPL12L2	RPL12P1	RPL13	RPL13A	RPL14	RPL15	RPL17	RPL18	RPL18A	RPL19	RPL21	RPL21P2	RPL22	RPL23	RPL23A	RPL23AP7	RPL24	RPL26L1	RPL27	RPL27A	RPL28	RPL29	RPL3	RPL30	RPL31	RPL32	RPL34	RPL35	RPL35A	RPL36	RPL36A	RPL36AL	RPL37A	RPL38	RPL39	RPL39L	RPL3L	RPL4	RPL41	RPL5	RPL6	RPL7	RPL7A	RPL7AL2	RPL8	RPL9	RPLP0	RPLP0-like	RPLP1	RPLP2	RPN1	RPN2	RPP14	RPP21	RPP25	RPP30	RPP38	RPP40	RPRM	RPS10	RPS10P2	RPS11	RPS11P1	RPS12	RPS13	RPS14	RPS15	RPS15A	RPS16	RPS17	RPS17L4	RPS18	RPS19	RPS19BP1	RPS2	RPS20	RPS21	RPS23	RPS24	RPS24P2	RPS25	RPS26	RPS27	RPS27A	RPS27L	RPS28	RPS29	RPS2P1	RPS3	RPS3A	RPS4L	RPS4X	RPS4Y1	RPS5	RPS6	RPS6KA1	RPS6KA2	RPS6KA3	RPS6KA4	RPS6KA5	RPS6KA6	RPS6KB1	RPS6KB2	RPS6KC1	RPS7	RPS8	RPS9	RPSA	RPUSD2	RQCD1	RRAD	RRAGA	RRAGB	RRAGC	RRAGD	RRAS	RRAS2	RRBP1	RREB1	RRH	RRM1	RRM2	RRN3	RRP1	RRP12	RRP15	RRP1B	RRP9	RRS1	RS1	RSAD1	RSAD2	RSBN1	RSC1A1	RSF1	RSHL1	RSL1D1	RSRC1	RSRC2	RSU1	RTCD1	RTDR1	RTEL1	RTF1	RTN1	RTN2	RTN3	RTN4	RTP4	RUFY1	RUFY2	RUFY3	RUNDC3A	RUNX1	RUNX1T1	RUNX2	RUNX3	RUSC1	RUSC2	RUTBC1	RUTBC3	RUVBL1	RUVBL2	RWDD1	RWDD2A	RWDD2B	RWDD3	RXFP3	RXRA	RXRB	RXRG	RY1	RYBP	RYK	RYR1	RYR2	RYR3	S100A1	S100A10	S100A11	S100A12	S100A13	S100A14	S100A2	S100A3	S100A4	S100A5	S100A6	S100A7	S100A8	S100A9	S100B	S100G	S100P	S100PBP	S59049	S67777	S72931	S73614	S80491	S83374	SAA2	SAA3P	SAA4	SAC	SAC3D1	SACM1L	SACS	SAE2	SAFB	SAFB2	SAG	SAGE1	SALL1	SALL2	SAMD14	SAMD4A	SAMD4B	SAMD9	SAMHD1	SAMM50	SAMSN1	SAP130	SAP18	SAP30	SAP30BP	SAP30L	SAPS1	SAPS2	SAPS3	SAR1A	SAR1B	SARDH	SARM1	SARS	SARS2	SART1	SART3	SASH1	SAT1	SATB1	SATB2	SAV1	SBF1	SBNO1	SBNO2	SC4MOL	SC5DL	SC65	SCAMP1	SCAMP2	SCAMP3	SCAND1	SCAND2	SCAP	SCAPER	SCARA3	SCARB1	SCARB2	SCARF1	SCCPDH	SCD	SCD5	SCEL	SCFD1	SCG2	SCG3	SCG5	SCGB1A1	SCGB1D1	SCGB1D2	SCGB2A1	SCGB2A2	SCGN	SCHIP1	SCIN	SCLY	SCMH1	SCML1	SCML2	SCN10A	SCN11A	SCN1A	SCN1B	SCN2A	SCN2B	SCN3A	SCN3B	SCN4A	SCN5A	SCN7A	SCN8A	SCN9A	SCNM1	SCNN1A	SCNN1B	SCNN1D	SCNN1G	SCO2	SCP2	SCPEP1	SCRG1	SCRIB	SCRN1	SCRN3	SCRT1	SCT	SCTR	SCUBE2	SCYE1	SCYL2	SCYL3	SDAD1	SDC1	SDC2	SDC3	SDC4	SDCBP	SDCCAG1	SDCCAG3	SDF2	SDF2L1	SDF4	SDHA	SDHB	SDHC	SDHD	SDK2	SDPR	SDS	SEC11A	SEC14L1	SEC14L2	SEC14L5	SEC16A	SEC22A	SEC22B	SEC23A	SEC23B	SEC23IP	SEC24A	SEC24B	SEC24C	SEC24D	SEC31A	SEC31B	SEC61A1	SEC61A2	SEC61B	SEC61G	SEC63	SECISBP2	SECTM1	SEDLP	SEH1L	SEL1L	SELE	SELENBP1	SELL	SELP	SELPLG	SELT	SEMA3A	SEMA3B	SEMA3C	SEMA3D	SEMA3E	SEMA3F	SEMA3G	SEMA4A	SEMA4C	SEMA4D	SEMA4F	SEMA4G	SEMA5A	SEMA6A	SEMA6C	SEMA6D	SEMA7A	SEMG1	SEMG2	SENP2	SENP3	SENP5	SENP6	SENP7	SEPHS1	SEPHS2	SEPP1	SEPW1	SEPX1	SERBP1	SERBP1P	SERF1B	SERGEF	SERHL2	SERINC1	SERINC3	SERP1	SERPINA1	SERPINA10	SERPINA3	SERPINA4	SERPINA5	SERPINA6	SERPINA7	SERPINB1	SERPINB10	SERPINB13	SERPINB2	SERPINB3	SERPINB4	SERPINB5	SERPINB7	SERPINB8	SERPINB9	SERPINC1	SERPIND1	SERPINE1	SERPINE2	SERPINF1	SERPINF2	SERPING1	SERPINH1	SERPINI1	SERPINI2	SERTAD2	SERTAD3	SESN1	SET	SETBP1	SETD1A	SETD1B	SETD2	SETD3	SETD4	SETD5	SETD6	SETD8	SETDB1	SETMAR	SETX	SEZ6L	SEZ6L2	SF1	SF3A1	SF3A2	SF3A3	SF3B1	SF3B2	SF3B3	SF3B4	SF3B5	SF4	SFI1	SFMBT1	SFN	SFPQ	SFRP1	SFRP4	SFRP5	SFRS1	SFRS10	SFRS11	SFRS12	SFRS14	SFRS15	SFRS16	SFRS17A	SFRS2	SFRS2B	SFRS2IP	SFRS3	SFRS4	SFRS5	SFRS6	SFRS7	SFRS8	SFRS9	SFT2D2	SFTPA2B	SFTPB	SFTPC	SFTPD	SFXN1	SFXN3	SGCA	SGCB	SGCD	SGCE	SGCG	SGEF	SGK	SGK2	SGK269	SGK3	SGMS1	SGPL1	SGPP1	SGSH	SGSM2	SGSM3	SGTA	SH2B1	SH2B2	SH2B3	SH2D1A	SH2D2A	SH2D3A	SH2D3C	SH2D4A	SH3BGR	SH3BGRL	SH3BGRL3	SH3BP1	SH3BP2	SH3BP4	SH3BP5	SH3GL1	SH3GL2	SH3GL3	SH3GLB1	SH3GLB2	SH3PXD2A	SH3TC1	SH3TC2	SH3YL1	SHANK1	SHANK2	SHARPIN	SHB	SHBG	SHC1	SHC1P1	SHC2	SHC3	SHCBP1	SHFM1	SHFM3P1	SHH	SHMT1	SHMT2	SHOC2	SHOX	SHOX2	SHQ1	SHROOM2	SI	SIAH1	SIAH2	SIDT1	SIDT2	SIGIRR	SIGLEC1	SIGLEC15	SIGLEC5	SIGLEC6	SIGLEC7	SIGLEC8	SIGLEC9	SIKE	SIL1	SILV	SIM1	SIM2	SIN3B	SIP1	SIPA1	SIPA1L1	SIPA1L3	SIRPA	SIRPB1	SIRPB2	SIRPD	SIRPG	SIRT1	SIRT2	SIRT3	SIRT4	SIRT5	SIRT6	SIRT7	SIT1	SIVA1	SIX1	SIX2	SIX3	SIX5	SIX6	SKAP1	SKAP2	SKI	SKIL	SKIP	SKIV2L	SKIV2L2	SKP1A	SKP2	SLA	SLAMF1	SLAMF7	SLAMF8	SLBP	SLC10A1	SLC10A2	SLC10A3	SLC11A1	SLC11A2	SLC12A1	SLC12A2	SLC12A3	SLC12A4	SLC12A5	SLC12A6	SLC12A7	SLC12A8	SLC12A9	SLC13A1	SLC13A2	SLC13A3	SLC13A4	SLC14A1	SLC14A2	SLC15A1	SLC15A2	SLC15A3	SLC16A1	SLC16A10	SLC16A2	SLC16A3	SLC16A4	SLC16A5	SLC16A6	SLC16A7	SLC16A8	SLC17A1	SLC17A2	SLC17A3	SLC17A4	SLC17A5	SLC17A6	SLC17A7	SLC18A1	SLC18A2	SLC18A3	SLC19A1	SLC19A2	SLC19A3	SLC1A1	SLC1A2	SLC1A3	SLC1A4	SLC1A5	SLC1A6	SLC1A7	SLC20A1	SLC20A2	SLC22A1	SLC22A11	SLC22A13	SLC22A14	SLC22A17	SLC22A18	SLC22A2	SLC22A3	SLC22A4	SLC22A5	SLC22A6	SLC22A7	SLC22A8	SLC23A2	SLC24A1	SLC24A2	SLC24A3	SLC24A6	SLC25A1	SLC25A10	SLC25A11	SLC25A12	SLC25A13	SLC25A14	SLC25A15	SLC25A16	SLC25A17	SLC25A20	SLC25A21	SLC25A22	SLC25A23	SLC25A24	SLC25A28	SLC25A3	SLC25A31	SLC25A32	SLC25A36	SLC25A37	SLC25A38	SLC25A4	SLC25A40	SLC25A42	SLC25A44	SLC25A46	SLC25A5	SLC25A6	SLC26A1	SLC26A10	SLC26A2	SLC26A3	SLC26A4	SLC26A6	SLC27A2	SLC27A3	SLC27A5	SLC27A6	SLC28A2	SLC28A3	SLC29A1	SLC29A2	SLC29A3	SLC2A1	SLC2A10	SLC2A11	SLC2A14	SLC2A2	SLC2A3	SLC2A3P1	SLC2A4	SLC2A4RG	SLC2A5	SLC2A6	SLC2A8	SLC2A9	SLC30A1	SLC30A10	SLC30A3	SLC30A4	SLC30A5	SLC30A6	SLC30A9	SLC31A1	SLC31A2	SLC32A1	SLC33A1	SLC34A1	SLC34A2	SLC35A1	SLC35A2	SLC35A3	SLC35A5	SLC35B1	SLC35C1	SLC35C2	SLC35D1	SLC35D2	SLC35E1	SLC35E2	SLC35E3	SLC35F2	SLC35F5	SLC36A1	SLC37A1	SLC37A4	SLC38A1	SLC38A2	SLC38A3	SLC38A4	SLC38A6	SLC39A1	SLC39A14	SLC39A2	SLC39A4	SLC39A6	SLC39A7	SLC39A8	SLC39A9	SLC3A1	SLC3A2	SLC41A3	SLC43A1	SLC43A3	SLC44A4	SLC44A5	SLC45A2	SLC46A3	SLC47A1	SLC4A10	SLC4A1AP	SLC4A2	SLC4A3	SLC4A4	SLC4A5	SLC4A7	SLC4A8	SLC5A1	SLC5A2	SLC5A3	SLC5A4	SLC5A5	SLC5A6	SLC5A7	SLC6A1	SLC6A10P	SLC6A11	SLC6A12	SLC6A13	SLC6A14	SLC6A15	SLC6A16	SLC6A2	SLC6A20	SLC6A3	SLC6A4	SLC6A5	SLC6A6	SLC6A7	SLC6A8	SLC6A9	SLC7A1	SLC7A10	SLC7A11	SLC7A2	SLC7A4	SLC7A5	SLC7A6	SLC7A7	SLC7A8	SLC7A9	SLC8A1	SLC8A2	SLC9A1	SLC9A2	SLC9A3	SLC9A3R1	SLC9A3R2	SLC9A5	SLC9A6	SLCO1A2	SLCO1B1	SLCO1B3	SLCO1C1	SLCO2A1	SLCO2B1	SLCO3A1	SLCO4A1	SLCO4C1	SLCO5A1	SLFN12	SLIT1	SLIT2	SLIT3	SLITRK3	SLITRK5	SLK	SLMO1	SLMO2	SLN	SLPI	SLTM	SLURP1	SMA4	SMA5	SMAD1	SMAD2	SMAD3	SMAD4	SMAD5	SMAD6	SMAD7	SMAD9	SMAP1	SMARCA1	SMARCA2	SMARCA4	SMARCA5	SMARCAL1	SMARCB1	SMARCC1	SMARCC2	SMARCD1	SMARCD2	SMARCD3	SMARCE1	SMC1A	SMC2	SMC3	SMC4	SMC5	SMC6	SMCHD1	SMCP	SMCR7L	SMEK2	SMG1	SMG5	SMG6	SMG7	SMN1	SMNDC1	SMNP	SMO	SMOX	SMPD1	SMPD2	SMPD3	SMPD4	SMPDL3A	SMPDL3B	SMPX	SMR3A	SMR3B	SMS	SMTN	SMU1	SMUG1	SMURF1	SMURF2	SMYD2	SMYD3	SMYD5	SNAI1	SNAI2	SNAP23	SNAP23P	SNAP25	SNAP29	SNAP91	SNAPC1	SNAPC2	SNAPC3	SNAPC4	SNAPC5	SNCA	SNCAIP	SNCB	SNCG	SND1	SNED1	SNF1LK2	SNF8	SNFT	SNHG3	SNHG3-RCC1	SNIP1	SNN	SNORD17	SNPH	SNRK	SNRP70	SNRPA	SNRPA1	SNRPB	SNRPB2	SNRPC	SNRPD1	SNRPD2	SNRPD3	SNRPE	SNRPF	SNRPG	SNRPN	SNTA1	SNTB1	SNTB2	SNTG1	SNTG2	SNUPN	SNURF	SNW1	SNX1	SNX10	SNX11	SNX13	SNX15	SNX16	SNX17	SNX19	SNX2	SNX24	SNX26	SNX27	SNX3	SNX4	SNX5	SNX6	SNX7	SOAT1	SOAT2	SOBP	SOCS1	SOCS2	SOCS3	SOCS5	SOCS6	SOCS7	SOD1	SOD2	SOD3	SOHLH2	SOLH	SON	SORBS1	SORBS2	SORBS3	SORCS3	SORD	SORL1	SORT1	SOS1	SOS2	SOSTDC1	SOX1	SOX10	SOX11	SOX12	SOX13	SOX14	SOX15	SOX17	SOX18	SOX2	SOX21	SOX3	SOX30	SOX4	SOX5	SOX5P	SOX9	SP1	SP100	SP110	SP140	SP2	SP3	SP4	SPA17	SPACA1	SPAG1	SPAG11A	SPAG11B	SPAG16	SPAG4	SPAG5	SPAG6	SPAG7	SPAG9	SPAM1	SPANXA1	SPANXC	SPARC	SPARCL1	SPAST	SPATA2	SPATA20	SPATA2L	SPATA5L1	SPATA6	SPATA7	SPATS2	SPC25	SPCS1	SPCS2	SPCS3	SPDEF	SPECC1L	SPEN	SPG11	SPG20	SPG21	SPG7	SPHAR	SPHK1	SPHK2	SPI1	SPIB	SPIN1	SPIN2A	SPIN2B	SPINK1	SPINK2	SPINK4	SPINK5	SPINLW1	SPINT1	SPINT2	SPN	SPO11	SPOCK1	SPOCK2	SPOCK3	SPON1	SPON2	SPOP	SPP1	SPP2	SPPL2B	SPR	SPRED2	SPRR1A	SPRR1B	SPRR2C	SPRR2D	SPRR3	SPRY1	SPRY2	SPRY4	SPSB1	SPSB3	SPTA1	SPTAN1	SPTB	SPTBN1	SPTBN2	SPTBN4	SPTBN5	SPTLC1	SPTLC2	SPTLC3	SQLE	SQRDL	SQSTM1	SR140	SRBD1	SRC	SRCAP	SRD5A1	SRD5A2	SRD5A2L	SREBF1	SREBF2	SRF	SRGAP2	SRGAP3	SRGN	SRI	SRM	SRMP1	SRP14	SRP19	SRP54	SRP72	SRP9	SRPK1	SRPK2	SRPK3	SRPR	SRPRB	SRPX	SRPX2	SRR	SRRM1	SRRM2	SRY	SS18	SS18L1	SS18L2	SSB	SSBP1	SSBP2	SSBP3	SSFA2	SSH1	SSH3	SSNA1	SSPN	SSR1	SSR2	SSR3	SSR4	SSRP1	SSSCA1	SST	SSTR1	SSTR2	SSTR3	SSTR4	SSTR5	SSX1	SSX2	SSX2IP	SSX3	SSX4	SSX5	ST13	ST14	ST18	ST20	ST3GAL1	ST3GAL2	ST3GAL4	ST3GAL5	ST3GAL6	ST5	ST6GAL1	ST6GALNAC2	ST6GALNAC4	ST6GALNAC5	ST7	ST7L	ST8SIA1	ST8SIA2	ST8SIA3	ST8SIA4	ST8SIA5	STAB1	STAB2	STAC	STAG1	STAG2	STAG3	STAM	STAM2	STAMBP	STAP1	STAP2	STAR	STARD13	STARD3	STARD5	STARD7	STARD8	STAT1	STAT2	STAT3	STAT4	STAT5A	STAT5B	STAT6	STATH	STAU1	STAU2	STBD1	STC1	STC2	STCH	STEAP1	STEAP3	STEAP4	STIL	STIM1	STIP1	STK10	STK11	STK16	STK17A	STK17B	STK19	STK24	STK25	STK3	STK32B	STK38	STK38L	STK39	STK4	STMN1	STMN2	STMN3	STMN4	STOM	STOML1	STON1	STRA13	STRA6	STRAP	STRN	STRN3	STRN4	STS	STT3A	STUB1	STX10	STX11	STX12	STX16	STX17	STX18	STX1A	STX2	STX3	STX4	STX5	STX6	STX7	STX8	STXBP1	STXBP2	STXBP3	STXBP5L	STXBP6	STYK1	STYXL1	SUB1	SUCLA2	SUCLG1	SUCLG2	SUHW1	SUHW2	SUHW4	SULF1	SULT1A1	SULT1A2	SULT1A4	SULT1B1	SULT1C2	SULT1C4	SULT1E1	SULT2A1	SULT2B1	SULT4A1	SUMO1	SUMO1P2	SUMO2	SUMO2P	SUMO3	SUOX	SUPT16H	SUPT3H	SUPT4H1	SUPT5H	SUPT6H	SUPT7L	SUPV3L1	SURB7	SURF1	SURF2	SUSD4	SUSD5	SUV39H1	SUV39H2	SUV420H1	SUZ12	SUZ12P	SV2A	SV2B	SV2C	SVEP1	SVIL	SWAP70	SYBL1	SYCP1	SYCP2	SYDE1	SYF2	SYK	SYMPK	SYN1	SYN2	SYN3	SYNC1	SYNCRIP	SYNE1	SYNE2	SYNGR1	SYNGR2	SYNGR3	SYNGR4	SYNJ1	SYNJ2	SYNJ2BP	SYNPO	SYNPO2L	SYP	SYPL1	SYT1	SYT11	SYT12	SYT13	SYT17	SYT5	SYTL2	T	T15991	T62872	T67741	T79216	T79584	T79953	T87225	T87245	T90308	T90773	TAAR2	TAAR5	TAC1	TAC3	TACC1	TACC2	TACC3	TACR1	TACR2	TACR3	TACSTD1	TACSTD2	TADA2L	TADA3L	TAF1	TAF10	TAF11	TAF12	TAF13	TAF15	TAF1A	TAF1B	TAF1C	TAF2	TAF4	TAF4B	TAF5	TAF5L	TAF6	TAF6L	TAF7	TAF7L	TAF9	TAF9B	TAGLN	TAGLN2	TAGLN3	TAL1	TALDO1	TANK	TAOK1	TAOK2	TAOK3	TAP1	TAP2	TAPBP	TAPBPL	TAPT1	TARBP1	TARBP2	TARDBP	TARDBPL	TARP	TARS	TARS2	TAS2R1	TAS2R10	TAS2R13	TAS2R14	TAS2R16	TAS2R3	TAS2R4	TAS2R7	TAS2R8	TAS2R9	TASP1	TAT	TATDN2	TAX1BP1	TAX1BP3	TAZ	TBC1D1	TBC1D10B	TBC1D12	TBC1D13	TBC1D15	TBC1D16	TBC1D17	TBC1D19	TBC1D2	TBC1D20	TBC1D22A	TBC1D22B	TBC1D25	TBC1D2B	TBC1D3	TBC1D4	TBC1D5	TBC1D8B	TBC1D9	TBC1D9B	TBCA	TBCAP2	TBCB	TBCC	TBCCD1	TBCD	TBCE	TBK1	TBKBP1	TBL1X	TBL1XR1	TBL1Y	TBL2	TBL3	TBP	TBPL1	TBR1	TBRG4	TBX1	TBX10	TBX19	TBX2	TBX21	TBX3	TBX4	TBX5	TBX6	TBXA2R	TBXAS1	tcag7.1310	tcag7.1314	TCAP	TCEA1	TCEA2	TCEAL1	TCEAL4	TCEB1	TCEB2	TCEB3	TCEB3B	TCERG1	TCF12	TCF15	TCF20	TCF21	TCF25	TCF3	TCF4	TCF7	TCF7L1	TCF7L2	TCFL5	TCHH	TCIRG1	TCL1A	TCL1B	TCL6	TCN1	TCN2	TCOF1	TCP1	TCP10	TCP11	TCP11L1	TCTA	TCTE1P	TCTN1	TCTN2	TCTN3	TDG	TDGF1	TDO2	TDP1	TDRD3	TDRD7	TDRKH	TEAD1	TEAD3	TEAD4	TEC	TECTA	TEF	TEGT	TEK	TEKT2	TELO2	TENC1	TEP1	TERF1	TERF2	TERF2IP	TERT	TES	TESC	TESK1	TESK2	TETRAN	TEX10	TEX11	TEX12	TEX13A	TEX13B	TEX14	TEX15	TEX2	TEX261	TEX264	TEX28	TF	TFAM	TFAP2A	TFAP2B	TFAP2C	TFAP2D	TFAP4	TFB1M	TFB2M	TFCP2	TFCP2L1	TFDP1	TFDP2	TFDP3	TFE3	TFEB	TFEC	TFF1	TFF2	TFF3	TFG	TFIP11	TFPI	TFPI2	TFPT	TFR2	TFRC	TG	TGDS	TGFA	TGFB1	TGFB1I1	TGFB2	TGFB3	TGFBI	TGFBR1	TGFBR2	TGFBR3	TGFBRAP1	TGIF1	TGIF2	TGM1	TGM2	TGM3	TGM4	TGM5	TGM6	TGOLN2	TGS1	TH	THADA	THAP1	THAP10	THAP11	THAP3	THAP4	THAP7	THAP9	THBD	THBS1	THBS2	THBS3	THBS4	THEG	THEM2	THG1L	THNSL1	THNSL2	THOC1	THOC2	THOC5	THOC6	THOC7	THOP1	THPO	THRA	THRAP1	THRAP2	THRAP3	THRAP4	THRAP5	THRB	THSD1	THSD4	THSD7A	THTPA	THUMPD1	THUMPD2	THY1	THYN1	TIA1	TIAF1	TIAL1	TIAM1	TIAM2	TICAM1	TICAM2	TIE1	TIGD1L	TIGD6	TIMELESS	TIMM10	TIMM13	TIMM17A	TIMM17B	TIMM22	TIMM23	TIMM44	TIMM50	TIMM8A	TIMM8B	TIMM9	TIMP1	TIMP2	TIMP3	TIMP4	TINAGL1	TINF2	TINP1	TIPARP	TIPIN	TIPRL	TJAP1	TJP1	TJP2	TJP3	TK1	TK2	TKT	TKTL1	TLE1	TLE2	TLE3	TLE4	TLE6	TLK1	TLK2	TLL2	TLN1	TLN2	TLOC1	TLR1	TLR2	TLR3	TLR5	TLR6	TLR7	TLX1	TLX2	TLX3	TM2D1	TM2D3	TM4SF1	TM4SF20	TM4SF4	TM4SF5	TM6SF1	TM6SF2	TM7SF2	TM7SF3	TM7SF4	TM9SF1	TM9SF2	TM9SF3	TM9SF4	TMBIM1	TMBIM4	TMC5	TMC6	TMC7	TMCC1	TMCC2	TMCO1	TMCO3	TMCO6	TMED1	TMED10	TMED2	TMED3	TMED5	TMED7	TMED9	TMEFF1	TMEM1	TMEM100	TMEM104	TMEM106B	TMEM106C	TMEM109	TMEM11	TMEM110	TMEM111	TMEM112	TMEM112B	TMEM115	TMEM118	TMEM121	TMEM123	TMEM126B	TMEM127	TMEM131	TMEM132A	TMEM134	TMEM135	TMEM140	TMEM142B	TMEM143	TMEM144	TMEM147	TMEM149	TMEM14A	TMEM14B	TMEM156	TMEM158	TMEM159	TMEM160	TMEM161A	TMEM165	TMEM168	TMEM16A	TMEM16B	TMEM16C	TMEM16K	TMEM176A	TMEM176B	TMEM177	TMEM180	TMEM183A	TMEM184B	TMEM186	TMEM187	TMEM189-UBE2V1	TMEM19	TMEM2	TMEM22	TMEM24	TMEM28	TMEM30A	TMEM30B	TMEM33	TMEM34	TMEM35	TMEM38B	TMEM39A	TMEM39B	TMEM4	TMEM40	TMEM41B	TMEM43	TMEM45A	TMEM47	TMEM48	TMEM49	TMEM5	TMEM50A	TMEM50B	TMEM51	TMEM53	TMEM57	TMEM59	TMEM59L	TMEM62	TMEM63A	TMEM66	TMEM70	TMEM8	TMEM80	TMEM87A	TMEM92	TMEM93	TMEM97	TMEM9B	TMEPAI	TMF1	TMLHE	TMOD1	TMOD2	TMOD3	TMPO	TMPRSS11D	TMPRSS11E	TMPRSS2	TMPRSS3	TMPRSS5	TMPRSS6	TMSB10	TMSB4Y	TMSL8	TMUB2	TNC	TncRNA	TNF	TNFAIP1	TNFAIP2	TNFAIP3	TNFAIP6	TNFAIP8	TNFAIP8L1	TNFRSF10B	TNFRSF10C	TNFRSF10D	TNFRSF11A	TNFRSF11B	TNFRSF12A	TNFRSF13B	TNFRSF14	TNFRSF17	TNFRSF1A	TNFRSF1B	TNFRSF21	TNFRSF25	TNFRSF4	TNFRSF6B	TNFRSF8	TNFRSF9	TNFSF10	TNFSF11	TNFSF12	TNFSF13	TNFSF14	TNFSF15	TNFSF18	TNFSF4	TNFSF5IP1	TNFSF8	TNFSF9	TNIK	TNIP1	TNIP2	TNIP3	TNK1	TNK2	TNKS	TNKS2	TNMD	TNN	TNNC1	TNNC2	TNNI1	TNNI2	TNNI3	TNNI3K	TNNT1	TNNT3	TNP1	TNP2	TNPO1	TNPO2	TNPO3	TNR	TNRC15	TNRC21	TNRC4	TNRC5	TNRC6B	TNS1	TNS3	TNS4	TNXB	TOB1	TOB2	TOE1	TOLLIP	TOM1	TOM1L1	TOM1L2	TOMM20	TOMM22	TOMM34	TOMM40	TOMM7	TOMM70A	TOP1	TOP2A	TOP2B	TOP3A	TOP3B	TOPBP1	TOPORS	TOR1A	TOR1AIP1	TOR1B	TOR3A	TOX	TOX3	TOX4	TP53	TP53AP1	TP53BP1	TP53BP2	TP53I11	TP53I3	TP63	TP73	TPBG	TPCN1	TPD52	TPD52L1	TPD52L2	TPI1	TPK1	TPM1	TPM2	TPM3	TPM4	TPMT	TPO	TPP1	TPP2	TPPP	TPPP3	TPR	TPRKB	TPSAB1	TPSB2	TPSD1	TPSG1	TPST1	TPST2	TPT1	TPTE	TPX2	TRA@	TRA2A	TRAC	TRADD	TRAF1	TRAF2	TRAF3	TRAF3IP1	TRAF3IP2	TRAF3IP3	TRAF4	TRAF5	TRAF6	TRAFD1	TRAIP	TRAK1	TRAK2	TRAM1	TRAM2	TRAP1	TRAPPC2	TRAPPC2L	TRAPPC3	TRAPPC4	TRAPPC6A	TRAT1	TRBC1	TRBV21-1	TRD@	TRDMT1	TRDN	TREH	TREM1	TREM2	TREML2	TREX1	TRGC2	TRGV7	TRGV9	TRH	TRHDE	TRHR	TRIAP1	TRIB1	TRIB2	TRIB3	TRIM10	TRIM13	TRIM14	TRIM15	TRIM16	TRIM17	TRIM2	TRIM21	TRIM22	TRIM23	TRIM24	TRIM25	TRIM26	TRIM27	TRIM28	TRIM29	TRIM3	TRIM31	TRIM32	TRIM33	TRIM34	TRIM36	TRIM37	TRIM38	TRIM44	TRIM45	TRIM46	TRIM48	TRIM49	TRIM5	TRIM52	TRIM62	TRIM66	TRIM68	TRIM8	TRIO	TRIOBP	TRIP10	TRIP11	TRIP12	TRIP13	TRIP4	TRIP6	TRIT1	TRMT1	TRMT12	TRMT5	TRMU	TRO	TROAP	TROVE2	TRPA1	TRPC1	TRPC3	TRPC4	TRPC4AP	TRPC5	TRPC6	TRPC7	TRPM1	TRPM2	TRPM3	TRPM4	TRPM6	TRPM8	TRPS1	TRPV1	TRPV2	TRPV4	TRPV5	TRRAP	TRSPAP1	TSC1	TSC22D1	TSC22D2	TSC22D3	TSC22D4	TSEN2	TSEN34	TSFM	TSG101	TSGA10	TSHB	TSHR	TSHZ2	TSKS	TSKU	TSN	TSNAX	TSNAXIP1	TSP50	TSPAN1	TSPAN12	TSPAN13	TSPAN14	TSPAN15	TSPAN2	TSPAN3	TSPAN31	TSPAN32	TSPAN4	TSPAN5	TSPAN6	TSPAN7	TSPAN8	TSPAN9	TSPO	TSPY1	TSPYL1	TSPYL2	TSPYL5	TSR1	TSR2	TSSC1	TSSC4	TSSK1B	TST	TSTA3	TTBK2	TTC1	TTC12	TTC13	TTC15	TTC17	TTC19	TTC21B	TTC22	TTC23	TTC26	TTC27	TTC28	TTC3	TTC30A	TTC31	TTC33	TTC35	TTC4	TTC9	TTF1	TTF2	TTK	TTLL1	TTLL12	TTLL3	TTLL4	TTLL5	TTLL7	TTN	TTPA	TTR	TTRAP	TTTY1	TTTY15	TTTY2	TTTY9A	TTYH1	TUB	TUBA1A	TUBA1B	TUBA1C	TUBA3C	TUBA3D	TUBA4A	TUBA4B	TUBA8	TUBAL3	TUBB	TUBB1	TUBB2A	TUBB2B	TUBB2C	TUBB3	TUBB4	TUBB4Q	TUBB6	TUBD1	TUBG1	TUBG2	TUBGCP2	TUBGCP3	TUBGCP4	TUBGCP5	TUFM	TUFT1	TUG1	TULP1	TULP2	TULP3	TULP4	TUSC2	TUSC3	TUSC4	TUT1	TWF1	TWF2	TWIST1	TWISTNB	TWSG1	TXK	TXN	TXN2	TXNDC1	TXNDC13	TXNDC14	TXNDC15	TXNDC3	TXNDC4	TXNDC5	TXNDC9	TXNIP	TXNL1	TXNL4A	TXNL4B	TXNRD1	TXNRD2	TXNRD3	TYK2	TYMS	TYR	TYRO3	TYROBP	TYRP1	TYW1	U00956	U03115	U05589	U06715	U08626	U09366	U19178	U19348	U19495	U1SNRNPBP	U20428	U25771	U2AF1	U2AF2	U31110	U34846	U34919	U35622	U38460	U39196	U43279	U43604	U47924	U50073	U50277	U51007	U52827	U56725	U62317	U62325	U62858	U62966	U63542	U66059	U66061	U79277	U79293	U79295	U79300	U79301	U79458	U80139	U80164	U80737	U80761	U80764	U80766	U80771	U80773	U82303	U82306	U85943	U85978	U85992	U87229	U87460	U88898	U88968	U89358	U90917	U92014	U92027	U92706	U92992	U96291	UAP1	UAP1L1	UBA52	UBAC1	UBAP1	UBAP2	UBAP2L	UBASH3A	UBB	UBBP1	UBBP2	UBC	UBD	UBE1	UBE1C	UBE1DC1	UBE1L	UBE1L2	UBE2A	UBE2B	UBE2C	UBE2D1	UBE2D2	UBE2D3	UBE2D4	UBE2E1	UBE2E3	UBE2G1	UBE2G2	UBE2H	UBE2I	UBE2J1	UBE2L3	UBE2L6	UBE2M	UBE2N	UBE2NL	UBE2O	UBE2Q1	UBE2S	UBE2V1	UBE2V2	UBE2W	UBE2Z	UBE3A	UBE3B	UBE3C	UBE4A	UBE4B	UBFD1	UBIAD1	UBL3	UBL4A	UBL5	UBN1	UBOX5	UBP1	UBQLN2	UBQLN3	UBR2	UBR4	UBR5	UBTD1	UBTF	UBXD1	UBXD2	UBXD6	UBXD7	UBXD8	UCHL1	UCHL3	UCHL5	UCHL5IP	UCK2	UCKL1	UCN	UCP1	UCP2	UCP3	UCRC	UEVLD	UFC1	UFD1L	UFM1	UGCG	UGCGL1	UGCGL2	UGDH	UGP2	UGT1A1	UGT1A3	UGT1A6	UGT1A8	UGT1A9	UGT2A1	UGT2A3	UGT2B15	UGT2B17	UGT2B28	UGT2B4	UGT8	UIMC1	ULBP1	ULBP2	ULK1	ULK2	ULK4	UMOD	UMPS	UNC119	UNC119B	UNC13B	UNC45A	UNC50	UNC5C	UNC5CL	UNC84A	UNC93B1	UNG	UNGP2	UNKL	UPB1	UPF1	UPF2	UPF3A	UPF3B	UPK1A	UPK1B	UPK2	UPK3A	UPK3B	UPP1	UQCC	UQCR	UQCRB	UQCRC1	UQCRC2	UQCRFS1	UQCRH	UQCRQ	URB1	URG4	URM1	UROD	UROS	USE1	USF2	USH1C	USH2A	USO1	USP1	USP10	USP11	USP12	USP12P1	USP13	USP14	USP15	USP16	USP18	USP19	USP2	USP20	USP21	USP22	USP24	USP25	USP27X	USP29	USP3	USP32	USP33	USP34	USP36	USP39	USP4	USP45	USP46	USP48	USP5	USP52	USP53	USP6	USP7	USP8	USP9X	USP9Y	USPL1	UST	UTF1	UTP11L	UTP14A	UTP14C	UTP18	UTP20	UTP3	UTP6	UTRN	UTS2	UTX	UTY	UVRAG	UXS1	UXT	VAC14	VAMP1	VAMP2	VAMP3	VAMP4	VAMP5	VAMP8	VANGL1	VAPA	VAPB	VARS	VASH1	VASH2	VASP	VAT1	VAV1	VAV2	VAV3	VAX2	VBP1	VCAM1	VCAN	VCL	VCP	VCPIP1	VCX2	VCY	VDAC1	VDAC1P	VDAC2	VDAC3	VDP	VDR	VEGFA	VEGFB	VEGFC	VENTX	VENTXP1	VEZF1	VEZT	VGF	VGLL1	VGLL3	VGLL4	VHL	VIL1	VIL2	VILL	VIM	VIP	VIPR1	VIPR2	VKORC1	VLDLR	VN1R1	VNN1	VNN2	VNN3	VPRBP	VPREB1	VPREB3	VPS11	VPS13A	VPS13B	VPS13C	VPS13D	VPS16	VPS24	VPS26A	VPS28	VPS33A	VPS33B	VPS35	VPS37B	VPS37C	VPS39	VPS41	VPS45	VPS4A	VPS4B	VPS52	VPS53	VPS54	VPS72	VPS8	VRK1	VRK2	VRK3	VSIG1	VSIG4	VSNL1	VSX1	VTCN1	VTI1B	VTN	VWA1	VWF	W02593	W07773	W19676	W22625	W22690	W26966	W37897	W47179	W58757	W60686	W61005	W67744	W73272	W74577	W81196	W85912	W86781	W88821	WAC	WAPAL	WARS	WARS2	WAS	WASF1	WASF3	WASL	WBP11	WBP4	WBP5	WBSCR16	WBSCR22	WDFY3	WDHD1	WDR1	WDR12	WDR13	WDR18	WDR19	WDR21A	WDR23	WDR25	WDR26	WDR3	WDR32	WDR33	WDR37	WDR4	WDR41	WDR42A	WDR43	WDR44	WDR45	WDR45L	WDR46	WDR47	WDR48	WDR52	WDR55	WDR57	WDR59	WDR5B	WDR6	WDR60	WDR61	WDR62	WDR67	WDR68	WDR7	WDR70	WDR73	WDR74	WDR76	WDR77	WDR78	WDR79	WDR8	WDR91	WDSOF1	WDTC1	WEE1	WFDC1	WFDC2	WFDC8	WFS1	WHDC1L1	WHSC1	WHSC1L1	WHSC2	WIF1	WIPF1	WIPF2	WIPI1	WIPI2	WISP1	WISP2	WISP3	WIT1	WIZ	WNK1	WNT1	WNT10B	WNT11	WNT16	WNT2	WNT2B	WNT3	WNT4	WNT5A	WNT5B	WNT6	WNT7A	WNT7B	WNT8B	WRB	WRN	WRNIP1	WSB1	WSB2	WSCD1	WSCD2	WT1	WTAP	WWC1	WWC2	WWC3	WWOX	WWP1	WWP2	WWTR1	X06409	X15786	X55503	X55989	X60592	X61070	X63118	X63966	X69383	X72882	X73110	X77598	X79200	X79782	X79857	X81636	X81637	X84340	X86400	X86401	X87344	X95425	X95746	X97875	X99975	XAB1	XAB2	XAF1	XAGE1D	XBP1	XCL1	XCL2	XCR1	XDH	XIST	XK	XKR8	XKRY	XPA	XPC	XPNPEP1	XPNPEP2	XPNPEP3	XPO1	XPO4	XPO6	XPO7	XPOT	XRCC1	XRCC2	XRCC3	XRCC4	XRCC5	XRCC6	XTP3TPA	XYLB	XYLT1	XYLT2	Y08772	Y09908	Y15014	Y15916	YAF2	YAP1	YARS	YBX1	YBX2	YDD19	YEATS2	YEATS4	YES1	YIF1A	YIPF2	YIPF3	YIPF4	YIPF5	YIPF6	YKT6	YLPM1	YME1L1	YPEL1	YPEL5	YRDC	YSK4	YTHDC1	YTHDC2	YTHDF2	YTHDF3	YWHAB	YWHAE	YWHAH	YWHAQ	YWHAZ	YY1	YY2	Z21818	Z21967	Z23022	Z25437	Z39557	Z73903	Z82202	Z84723	Z93929	Z95126	Z97206	Z97353	Z97630	ZAK	ZAP70	ZBED1	ZBED2	ZBED4	ZBP1	ZBTB1	ZBTB10	ZBTB11	ZBTB16	ZBTB17	ZBTB20	ZBTB22	ZBTB24	ZBTB25	ZBTB3	ZBTB32	ZBTB33	ZBTB38	ZBTB39	ZBTB40	ZBTB43	ZBTB44	ZBTB48	ZBTB5	ZBTB6	ZBTB7A	ZBTB7B	ZBTB7C	ZC3H11A	ZC3H12A	ZC3H13	ZC3H14	ZC3H15	ZC3H3	ZC3H7A	ZC3H7B	ZC3HAV1	ZCCHC10	ZCCHC11	ZCCHC14	ZCCHC2	ZCCHC4	ZCCHC6	ZCCHC8	ZCWPW1	ZDHHC11	ZDHHC13	ZDHHC14	ZDHHC17	ZDHHC18	ZDHHC3	ZDHHC4	ZDHHC6	ZDHHC7	ZEB1	ZEB2	ZER1	ZFAND1	ZFAND3	ZFAND5	ZFAND6	ZFHX3	ZFHX4	ZFP106	ZFP161	ZFP2	ZFP30	ZFP36	ZFP36L1	ZFP36L2	ZFP37	ZFP57	ZFP64	ZFPL1	ZFPM2	ZFR	ZFX	ZFY	ZFYVE16	ZFYVE21	ZFYVE26	ZFYVE9	ZG16	ZHX2	ZHX3	ZIC1	ZIC3	ZIC4	ZIM2	ZKSCAN1	ZKSCAN3	ZKSCAN4	ZKSCAN5	ZMAT3	ZMAT4	ZMAT5	ZMIZ1	ZMIZ2	ZMPSTE24	ZMYM1	ZMYM2	ZMYM3	ZMYM4	ZMYM5	ZMYM6	ZMYND10	ZMYND11	ZMYND8	ZNF10	ZNF107	ZNF117	ZNF12	ZNF124	ZNF131	ZNF132	ZNF134	ZNF135	ZNF136	ZNF137	ZNF14	ZNF140	ZNF141	ZNF142	ZNF143	ZNF146	ZNF148	ZNF154	ZNF155	ZNF157	ZNF16	ZNF160	ZNF165	ZNF167	ZNF174	ZNF175	ZNF177	ZNF180	ZNF184	ZNF185	ZNF187	ZNF189	ZNF192	ZNF193	ZNF195	ZNF197	ZNF20	ZNF200	ZNF202	ZNF204	ZNF205	ZNF207	ZNF208	ZNF211	ZNF212	ZNF214	ZNF215	ZNF217	ZNF219	ZNF22	ZNF221	ZNF222	ZNF223	ZNF224	ZNF225	ZNF226	ZNF23	ZNF230	ZNF232	ZNF233	ZNF235	ZNF236	ZNF238	ZNF239	ZNF24	ZNF250	ZNF253	ZNF257	ZNF259	ZNF26	ZNF263	ZNF264	ZNF268	ZNF271	ZNF273	ZNF274	ZNF276	ZNF277P	ZNF281	ZNF282	ZNF286A	ZNF287	ZNF291	ZNF292	ZNF3	ZNF302	ZNF304	ZNF313	ZNF318	ZNF32	ZNF322A	ZNF323	ZNF324	ZNF324B	ZNF329	ZNF330	ZNF331	ZNF334	ZNF335	ZNF337	ZNF34	ZNF343	ZNF345	ZNF35	ZNF350	ZNF354A	ZNF358	ZNF364	ZNF365	ZNF37A	ZNF37B	ZNF384	ZNF394	ZNF395	ZNF407	ZNF408	ZNF41	ZNF410	ZNF415	ZNF419	ZNF423	ZNF426	ZNF428	ZNF43	ZNF430	ZNF432	ZNF434	ZNF44	ZNF440	ZNF442	ZNF443	ZNF444	ZNF446	ZNF45	ZNF451	ZNF460	ZNF467	ZNF468	ZNF471	ZNF473	ZNF480	ZNF484	ZNF492	ZNF493	ZNF500	ZNF506	ZNF507	ZNF510	ZNF512B	ZNF516	ZNF518	ZNF529	ZNF532	ZNF536	ZNF544	ZNF550	ZNF551	ZNF552	ZNF556	ZNF557	ZNF562	ZNF571	ZNF573	ZNF574	ZNF576	ZNF580	ZNF586	ZNF589	ZNF592	ZNF593	ZNF606	ZNF609	ZNF611	ZNF613	ZNF614	ZNF623	ZNF629	ZNF638	ZNF639	ZNF643	ZNF646	ZNF652	ZNF654	ZNF659	ZNF663	ZNF665	ZNF667	ZNF668	ZNF669	ZNF671	ZNF672	ZNF673	ZNF674	ZNF675	ZNF682	ZNF688	ZNF692	ZNF695	ZNF696	ZNF7	ZNF701	ZNF706	ZNF710	ZNF711	ZNF74	ZNF747	ZNF75	ZNF750	ZNF76	ZNF764	ZNF767	ZNF768	ZNF770	ZNF771	ZNF780A	ZNF783	ZNF787	ZNF79	ZNF8	ZNF80	ZNF804A	ZNF81	ZNF814	ZNF83	ZNF84	ZNF85	ZNF91	ZNF93	ZNHIT1	ZNHIT2	ZNHIT3	ZNHIT4	ZNRF4	ZP2	ZPBP	ZRANB1	ZRF1	ZRF1PS	ZRSR2	ZSCAN16	ZSCAN18	ZSCAN2	ZSCAN23	ZSCAN5	ZSWIM1	ZW10	ZWILCH	ZWINT	ZXDA	ZXDC	ZYX	ZZEF1	ZZZ3	
NHF	-0.8030893	0.3826077	1.4397074	-0.19733435	0.5879617	1.4381533	0.46868852	0.13384691	-0.24226005	-0.9074264	0.15761338	-0.3777055	0.38886127	-0.21425486	0.6291149	-0.5132537	-1.0139508	-0.54555446	-0.30627728	-0.08598195	1.2168131	-1.3198724	0.32299438	0.6920439	1.4078416	-1.1288192	0.44909048	-0.22662175	-0.41944188	-0.65389585	1.8443811	0.4401103	2.5894966	0.37799492	0.63376176	-0.906552	-0.2670777	0.3437473	0.25785664	0.7963792	0.43131325	-0.23691069	-0.70476234	-0.1202764	-0.53278863	-0.006808576	-0.16143984	0.0366053	-0.6293867	-0.22041814	-0.12428519	0.4191203	0.8822408	1.1998678	-0.5794542	1.2434365	-0.3385411	0.65598047	0.55847126	-0.48946926	0.4435795	0.4525581	-1.2810465	-0.57997555	1.0377787	0.85531414	-2.0098495	-0.7307459	0.2597647	-0.26937944	0.08839955	-1.2642386	-1.2841083	0.9488121	1.0331467	-0.3478516	0.37552974	-0.7920761	0.9552641	-0.039788716	1.792872	0.57376546	-1.1126553	0.8614738	0.6872275	-1.0247712	-0.32931453	0.28701866	0.49554312	0.12386992	-0.05830288	-0.5933823	-0.852924	0.031625424	0.91647756	-0.51532465	-0.31282932	-0.12674189	1.4600754	-0.04449924	0.5213829	-0.96633655	-0.29389322	-0.09163955	0.3837596	-0.7164916	-1.456293	-0.8333181	0.31288216	0.5667985	0.36152077	-0.8768193	0.5284143	-0.58455086	0.35288128	0.12693997	0.97342485	-0.9393413	-0.22010365	0.13735045	0.3922772	0.12389642	0.5622679	-1.00101	0.83055556	1.7384192	0.008392113	0.004977138	0.16290736	0.8604751	0.74447435	-0.14134136	-0.13634495	0.9626482	0.029672729	0.3587306	0.33342794	0.3542763	-0.03100507	-0.07696812	0.8751482	0.48472366	0.6577719	0.028603634	-1.1251847	1.1403158	0.73329514	-0.33832633	-1.0643252	0.14954245	0.21455406	1.1146373	-1.0031672	-1.1327255	0.5428622	-0.51163244	0.290911	0.83026713	-0.85009104	0.93260324	0.28831276	0.53074574	0.28950766	-0.4248346	-0.006186296	0.8198836	1.4402564	0.54945946	0.4827612	1.044643	-0.85734266	1.1615103	0.51027685	0.53208715	-0.60700387	-0.029708978	0.62115437	1.8226535	1.3453723	0.2320131	-0.9227344	-0.009614968	-0.941851	0.11318533	0.8920083	-0.4449723	0.8900835	-0.007808218	0.17004861	0.77278286	-0.02106791	-0.44490317	-0.63551515	-0.5160882	-0.6933029	-0.05813671	-0.53937644	0.5059236	0.33852452	-0.8239717	1.0636382	-0.37657017	0.31784442	0.5310318	0.18022123	1.8040687	0.19499287	-0.42892897	0.9575555	1.2224368	0.8825147	0.72801244	0.081415035	1.1540892	0.5612078	0.12752077	0.43926877	0.36053544	1.6461827	0.5842265	0.1098938	0.5341732	0.7570901	-0.23597476	0.05411511	0.8036854	0.16421315	0.63803726	0.7689289	-0.31139016	-0.13335775	-0.1695687	0.60266566	0.9187667	1.7056777	-0.18562542	-0.43096653	0.4661427	0.2620191	-0.44169778	0.37197563	0.33113185	1.6117553	-0.5420136	0.30554503	0.16773848	0.28654325	-0.09311338	0.8659308	0.03218642	-0.058959268	-0.47250596	-0.28574136	-0.13997245	0.059988227	0.3738945	-0.17586069	-0.06737292	-0.389776	0.13481498	-0.07681774	0.009091684	0.4000984	0.294126	0.115399785	-1.01733	-1.0809424	-0.5656188	0.2240192	-1.9344201	-0.09642894	0.46930128	0.9674908	-0.4959134	-0.09590616	0.25076112	-0.9732978	0.084878266	-0.33189908	-1.4102168	0.10577652	0.5237851	1.3272637	-0.11602201	-0.33237883	-0.7929465	-0.7189996	-0.6012862	-0.8708704	-0.039730683	0.11317736	-0.26493883	0.12470043	0.2177832	-0.13641329	-0.47307372	-0.2803492	0.3080557	-0.51329213	-0.23493457	0.7673138	0.73609513	-0.27066112	-1.0610144	-1.7509557	-0.017635617	-0.50299174	-0.29429767	-0.027574096	-0.10839023	-0.27131063	0.25179046	0.74884224	0.5815679	0.44212547	-0.5639179	0.17474018	-0.19627845	0.52609766	0.51241875	-0.41816297	-0.36584753	0.68211883	0.6178759	0.08832646	0.774565	-0.90109086	-0.45147333	0.63132584	-0.056836594	0.7507465	-0.67242306	0.42728585	0.038839262	-0.004144758	0.6115183	-0.075761735	-0.53960544	1.2856452	-0.14480874	0.5701831	-1.1662022	0.18765487	-0.09051886	-0.55968946	0.7724953	2.0869544	0.07528101	0.67991084	0.7990678	0.13783364	-1.6387838	0.54324514	-0.1332134	-0.002912573	0.11074111	-0.07856189	-0.2105044	-0.1877837	1.0604548	-0.6982888	0.83183473	-0.6963886	0.18326163	-0.17406411	1.2447277	0.39015594	0.037480578	0.5430926	0.75131476	0.3588752	-0.8369863	-0.35396641	-0.003845548	0.17097916	0.91329557	0.40914097	0.23786792	-0.59225804	0.95028514	0.24536133	0.77704614	-0.11071889	1.2652067	0.8535806	0.181466	1.1786367	-0.472713	-0.64595926	0.36046833	-1.1532834	1.2383505	-0.08984568	-1.0537559	-0.9304563	-0.0777492	0.64220715	-1.8731055	-0.80563027	-0.68748873	0.36252984	0.11552542	-0.38037708	-0.22040364	0.3570389	0.16250123	-0.12415308	0.048623435	0.11579276	0.039543763	-0.88687027	-0.30407223	-0.08135643	0.6373325	0.010447414	1.653799	0.6103775	1.3636864	0.6149023	0.61015886	0.4666896	-0.29206902	0.4885929	-1.5160247	1.1485988	0.18246712	0.48016703	-0.024110654	-0.91909254	0.34039655	1.1119895	0.3205027	-1.0300701	-0.52436036	-0.017830929	-1.5872605	1.0041798	0.007881433	0.80034804	0.18479598	-0.35353002	-0.053709306	-0.2773626	0.5593308	-0.321223	0.82739276	0.8837963	-0.10226342	0.2517232	1.4278734	-1.7088886	0.4532248	0.009522074	-1.0241001	-2.1794474	-0.75754625	-0.23492913	0.27538958	0.17749375	0.45066324	0.04032886	0.7629979	0.22587276	-0.9366417	-0.76688075	-0.6175652	-0.10256795	-0.09608657	0.33153808	-0.42778435	0.6781144	0.37776557	0.23681195	-0.71056455	0.22322279	-0.3845346	0.2266904	-0.5697267	-0.18484621	1.1605701	0.36964753	1.0723794	-1.4191047	-2.9967332	0.2097058	0.6893766	1.1265936	0.6174369	-0.77535284	-1.1259879	-0.1710968	0.09895744	-0.501221	-0.13472207	-0.37292448	-0.44469517	0.7125116	0.6174679	-0.908479	-0.11551897	-1.9564611	-0.32782266	0.023575768	-1.0657259	-0.5717395	0.21892892	-1.594371	0.46119544	-0.35007343	0.3851331	0.6915514	-0.89733356	0.53325295	1.0555046	0.35611308	1.0176522	-0.24062724	-1.9809647	0.6962115	-0.8492079	-0.41719595	-0.11776501	-0.060916405	-0.73652625	-1.3264989	0.22871593	-1.0256624	0.11973127	1.35E-6	-0.15470773	0.4448788	-0.21648496	-1.3958637	0.05173856	-1.4977139	-1.3267027	-0.58957815	-0.68766695	-0.36179435	0.47011665	0.63241404	-0.8635236	-0.43035558	-0.108262956	-0.35113752	0.071950175	-0.0755258	0.901414	0.17917046	0.3212834	0.40729022	1.0636566	1.8980532	-0.4657379	-1.7205932	-0.031610917	-0.055901982	-1.0652809	0.26397738	0.3105705	0.558665	0.56203973	0.7227491	-0.45436564	0.3173102	0.03841648	-0.5075529	-0.33039275	0.94284236	0.44195026	-0.053126607	0.04929393	0.52440363	-0.15497063	1.9954983	0.384535	0.51466376	-1.03931	-0.83194	0.99962527	0.047632016	-0.98313844	0.28131998	0.13689528	-0.22450463	0.33994895	-0.88751835	0.16671935	0.5896857	0.19391282	2.4405313	1.026297	0.86478394	0.2191732	1.241303	-1.840148	-0.102919675	0.13271071	-0.09107368	1.8957942	0.34621575	0.7854284	-1.3730936	0.7848659	-0.06615535	-0.19602306	-0.29161525	-0.8320769	-0.59158176	0.6641993	-0.15041408	-0.24813561	-0.7925755	-0.24567653	-0.32678887	-0.17057712	0.7277405	0.37362334	0.7151383	-0.41691342	-0.602262	0.7906726	0.099685624	-0.17306773	-0.34593034	-1.2243184	0.21150677	-0.042827394	1.2151364	0.10000789	0.6279801	1.0140395	-0.31240878	0.35497442	-0.07955796	0.4976092	0.5649348	-0.1120723	0.5325746	0.46312112	0.39422485	0.8829176	-0.5084446	-0.5230996	-0.96866876	0.93425584	-0.10161109	0.61559063	0.566879	-0.4417301	0.7314934	-0.35302672	1.0011413	1.6593518	0.09100305	0.76944375	0.50445646	-1.2245117	1.0489722	0.40515685	-0.32776558	0.31120405	-0.5746129	0.14093247	-0.42240572	1.8388709	-0.4125447	-1.1965188	-0.26345477	0.40706787	-7.03E-4	0.14489105	-0.70329726	-0.13631104	0.02333066	-0.9671984	0.44256085	0.13205871	0.250759	0.20419115	0.74823964	-0.05093392	-0.54641396	-0.7973666	-0.07833217	-1.0385302	0.55044436	0.6470322	0.18318032	1.3685886	0.40034872	0.12650703	-1.3939203	-0.309817	0.17552046	-0.13989235	0.8287686	-0.08869482	0.3555184	-0.18492605	-0.44848582	-0.34983414	0.06332891	0.13019352	0.26856136	-1.3264956	0.68704474	-0.06861704	-0.0155277	0.48781788	1.2102507	-0.6804106	0.3282146	0.45337114	-0.3819417	0.04998695	-0.2021373	0.06391321	-0.5694305	0.2673976	0.083465256	-1.3155721	-0.35623223	0.63755065	0.9764448	0.98710054	-0.32637042	-0.4850513	-1.1644075	-0.04547017	-0.5627651	0.64640313	0.23264043	0.03334469	0.25389645	-0.5580027	-0.26669437	-0.7150477	-0.45426044	0.5580296	-0.27659595	-0.42760646	0.5007765	0.8535286	-0.65480036	-0.48576993	-0.66686887	-1.2498351	-0.24946186	0.4087912	0.4200195	0.208389	0.55716306	0.27669394	-0.5323341	0.17830773	0.40515888	-0.5947419	0.4695495	-0.9455989	0.9053403	-1.1578968	-3.80659	0.70609725	-0.17047529	0.32972682	-0.1206975	0.1163306	0.2235514	0.036893647	-0.35805336	-0.3520685	-0.8784069	-0.107812546	-0.21473843	-0.3916606	0.075827405	0.87928855	-0.583757	1.0674231	-0.83597326	-0.6921804	-0.97033566	0.69673806	0.44722545	-0.25715864	0.046071477	0.2306057	-0.122709244	-0.09499661	0.5797421	0.38357747	-0.9286625	-0.15705313	0.28232974	0.010354061	-0.09091262	1.3076723	-0.5099694	-0.005610162	-0.36282027	0.5788126	-0.3019597	-0.036084235	0.16026467	0.36951706	-0.11931663	0.7495437	-0.20337747	-1.1493559	-0.80588126	0.33642188	-1.1232289	-0.40458786	0.053410206	0.5283824	0.21667509	0.4116399	-0.72718334	-0.37549275	0.045363035	1.4281421	0.8865356	-0.26316348	-0.56655824	0.26947197	0.35668066	-0.3985792	0.4258903	-0.008893072	0.6951107	-0.2309609	-1.2196792	-0.31337675	0.37390283	0.37015384	-0.5173294	-0.41896895	0.19624041	1.4041159	-0.21986204	0.16465999	-0.05346767	-0.052603513	0.6265428	0.3528488	0.41139963	-0.92793566	-0.4241549	0.27371255	0.6951849	0.25894967	-0.79459554	-0.38315532	1.1991205	-1.3892535	0.16552149	-0.20778787	-1.7846881	-0.10620481	0.2396522	0.32192647	-0.21033123	-2.3047516	-0.11411859	-0.41926906	-0.59687626	0.3304498	0.14888574	-0.20497634	0.32415643	0.20920202	-0.32497936	0.7865777	-0.33420405	-1.0748998	-0.4771188	-0.15150909	-0.36665583	-0.18046156	0.24761754	-0.46416745	-1.0502859	0.13452846	0.07904006	-1.0007031	0.7366197	-1.0568811	-0.69982004	0.014610549	0.69238585	1.4036205	-0.5088596	-0.41389552	0.94586396	0.912489	2.1820261	0.15489344	-0.4129445	0.8217054	-0.65896344	0.27574813	-0.75883347	-0.40040353	-0.12296194	-0.5677445	0.40825233	0.29958478	-0.086795725	-0.30837828	-1.0789784	-0.5414945	-0.3463047	0.7014481	-8.07E-7	-0.8106449	-0.80876595	0.8776332	-1.5879583	0.13657819	-0.72848356	-0.3094373	0.4101792	0.17809619	0.41749915	0.5936717	0.30208018	-0.07735859	0.7013612	0.004674833	-0.7664783	0.32865652	-0.25717548	0.15482287	0.027989065	0.31541008	-0.017995631	0.34569255	0.47791222	0.3534838	-2.2942438	-1.256755	-0.4207621	-0.1899545	0.69834334	0.32065156	-0.85655296	-0.33773655	-0.14967446	0.34769484	-0.11604003	-0.002484918	-0.08522135	0.7569866	0.9871607	0.09716201	-1.686186	-2.3535836	0.685389	1.7350751	-0.7355737	1.1646757	0.9635073	0.659372	0.90323853	0.18826546	-0.8970878	-0.15360785	0.23081464	-0.15626968	-0.30776113	1.0441692	0.5578231	-2.155992	-0.027842902	-0.107626855	0.27273253	1.5425761	0.44770682	-0.9876168	-0.912186	-1.3544639	-0.5015324	-1.308682	0.43595484	0.5838652	1.1143346	-0.0695466	-0.69303197	0.9693997	-0.18310298	1.3879409	0.75968313	0.112579234	0.9539364	-0.8658105	0.3075242	-0.27203137	-1.4085038	0.1934948	0.41058114	0.20692524	0.7413998	0.61573637	-0.04086479	0.99774015	0.018395513	1.3894963	-0.36052412	0.37200144	-0.5934385	-0.33969223	-0.17206123	0.9064482	0.8481388	-0.46733436	-0.051907104	-0.29884687	-1.1045166	-0.7300724	-1.2221401	1.5248668	-1.7364963	-0.5805788	-0.7478905	-0.039858695	-0.728734	-2.00293	0.9403909	-1.0691965	-0.6026994	-0.39826727	0.31792635	0.00832999	0.5549795	-0.23162796	0.38477296	-0.52045846	-1.2273779	-0.68019515	0.31040484	0.41158065	-1.0260704	-0.8770275	-0.6123729	1.0423287	0.31058073	-0.78002465	0.51999086	0.13023223	-0.22509696	-0.830962	-1.7721934	-1.3825909	0.5624721	0.44704783	0.18598181	0.59177727	0.96014535	0.634107	-0.21833706	0.43361554	0.035339013	-0.22810365	-0.06382696	0.41532063	-0.7153983	0.07519153	0.49758452	-0.06995559	0.29598558	0.5441752	0.5318851	-0.3373841	0.57874554	-0.59457254	-0.39835468	-0.84405553	-1.7112201	1.4764848	-0.006078123	0.5914199	-0.80768675	-1.5487572	-0.693447	0.13433528	0.008417114	-0.5572679	-1.0689731	-0.109586135	-0.7887741	-1.2723582	0.32661882	0.24711263	0.10112655	0.24291843	0.19839561	0.3460629	-0.4154056	1.0833031	1.4513327	0.016953344	0.89254117	-1.619093	0.57517445	-0.047448605	0.20009498	0.11193926	-0.81300294	-0.1620891	-0.22313268	-0.75203687	0.12048096	-2.1273174	-1.0015824	0.13019857	-0.028056951	0.13858624	-0.5481873	0.37638256	0.046764143	-0.11803168	-0.60013694	0.9736739	0.6968882	-2.3039281	-0.08261465	-0.8112	-1.3252752	0.5236066	-0.001468503	-0.054667007	0.69427687	-1.1576953	0.5003627	-0.37352964	-0.21977223	-1.6363921	0.21218492	-0.09953663	0.18983002	-0.94149727	0.10358394	1.202672	0.2179484	-0.12139138	0.23973256	0.042651385	-0.4478044	0.8415357	-0.016123928	-0.53469336	-0.26961973	1.2347597	0.90161026	0.16642565	0.17320323	-0.23036668	0.63449633	-0.5896527	-0.9742113	0.54343307	0.66933024	-0.25248182	1.9042171	0.80992496	0.87823486	-0.48054412	-0.41808173	0.047320753	0.66780645	-0.028826047	0.43412796	-0.32298613	0.507423	1.1928235	-0.24682252	-1.3761764	-0.3860095	-0.9988362	1.0709677	0.3513569	-0.10571039	0.79494166	0.34809354	0.9625327	-0.2676163	-0.5948678	-0.62052506	-1.1194383	0.21356079	-0.93517685	-0.25517645	-0.52192485	0.19801001	-0.68097925	0.17493217	-0.11519851	0.5604303	0.69566184	-0.12676644	-0.11767639	-0.7979533	0.11710465	-1.0053135	-0.17352925	-1.3962216	-0.6761817	-0.5413311	0.50851834	0.55009294	-1.2010576	0.6487475	0.12908472	-1.5921369	1.0928652	1.3450685	1.3937999	-0.1089312	-0.6089072	-0.6011171	-0.164791	-0.5489005	-0.31977016	1.2907883	1.6203597	-0.19973187	0.503564	0.6445669	1.3598915	0.00864848	0.6707712	0.9426611	0.6754655	-0.46111032	0.6056806	0.18688253	-0.0902633	-0.26251754	0.21549551	1.0149602	0.1480285	-0.49920315	0.7412554	-1.2963619	-1.0777465	0.240917	-1.013619	0.9687029	0.10035442	0.10984397	0.26857117	-0.81205	-1.1433903	-0.37442106	0.8507105	0.10231906	0.49485168	-0.03295611	-0.48895627	0.6999738	0.6084872	-1.5880527	-0.3504364	-0.007123979	0.33180046	0.20778309	-0.16889301	-1.1098387	-0.35021332	0.47986427	0.31332442	0.6563827	0.51118946	0.96527994	0.36112666	-0.58125263	-0.44997332	0.02439948	0.45346656	0.450003	0.91153044	-0.8296815	-0.37482253	0.24224906	0.003125519	0.18836562	0.28612733	-0.512384	0.52024055	-0.60945153	0.31868276	-0.8142967	0.967644	-0.56717753	-0.45783296	0.20606694	-0.35164315	-0.016492395	-0.9490282	0.49056348	-0.86326367	-0.32196653	-0.3828322	-0.423175	0.6473108	0.14094278	0.4825514	-0.30645868	0.1789318	-0.888951	1.3254822	-0.3143553	0.19356792	-0.09507381	-0.7580661	-1.2294505	-1.267181	0.04633498	-1.048553	-0.20390815	1.2144567	0.77453107	0.6099011	-0.099876456	-0.38380933	0.45281804	-0.18622401	0.21631387	-0.9610333	0.18878174	0.42524073	-0.36118257	-1.1820756	-0.39951152	-0.051195696	0.22853799	-0.6378544	0.40303296	-0.5040659	-0.065191686	0.60953355	0.5562434	-0.6003655	1.4489785	-0.24868739	-1.1792679	-0.57726336	-0.034285728	0.17165746	-0.27876356	0.74123514	-0.5366656	0.097499	-0.011655581	-0.8032861	-0.5286029	-1.2141563	-0.29718977	0.3582385	0.48276618	-0.27074617	0.37055954	-1.2856115	0.72971827	-0.23860547	1.0887334	0.40933383	0.076329	-0.28052402	0.26307923	0.3105759	0.8075494	0.09678833	0.68312573	0.59223163	-0.415951	-0.024741955	0.890407	0.49748886	-0.8480992	-0.19992694	0.7410206	0.7388208	0.71411186	0.006334969	-0.40398866	0.13363622	0.13255501	0.90869904	0.3734564	0.479618	-0.36171305	0.23806849	-0.60232514	-0.29076147	0.5787969	-0.5914962	2.0969	0.53152263	0.99449563	-0.06560948	0.23672166	-0.032113418	0.12709628	0.43563244	1.3219563	0.84043807	1.2865674	-0.5238857	-0.029842107	0.047184724	0.19210225	0.23737751	0.97018224	-1.2191564	-0.5564469	0.32632196	0.22828619	-0.16497146	0.27756235	-0.6806568	-0.86262023	-0.4288497	0.1589277	1.6929632	-0.18497834	1.2945743	0.22302277	0.34683034	0.3918976	0.25773633	-0.014861706	0.7456448	-0.8951923	-1.2416987	0.7999817	0.09147307	-0.5620826	0.31702802	-0.5900243	-0.37184623	-0.35731587	0.61110306	-0.70279026	-1.3974007	0.54067665	0.7953216	-0.53518593	0.51820517	0.4064763	0.7193741	0.17403312	-0.40671268	0.6306055	0.59645176	0.66873235	0.21717457	0.57257265	-0.3222188	-0.45564225	-1.4854203	-0.72465837	-0.3296571	0.1721362	-0.15766978	0.22838898	-0.07717831	-0.58967835	0.3160204	-0.23696053	-0.71241647	-0.6144826	0.5700004	0.4081143	0.91543573	0.13955438	-0.059995126	0.06777788	0.10021723	0.12882385	-0.7713622	0.8539944	-0.6315204	0.3301452	0.05959963	0.32987794	-0.24674495	0.050334003	-0.68110186	-0.022327973	0.118387826	-0.09822238	-0.54528064	-0.769932	0.61786515	0.40070203	-0.75463843	0.13509269	2.1478581	-0.38400522	0.1370975	1.1986508	1.5956105	-0.5950973	0.6322825	0.3962721	-0.041915115	-1.0418385	0.7641161	-0.94627506	0.5318659	-0.18681297	-0.02651589	0.61805254	-1.0384763	-0.28168932	0.20219228	-1.4883654	0.62556857	-0.89565605	-0.33568966	-0.7043931	-0.02455162	-1.7649784	0.23258677	-0.4329266	1.7592099	0.41015276	0.001464357	0.48469904	-0.15551725	-0.90729207	-0.2638613	0.107883714	0.3900981	0.16385242	0.27395552	0.43323907	0.6202052	0.1732464	0.46396816	-0.21936736	0.12504636	-0.42295367	-0.5556938	-0.13355608	-0.3121257	-0.19580495	1.071149	0.7554444	0.51267886	0.5140429	0.097296156	-0.17684872	-0.012889445	-9.8E-4	-0.7158158	-0.50336045	-0.15806676	-0.19303955	0.14394899	0.28559572	1.1993456	0.49899712	0.6766518	0.48374104	0.3014707	-0.19055559	0.74353296	0.23366678	0.3105905	-0.18018435	-0.39684725	0.25707647	-0.70472425	0.4206061	0.015358682	0.5912371	0.5364048	-0.15107107	-0.71472776	0.5663871	-0.7995319	2.4086535	0.3415091	0.29457614	0.3226131	0.19178252	0.5848543	-0.1972141	0.009095431	0.9659117	-0.31475422	-0.16745345	0.58572114	0.07113828	0.39033058	0.11690227	0.90385056	0.09809766	0.18304676	0.067132205	0.12727411	1.5048355	-0.5010094	0.14632222	0.5671844	-1.1388111	0.6078402	-0.37310565	-1.244275	0.74608326	0.7713701	0.050580256	-0.012387195	0.12659618	1.4371876	-0.7528967	0.8443978	-0.2313524	-0.9888338	0.4387061	0.2943738	1.3276963	-0.6102947	-0.6508042	-0.99418193	-0.43008012	0.6477356	0.022612281	0.4763032	-0.85602736	-0.4053743	-1.24434	0.23258395	-0.411229	-0.14231412	-0.4419064	-0.269278	-1.5121433	1.2581927	0.7949014	0.6173241	-1.2918696	1.0951043	0.7934138	0.34836584	0.13804342	0.17123197	-1.2872523	-0.29897767	-0.35193592	0.33412385	-0.74848676	0.32806444	-0.7644268	0.50032413	2.0907657	0.2804007	0.8955836	0.7298386	-0.608564	-0.11054164	0.24649681	-0.46239737	0.77734554	0.043466244	0.5096803	0.623656	-0.32698315	-0.23395772	0.44770432	0.55050194	1.0366781	0.93554896	0.9554656	-0.1035499	0.07703065	-0.65522224	0.42024073	-0.1524963	-0.960961	-0.116607584	0.2984962	0.87229043	-0.8290136	0.40230563	-0.5908438	-0.7285808	0.44888195	-1.8929082	0.19274901	1.1588744	-0.5409695	0.024682986	-0.8422643	0.1175903	-0.8252198	0.69848084	0.2094587	0.50868267	1.6332263	0.043695558	0.21028681	0.2644661	0.30825692	-0.30555817	0.43788323	0.2787451	0.19291408	-1.3293921	-1.8941345	-0.020363873	-0.58578795	-0.6214168	-0.9327304	-0.16703981	0.09777999	-0.483252	-0.32315683	-0.33213022	0.2792226	1.2744817	0.087369524	0.015699176	-0.34680563	-0.88472867	0.099370874	0.03459396	-0.15630925	0.008772574	0.18727328	-8.86E-4	0.5643936	-1.2379383	-0.1333432	-1.5673498	0.17950249	0.6717885	-0.7263928	-0.5150608	0.12969583	0.46238962	0.3718387	0.6751191	1.1459533	-0.68314326	-0.66351086	-0.28474072	-0.25945583	-1.3500723	-1.075255	-1.0717766	0.35019103	-0.7127628	-0.17494057	1.6055815	-0.26905975	0.6452287	-0.82259995	-1.3376945	0.17897287	-0.115965605	0.082768224	0.1895521	-0.2829334	-2.703355	-0.98022914	-1.9722582	0.29127154	0.6518244	-0.10979713	-1.5712059	-0.0327191	-0.887475	-1.8471352	-0.27534065	-0.5781958	-0.3087124	0.36527717	0.6418156	0.587791	-0.5606447	-1.7999519	0.042130746	-0.7478985	-0.40542907	-0.67116493	-1.2019105	-0.8757474	-0.6747538	-0.26763588	0.07733359	0.021460129	0.4089696	-1.2204187	-0.76826245	-0.45130137	-0.11765711	-0.6607427	-0.16067435	0.446	-0.15861122	0.57476133	-0.9497198	0.21785948	1.022311	-0.5012026	0.35213	-0.95482904	0.22600792	-1.3837428	-0.6625879	-0.06580008	-0.6554942	0.6172055	-0.5347044	-0.32960027	-0.31822962	-1.000893	0.07685981	-0.276628	-0.25714448	0.78978354	-0.55536276	0.27838567	1.0859245	0.2172618	-0.7162111	-1.7699026	-0.70778906	0.35264787	0.277714	0.19210516	0.08092637	-0.04763916	0.41760433	-1.9394462	-0.7608663	-0.49490443	-1.2102748	1.5598679	0.3560475	-0.58188707	-0.7272786	-0.9291237	0.6313328	-0.65167016	-1.4510972	-0.04712078	-0.86299795	-0.7189303	-0.39219517	0.5462171	-0.003869965	0.089878775	0.16751216	-1.4660577	0.04270923	0.18213099	-0.29099214	0.34621778	0.5077595	-0.3916001	0.49963403	0.46742332	2.6592243	-1.1476221	0.8842013	-0.48238504	0.69445693	-0.5426816	-0.14239016	0.7533331	0.42298442	0.15326443	-0.21135938	-0.008516741	-0.42751005	-1.5635037	0.48066884	0.1753104	0.93335766	-0.68399394	0.9742786	-0.047856744	-0.23781121	1.5107687	0.88716215	0.25067595	0.4325484	-0.42979774	1.4225769	-0.55574155	0.038028486	0.45050007	-0.5771684	-1.1998466	-1.9060007	0.11911443	-0.37916255	-1.4505291	0.27482575	-1.1201583	-1.8361541	0.5414299	-0.11362761	-0.36710113	-0.40402013	2.048895	-0.97153884	-0.18730205	0.44249675	-0.2652163	-0.55019426	-0.1796411	-0.025821738	-0.101045325	-0.72348493	-0.9019664	-1.1516035	0.094880715	-0.23325698	0.024625214	-0.7008044	0.47624245	-0.23674755	-0.9040181	-1.1274977	0.1955519	1.3962122	0.58811665	0.09393448	-0.25268632	-0.18997128	-0.49928704	-0.1304518	0.45920432	-0.5039188	-0.4546395	0.67624396	0.16063195	-1.6647834	0.27458242	1.959236	0.3544266	-1.231879	0.532036	-0.2404828	-0.8563724	-0.04258222	0.38632137	-0.22503363	0.37376046	-0.13655524	0.8185474	-0.15583497	-0.7286399	1.114004	0.10064569	-1.0122263	0.14929841	0.16525373	-0.62816286	-0.83955514	-0.04965219	-0.5943119	1.4585155	-0.6608473	-1.8919129	-0.44631884	-0.34034014	0.9229195	-1.2080281	-0.81005645	-0.31856546	0.31745696	-1.289836	0.4583486	-0.21683194	0.7733516	-1.1300737	0.33543476	-0.3597359	0.3233601	-0.1036366	-0.95016605	0.35751686	-0.85904586	0.46604908	1.2116886	-0.73562175	-1.2084947	-0.08064636	-0.6847766	-0.7540561	1.2207683	-1.1183227	-0.50925356	0.008889908	-0.749231	-0.32064748	-1.4991425	-0.3336748	-0.36964047	0.5584279	-0.12827978	-0.7805261	-0.35053805	-0.79372615	0.79153645	0.1483662	-0.3720148	0.115165904	-1.42941	0.14378272	0.1596145	1.3767848	0.531247	-0.25630602	-0.3173718	0.6546507	0.4605964	-0.12538265	0.3108649	0.4415861	0.5715312	0.47548926	0.37646106	0.52976626	0.102210574	0.09622582	0.8898055	-0.7458495	0.16749728	-0.43903872	0.59595853	-0.21376906	0.226309	-0.28369546	-1.1743972	-0.86264503	-0.69562835	-0.47881696	-0.45423537	0.32844937	0.2924977	0.45755744	-0.19249743	-0.32947928	1.0777742	0.6866197	0.6816555	-0.8205167	0.47554916	-1.1310658	0.7605478	0.8498124	-0.49262527	-0.35434493	1.2066166	-0.61037785	1.9984901	-0.1093857	0.46669653	0.45066753	-0.27226937	-0.77131057	0.5146199	-0.7511828	0.30712786	-0.26753336	0.3337541	-0.9107366	0.53029746	-0.07217414	-0.9054225	0.28574896	0.009983956	0.107556105	-0.50480735	0.071007006	0.501143	-0.3177625	0.77639574	1.0713319	-0.12421562	-0.7371456	0.4045328	0.7931793	-0.046282545	0.40997076	-0.14461634	0.6191498	0.8077069	-0.5473087	0.095772326	1.0807796	-0.32291073	1.3131583	-0.9035674	0.3874754	-0.5038564	-0.93231326	0.28292558	-0.0414563	0.25083238	-0.5735527	-0.47705266	0.96225464	-0.21119979	-0.23724133	0.059115615	1.0586525	-2.631316	-0.30490914	-2.6446204	-0.7631625	0.5510587	0.3302089	0.58333087	-0.31950894	-0.33513796	0.4360766	-1.1621735	-1.4103001	-0.3599921	0.36453393	0.5817446	0.3273319	0.19223224	0.59883237	0.9336236	-0.14204909	0.80540025	0.021836001	-0.4113685	1.0044879	0.6410431	-1.1143445	0.7482249	1.1843777	1.676939	-0.504139	0.515027	0.38426706	-0.086151116	-0.56977385	-0.025377875	0.2045822	0.77958775	0.6846271	-0.3757494	0.16153178	0.37309185	-1.2443159	0.4653141	1.6531266	0.18910515	0.37126166	-1.1940043	-0.071675226	-0.5150506	0.8629612	0.5115565	1.6980547	2.049115	-0.07276295	0.5573064	0.30039057	-0.012116242	1.5056932	-1.906618	-2.1112585	-0.26972055	-0.54362017	0.39112687	-0.2780227	-0.31861505	-0.08108361	-0.28130558	0.1394308	0.16394491	-0.725904	-0.21019499	-1.3800986	0.028256994	0.96617156	-1.0131493	0.5449264	0.1994703	0.18749605	-1.7300622	1.1531161	-1.6277649	-0.5469568	0.1144017	-0.612436	0.5903822	0.4779567	-0.09660378	0.84748137	1.2996296	-0.194654	-0.18676272	-0.8749496	0.5760899	1.1940818	0.33305418	-0.1190104	0.025956267	0.61072385	0.05182794	0.24461627	0.16610745	-0.5698137	-0.886777	-0.04907037	-1.8761683	0.50871265	-0.7408987	0.09608262	0.82434225	0.13727923	0.709319	0.7048722	-0.18814413	1.3692414	1.171706	-0.21659467	0.37725827	0.35267898	0.6101924	1.269637	0.27798676	-0.9579029	0.55483955	-0.012869857	-0.9221398	0.56162304	0.11545315	0.13491786	0.6541367	0.35440612	0.41410425	-0.36313018	-0.29168913	1.2414588	0.09885031	-0.62924117	1.1667259	0.3694355	-0.47369567	1.2079996	-0.4066251	-0.0910091	-0.5959424	0.66076547	-1.4024233	0.171544	-0.13579075	-0.51474637	-0.6907911	-0.29339066	0.07889081	0.8255562	0.5071156	0.17811258	-0.10392331	0.3859557	0.18303421	-0.3721129	0.25933892	-0.0759283	0.0510116	-0.20764054	-0.2210583	0.061549626	0.0859423	0.21127033	1.2702937	0.068488225	0.06731729	0.36580786	-0.85423815	0.6290461	0.3158473	1.5756736	-0.82093596	-0.34659952	0.08069201	0.029084066	0.3229166	-1.4236574	0.04071619	-0.7140256	0.278901	-0.21605343	0.33798778	0.7796323	-0.9182063	0.8064545	-0.1988016	1.019052	1.3483508	-0.3272922	-0.21058904	-1.0063101	0.48654133	-0.6818619	-1.0730548	0.77371573	1.443201	-1.3039409	0.038850646	-0.21614993	-0.7166563	-0.1443032	-0.087461285	1.806116	0.9497373	0.05885415	-1.1196647	0.29065713	0.17955671	-0.52271944	-0.8385079	0.9630854	0.85756195	1.0388615	0.18955247	0.4531751	-0.28097147	0.68460804	-0.48658645	-0.55527383	0.06559422	-0.22707556	-0.3675384	0.8202979	1.6218337	-0.17912877	-1.010064	-0.40777728	1.1654942	1.0004424	-1.2304598	0.7024858	0.69264746	-0.19794525	-0.18252264	1.0875558	0.4168119	0.24980335	0.6849249	-0.7419183	0.018204642	0.33531424	-0.034148548	-1.2584325	-0.71608377	0.1874369	0.92653376	-1.8789741	-0.25635758	-0.46702105	-0.27176413	-0.7961351	-0.71002996	0.38318518	0.4047204	0.33659956	-0.3931548	-0.7343472	1.5152558	-0.46242577	-0.38446078	-0.960793	-1.6032854	0.7771637	-0.73405683	-0.56633854	-0.05287438	-0.48994386	-0.344392	-0.7717311	-0.061290827	-0.15678813	0.08699381	-0.76036316	-0.21165635	0.36762103	1.1104181	-0.5782865	0.0927714	0.17129111	0.29092667	-0.78504854	-0.628008	-0.22014046	0.08242619	1.3582608	-0.09223821	-0.70468366	-0.38845927	-0.37237948	0.08096528	0.042938035	-1.6770965	0.35109058	-0.054987848	0.050741795	-0.16337495	-0.18268128	-1.4038882	-0.5847896	-1.2411028	1.4016149	-0.7752637	-1.1495342	-0.93558216	-0.2329189	-0.46122557	-1.4372004	-0.286851	-1.0428779	0.5339088	0.6342244	-0.09405457	-0.8466244	-0.3018907	0.016749578	-1.7321905	-0.13749236	0.36023492	-0.08433984	0.17788297	0.8375248	0.9527777	-0.6106519	-0.8577522	2.0049765	0.759895	0.001858365	-0.082064405	-0.33950827	-0.11099634	0.31796482	-0.615617	0.1505199	0.45674402	0.55335	-0.14608213	0.007917978	-0.49265057	0.35127902	0.16793488	0.49697012	-0.33471364	-0.10197218	-0.6200986	-0.09505197	-0.26764584	0.2026817	-0.24115571	1.1866322	-0.006540249	0.6064032	-0.752	-0.21076949	1.1183399	-1.8491747	1.1628914	-0.08235645	-1.115391	-0.53037715	-0.078451425	-0.4728502	-0.3170344	0.81026006	1.5799606	1.2536613	-0.2742779	-1.2805651	0.4177787	-0.9912026	-0.6388502	-0.13471614	-0.66886294	0.7854503	-0.94688815	0.43139786	0.21674363	1.2466154	0.7696923	1.0408694	0.076225616	1.200184	0.60363346	0.37703723	1.3546063	0.4154813	-0.72472936	-0.9355499	0.35264564	-0.22547345	-1.3162495	0.9665098	0.44482046	-0.14143568	-1.040653	-0.8288351	0.31827593	0.9187902	0.15724148	0.6887214	0.0753677	1.0646325	-0.14942472	0.41431114	-0.5668678	-0.43092155	-1.1853243	-0.65947795	0.8449717	0.5964873	0.30335468	-0.69701946	0.009588119	1.6388835	0.7732839	-0.08906298	-0.45521018	0.63358146	0.39187273	0.099875525	0.44641984	-0.2155342	0.32792142	-0.8657984	-1.1791384	-0.9812677	-0.39954588	0.60611737	0.6550683	0.32484314	-0.8987262	0.469139	-0.6449134	-0.5012518	-0.21686263	-0.10328574	-0.18464923	-0.5381335	-0.33997482	-0.6466293	-0.6774675	-0.25389504	0.053043734	0.17738241	0.95386994	-0.8038343	-0.11276563	0.3188116	0.27994537	-0.2939228	-0.94957095	-1.3328959	-0.40270084	0.1237487	0.114786305	0.18249609	0.12547585	-0.23658118	-0.17025365	1.8024708	-0.05132071	-0.15171124	0.2098367	-0.93156415	0.7701541	0.6114725	0.0603156	0.07415281	-0.16644433	0.31610462	-0.42385614	1.1909533	0.20214006	-0.33517462	-0.15086241	-0.29646793	1.3465143	0.53329825	-0.005126979	0.17096666	0.6178056	-0.84733343	-0.2481027	-0.05458614	0.15064031	-0.6735755	0.060779065	-1.0117657	-0.29643446	-0.83156115	0.19908364	-0.12910509	0.576178	-0.6304091	1.1230763	1.2523564	-0.79588085	0.117110595	1.072055	0.19377396	-1.4397349	0.2870555	0.120800726	0.2263007	-0.75626683	0.32684526	-0.68579656	0.08541583	-1.8693391	-0.058470234	0.09628653	0.42773998	0.18483062	-0.82091916	1.2588512	0.27813154	0.6159024	-0.12641966	-0.050521433	-0.8611165	-0.9050133	0.5409567	-1.9555138	0.048781525	0.24668139	-0.4519298	0.4108216	0.4450004	0.02763847	-0.20674029	0.31724465	0.2136796	0.29590762	0.0433802	0.15568775	0.04455612	0.26661307	-0.06479514	-0.6110561	0.53815556	-0.29763386	-1.4523762	-0.04647892	0.3746849	0.6987296	0.5508273	0.95356244	0.13946973	-0.7598335	-1.1449307	1.7167906	0.4947447	0.3339774	-0.085974924	-0.53082913	1.4473659	1.1597685	0.07056163	0.6181891	0.002968548	1.021886	0.12305541	1.3206178	0.40471122	0.61977077	0.3003502	0.74463165	-0.8482359	0.33370677	0.82793534	0.83057237	0.617967	0.3922245	0.5208318	0.85979587	-0.18326695	-1.1030191	-0.36702195	0.15394096	1.1027396	-0.38492495	-0.8978698	0.12342419	-0.51490337	0.666521	0.43157184	-0.2231822	-0.34128976	-0.75918585	-0.5509828	-1.0175294	0.3905236	-1.5093327	-0.9351556	0.14484362	1.0694122	-0.33851954	0.66071576	0.58963776	-0.7143569	0.2881462	0.94862515	1.0170511	0.5824721	0.6805374	0.6639728	0.7910452	-0.37280974	-0.18657453	0.35465258	-0.21089107	-0.18965413	-0.69146615	-0.13583517	-0.047036335	-0.2933824	0.52659816	0.012511724	-0.71840286	0.63883585	-0.46042985	0.2607163	0.5189266	-0.24303491	-0.72767127	0.1078126	-0.14375736	-0.4416341	-0.7536035	-0.13586499	0.5049312	0.5435501	-0.5130004	-0.003084721	-0.10521449	1.0293096	0.39033008	1.0186521	0.08657119	-0.01529364	-0.46836185	-0.951783	-1.0739716	-0.050176054	0.4964634	1.9690167	1.3157135	0.46294454	0.70389694	-0.44997057	0.7655821	0.5131504	-0.54240525	1.702283	0.11653042	-0.2505315	-0.99133223	-0.10004414	-1.5619017	-1.7699014	1.0408578	0.35443872	-1.3823158	0.27382836	-0.007164545	0.20513928	-0.23484409	-0.19296697	-0.26472166	0.72225195	0.078383535	0.44639626	-0.42586908	0.48458964	0.17224114	-0.1770762	-0.06389755	0.21834998	-0.12978965	0.6009365	-0.47720712	-0.17966163	-0.3706922	0.5034317	0.5531176	-1.0017759	0.41039178	-0.41794026	1.170135	-0.4260342	0.7648361	0.6721158	0.2706983	0.95104945	1.0684397	0.60352826	-0.31749102	0.101818115	0.08684619	0.7021623	-0.06628411	0.1824616	0.35422817	1.0873629	-1.3419989	-0.103708975	0.060371615	-0.3150221	-2.587392	0.5779093	-1.1458329	0.61264485	-0.7551067	0.4598704	0.23367344	-1.7042973	0.4908495	0.84061533	-0.9918019	-0.8922136	-0.685651	-0.036489334	-0.004659767	0.9734732	0.55118	0.13624184	0.74973494	-0.30115023	0.39000535	0.3885853	1.4900905	1.2403721	0.746802	1.0180078	-0.7868921	-0.9648908	-0.17856582	-0.7219362	-0.9053508	-0.2989343	0.38410687	0.95993495	0.63966304	-0.2433087	-0.25767842	0.10843546	-0.90044713	-0.26355454	-0.5627339	1.8844548	1.0164664	0.1207793	0.9846861	0.41522983	0.4046848	-0.62475497	0.12212694	-0.6544763	-0.24778917	-0.546736	-0.79488814	-0.20973776	-0.17804931	0.31857097	-0.26220024	-0.3131506	-0.2755352	-0.10950873	-0.4419395	-0.59901327	0.27518138	-0.96446955	-3.2365565	-0.30367714	0.46564904	-0.13297217	-0.20089205	-1.2435778	0.08831221	-0.6076462	0.13217454	0.48242542	-0.6512586	-0.43948498	2.0160692	0.50070935	-1.2475615	0.3507249	-0.12530051	-0.22215512	0.5440258	0.71934	-1.2929244	0.19010264	-0.16221033	0.28934816	0.11842963	0.8592171	-0.26463634	-0.16981402	-0.120109044	0.65370166	-0.041591175	-1.2226806	-1.8304642	0.99646133	0.39554515	-0.40776446	0.21438359	-0.39608634	-0.23207933	-0.27680242	-0.4393177	0.55202115	1.208343	0.23273368	-0.2770362	-1.1978079	0.02112879	0.1043523	-0.18660784	-1.1829312	0.20540711	1.2077162	-0.6687314	-0.53922904	0.7671443	0.1761437	0.22569317	-0.89017385	-0.72976327	0.10236356	-1.4851736	-0.045824267	-0.004950455	0.19838805	1.0292845	0.518484	0.61518854	0.4187807	-0.0774662	-0.7049866	-0.32113203	0.23723237	1.4535482	-0.18740772	-1.1393011	-1.2295494	1.0343266	0.18104939	0.529275	0.2211752	1.0512593	-0.8577962	1.2227103	2.4547925	-1.3229475	0.024413312	-0.07075086	1.0560354	0.16638488	1.7072804	0.062145628	0.4937583	1.1889055	0.14735146	-0.30539316	-0.7473596	0.35895523	-0.032763816	-0.7044004	0.18231574	0.38831818	0.18343474	0.063361794	-0.121998765	-0.011813169	-0.26772803	-0.13196702	-0.42724335	0.14061582	0.6971775	1.2492617	0.44460806	-0.33080456	-0.3464806	0.4263042	0.08226424	1.4357594	1.1910989	0.3326679	0.18972008	0.49788603	0.8484021	0.23820183	0.06629148	-0.8339192	0.9217354	-0.22638804	0.20955367	0.4489802	-0.73436683	0.10266575	0.2692072	-0.25435692	0.527548	1.632905	0.22385375	0.23881014	0.56004363	0.043291938	0.37374452	-0.16190588	0.061973963	0.8116843	0.5089868	0.44707665	-0.15228878	0.52120036	0.5649849	0.59171456	-0.027122771	0.40796265	0.41085142	-0.35453734	0.5067932	-0.08528201	2.4793487	1.3341014	0.12685502	0.2452007	-1.2023515	1.0257895	0.3832185	1.8302984	-0.20092408	-0.15546869	0.3288759	-0.74447334	0.523307	0.776481	1.4488772	-0.119644	0.5337501	0.5944887	-0.09681896	0.28278396	-1.0744601	-0.2075579	-0.47380385	0.50162524	-0.17749777	-0.24042265	-0.024211422	0.09443548	-0.93668145	-0.06762368	-0.7125828	1.4037774	-0.11073825	0.3100414	-1.2139027	0.789545	-0.11986652	1.1138086	0.1991521	0.059586734	-0.39398953	-0.8529672	0.3572043	0.12305337	-0.1602905	-0.27178404	0.92305046	0.18715027	-0.24253857	-0.31785738	-0.350303	-0.22583976	0.5650637	-0.1672623	0.07207666	-1.1888852	0.7697531	-1.691094	1.5036365	-0.056954287	1.3904636	-0.024400514	-0.5327337	0.502991	-0.31469294	-0.34773096	0.7517435	-0.38053513	0.43605703	0.439459	-0.5800567	-0.067980595	0.113372	-0.29568407	-0.005759864	0.07027112	-0.42077807	-0.52321243	2.0498223	0.11199714	0.86058104	0.91714734	-0.051310938	-0.36093912	-0.7709781	0.32080808	-0.21730186	0.25559387	2.2839596	0.098994866	0.6294391	-0.45832145	-0.70576644	0.48959664	-0.23076043	1.4613632	-1.0379146	0.25617096	0.38731217	-0.4821531	0.33705196	1.888095	0.04100697	0.015688792	0.579293	-0.05841761	1.2632341	-0.23398137	-0.6274191	0.32495204	1.0009314	0.9690445	0.6344776	0.34882534	-0.5390688	0.031090595	-0.4085064	-1.2777522	0.7451324	-0.5390565	-1.0067153	0.14419046	-1.0682261	-0.12554464	0.39769962	-1.9303734	0.06759689	0.385409	0.22539337	0.5054236	0.59982026	-0.94654435	0.4969172	0.3295852	-0.5094268	-0.88446224	0.5636286	-0.28878176	-0.4084053	0.40294638	-0.31202656	1.1852119	-0.20508087	-0.059864372	0.86631835	-0.39549685	0.5866754	0.30610472	-0.055331573	0.37689245	0.26404795	0.43765423	-0.47578204	-0.30958965	-1.1889575	-0.24988152	0.17544715	0.30993244	0.39856178	0.64583325	-0.5360982	0.36498109	-0.7082639	0.24493572	1.1546928	-0.92442054	-0.69092965	-0.5300787	-0.05157136	0.5497209	0.37100434	0.84202737	-0.30279362	-0.44056997	-0.1817999	0.51480323	0.52107644	0.26175326	-0.066694684	0.30152863	-0.15423521	-0.17595485	-0.23304275	0.091744505	-0.16858941	1.0636011	1.1654083	0.17410995	0.7211232	0.42896527	-0.24205947	-0.5671184	-0.36383042	0.23156095	-0.2627924	-0.16560069	0.9717713	-0.7798143	-0.08639067	-0.12222739	-0.05656033	-0.7800892	0.72497743	-0.48235196	0.75540733	0.23804413	-0.60193497	0.24342231	1.9265871	-0.6487613	0.0915573	-0.62524617	-1.8188734	-1.0788696	0.9227918	0.84005773	-0.65020895	-0.21650718	-0.010200868	-0.24834014	0.60027075	-0.15254332	0.42078745	-0.12829816	-0.7536181	-0.2739137	-0.41101563	0.2700876	-0.73670584	0.1819972	-0.78549504	0.418502	0.31794935	0.40758574	-0.28018603	0.3434225	-0.05030875	0.5275238	0.51054025	-0.09171845	0.07088016	-0.11939144	0.78019774	-0.40206882	0.4959476	0.1903319	-0.354789	-0.6727685	0.4744508	0.686721	0.091582984	0.6524711	0.39904168	-0.8900674	-1.2766533	0.50978243	-0.03201725	-0.9494023	-0.24885975	0.6642235	0.5506372	-0.1121067	-0.3766825	0.3693801	-0.6731872	0.81992114	0.057653777	-0.3798298	-0.42169696	-0.07103195	0.019697508	-0.077661596	-0.41569963	-0.1341363	1.0728035	1.3226122	0.022875294	-0.041724093	-0.49292722	-0.19947988	-0.2636112	0.05767225	0.55279917	1.1558604	-0.19073111	0.5802712	-0.45013237	-0.16796419	-0.12461884	-0.714392	1.34507	0.23011607	-0.52709204	0.13817658	-0.48472768	0.5284408	0.3556892	0.20282519	-0.35637632	1.094828	-0.24717128	1.2703289	0.21867818	0.49834138	-0.34916076	0.5701483	-0.24545056	-0.37535983	0.6554016	0.4921291	-0.11984116	0.22657098	0.07371444	0.5060212	0.42054456	-1.2866307	-0.5567863	-0.07729971	0.33388004	0.81420654	-0.41593	1.3478451	-0.49476317	-0.40342584	-0.1983245	-0.040206574	-0.35698965	-0.3282586	-0.026325027	0.4517921	-0.8542009	-0.07338459	0.06138822	-0.29322615	-0.014318498	-1.0350362	0.21340726	-0.25606644	-0.9816745	0.25041756	-0.41943762	-0.42881593	1.7621247	0.26474446	1.0699211	0.40335083	-1.501754	0.17547822	-0.2615903	0.61238706	-1.0898731	-0.41134095	0.5758164	0.434825	1.5103356	0.24211042	0.68962634	0.9359322	-0.8368382	-0.32857564	-0.9676125	0.38251793	0.92131233	-0.8909612	-0.17397676	-1.4676554	0.40318176	0.46606842	0.64628184	-0.55001867	0.23695134	-0.59559643	-0.6700622	0.31380707	0.9238873	-0.064416274	0.3228258	-0.21100314	0.5424425	-0.3271245	1.527444	0.044691827	-0.20452067	1.0388747	0.103035696	0.24137083	1.9837486	0.60844654	0.18006538	-1.0212203	0.62695616	0.05209139	0.19295886	-0.006042993	-0.013326066	0.01012794	-0.030335562	-0.94463426	0.373111	0.113441445	0.5790966	0.48512626	0.7495591	-0.48488712	0.06404739	0.32747573	-0.30349627	-1.3497953	0.44345617	0.70903695	0.20880981	-0.044280786	0.20001265	-0.11307956	0.4881247	0.6266507	-0.12656438	-0.37636468	0.5067042	7.47E-7	0.50422657	0.014333056	1.4136906	-0.14888452	0.31176353	-0.32563642	-0.84943485	-1.1260117	-0.8007165	0.27459976	-0.8379818	-0.24312544	0.9692375	0.33388418	-0.7579891	0.3320879	0.8390776	0.25119507	0.57348543	0.49827212	-0.098434724	-0.8400759	-0.47119585	-0.13517885	-0.48808023	0.39440513	0.2618995	0.22927134	0.2286936	0.025965262	-0.93218	0.66151345	-0.28223908	0.24743275	-0.8103879	-0.15417984	0.29996294	-0.79686654	0.59985125	0.116678484	0.31702325	-0.84296995	0.59662944	0.2074312	0.010694775	0.32317898	-0.2912168	1.2051145	-0.64727837	-0.43751276	-0.4763495	0.47538975	-0.48749167	0.18683983	0.081033446	-0.773443	-1.4474627	-0.50435096	0.8197262	-0.28094906	-0.5258517	1.0483512	0.33142558	0.58795595	-0.114629686	-0.21171412	-0.7589287	0.28383017	-0.4316991	-0.8263384	-0.8135274	-1.0916355	1.2804509	0.15523161	-0.011542757	-0.61690897	0.16802499	-1.2459697	0.49715286	-0.48744887	-1.0360732	0.06891331	0.104321145	0.3206223	0.88595265	-0.053937353	0.10774416	-1.5076106	-0.8956157	-0.004123953	0.35567617	0.112060666	0.75735945	0.28060663	-0.05435101	0.5674586	-0.46046442	0.696446	-0.9202893	-1.6227419	-0.11517981	0.37835178	0.5936702	-0.042163365	0.007982467	0.014690364	-0.76025695	-0.08344099	-0.3251417	-0.03484199	-0.84230405	0.17371425	-0.54712605	0.5617509	-0.21178757	-0.10075189	0.9803194	-0.5703629	0.19218534	-0.92277884	-0.61387384	-0.06244383	0.5599166	0.38461694	0.12426148	0.030158592	-0.006992024	0.05733233	-0.67912483	-0.72456497	0.019928604	0.6008151	1.1724195	-0.20303033	-0.55359936	1.0339187	-0.0515955	0.28329748	1.3594931	0.03104496	-1.4034892	0.24317725	1.0884382	-0.014412956	0.6211558	0.33273128	0.26983225	0.42058203	0.6694322	-0.9975308	0.2031565	0.847401	0.98597133	0.77054673	0.63347465	0.27711	-0.84668165	0.9371964	1.2643276	0.33487764	-0.8193507	0.037828926	0.14891429	-1.4580935	0.2662305	-1.2296473	0.29639894	0.31046796	-0.15959571	0.9243124	0.44354382	-0.77946365	-0.44335657	0.124122575	0.24235302	1.2182117	0.55977607	0.5005855	-0.18911965	1.0138663	-0.20171045	0.79213893	-0.6899836	0.391775	0.3584325	-0.71791244	-0.38335657	-0.8923336	-0.48557222	-0.07127254	1.5752094	0.016307672	1.009094	1.5134846	0.5133867	-0.46854287	0.9423759	0.02200712	1.4710639	-1.3460413	-1.390058	0.06865599	-0.6889238	0.07950148	0.6271873	0.6407738	-0.27902567	0.20949662	0.6518719	0.56112796	0.7887093	0.491421	0.584399	1.2987332	0.65557814	-0.09828215	-0.4690366	0.14072993	-0.028842758	-0.08148431	0.80250376	0.7343194	-0.18604392	-0.9412963	0.2504113	-0.4052482	-0.04223707	0.6445812	-0.07456144	0.3635794	1.0137241	0.2732685	0.55092853	0.47925666	-0.09111367	-0.06747604	0.630115	-0.50882846	1.2599509	-0.63574046	-0.40652034	-1.073627	-0.3291859	-1.1583214	0.25304884	-0.20854598	-0.7126183	-0.19003156	-1.0905343	-0.5991478	0.6793129	0.23356237	0.4311953	-0.23658957	0.35633394	0.41035342	0.44826385	-0.15393792	-1.3186057	-0.30207825	0.26648283	-0.39640424	0.33332416	-0.11706233	-0.15370438	-0.31261837	0.25760356	-0.3442202	0.3281292	0.4342945	1.6657325	1.0184879	1.0281743	-0.15870209	0.45749623	0.1358072	0.5105371	0.64162457	-0.6135514	0.5956618	-0.25580487	-0.21095817	-0.47523755	-1.7077515	0.5717366	0.19217394	-0.81758326	0.08010564	0.62645245	-0.45452803	-0.584837	-0.037904046	1.2295266	1.065822	1.2045667	0.37859595	0.3355437	-0.3624412	-0.90237594	-0.65432143	0.84875613	-1.6352266	-0.10974944	0.53905886	0.5454742	-0.64782935	0.07694363	-0.39780048	0.5591043	0.43927142	0.12539835	0.20949592	0.19631481	-0.51463085	-0.27889633	-0.15418595	0.6469666	-0.35422269	0.6881269	0.9179103	0.26875857	-0.08247399	-0.009795706	0.39801183	0.019532464	0.1436582	0.037594926	0.30190924	1.792363	0.8042592	-1.0468135	-0.39594945	-0.22418797	0.09583477	-0.2677625	-0.34337738	-1.3344021	-1.04035	0.6030707	0.2953535	-0.40663716	-0.17589417	-0.9247972	-0.69247276	0.18189983	-1.656487	0.057047952	-0.7199485	-1.0040802	0.01337051	-0.029178822	-0.9799567	-0.56986254	-0.27839774	-0.9155413	0.33505124	-1.5132887	-0.029798763	-0.7996047	-0.7309239	-0.6987292	-0.014172691	-0.46912178	-1.4097965	-0.8972137	0.053371783	-1.085927	-0.7056488	0.84704566	0.042111572	0.028427457	-0.44045228	-0.8920992	-0.6553623	-0.11517459	-0.27218768	-0.62820184	-0.8078141	0.15264505	-0.18287641	1.5280336	-0.19180931	-0.29426727	0.3405064	0.8437537	0.32257205	0.27082068	0.557592	0.13823296	1.0098958	0.8943201	0.27692986	-1.4810127	0.33819196	0.66993034	0.5774759	0.01743851	2.2387238	0.86109453	-0.50192547	1.2523643	-0.63786256	-0.3116481	0.07341668	1.064596	-1.5607497	-0.06838727	-0.30277815	0.27714851	-0.2507906	1.2430525	0.09071235	-0.082766846	0.63024867	-0.28452885	0.17110254	-0.20033605	0.696448	-0.37658024	-0.45821303	-0.30165052	1.81122	0.83943915	-0.7496021	-0.5263684	0.7065509	-0.4887378	-0.6884111	-0.15508749	-0.50446844	-1.7237067	-1.3185111	-0.11667417	0.32682607	0.35938972	-0.77266747	-0.19110985	0.44571024	-0.407619	-0.029678792	0.12682123	0.2451075	-0.69121444	-0.71158373	-1.3488187	-0.40850407	-0.4693336	0.27997008	-0.5721505	0.17520928	-0.22264239	-0.2626413	0.91568387	0.25346947	0.77242595	-0.21535853	-0.23924497	0.14159699	0.047386527	0.3037528	0.16146556	-0.06978993	-0.074042484	0.12901752	0.38446707	-0.8447138	0.26970813	-1.1312685	0.18224464	0.3561778	-0.04844587	-0.20709664	0.041534632	0.8373625	0.28942692	0.18657926	0.719067	-0.2644262	-1.6180826	0.43856508	0.39604193	-0.39210296	-1.0695404	0.03778034	1.535154	-0.10697273	-0.5356588	0.89131266	0.09759092	1.0282286	0.42904043	-0.87653595	-0.5375746	0.017032491	-0.93124723	1.3236408	-0.39097518	0.71549696	-1.291186	-0.88439864	-0.40821052	-0.5796953	-0.39064848	-0.38616255	-0.47500217	-0.3483345	-0.22998431	0.32954684	0.1806984	-0.5203993	-0.8472143	0.010479063	0.19567573	0.28449157	-0.8460878	0.44741064	0.383647	-0.6953763	-0.24798682	0.99493766	-0.82159364	0.13802858	-0.757696	1.3840156	0.5044176	1.0835739	0.06984457	0.28312638	0.16247414	0.96350515	1.0027188	0.12610677	0.6958858	0.7799069	0.43881202	0.29549894	1.5474578	-0.6124492	-0.004970613	-1.6338989	0.06819929	1.2573358	-0.77506655	0.75728625	0.84056854	0.90449166	0.10430251	0.7375298	-0.2512938	1.0643585	0.5843039	-0.37594223	0.342855	0.8335284	-0.040513307	0.2544742	0.4836165	0.84258187	-0.06846451	0.091840915	0.00174785	0.07816862	-0.17284842	-0.48029396	0.3422753	0.33047333	0.23898749	-0.5311694	0.97624934	1.2950176	0.48395434	0.35285982	0.048816543	-0.3286523	-1.259926	-0.9598528	0.30233455	-0.85431474	0.29038018	0.6731113	0.7127562	-0.24828042	0.7062091	0.320024	-0.44997096	-0.38304642	-0.54072016	0.2954668	-0.011947014	0.7876904	1.0853508	-0.13355514	0.1883117	-0.058928646	0.26260483	-0.94700307	-0.05509278	-0.3553606	-0.7849648	-0.4165703	-0.34422606	-0.4520657	0.4018234	-0.19039285	1.1209586	0.04187091	-1.4593037	-0.8100321	-0.5796761	1.6121554	0.29428488	0.51159424	0.15124606	-0.1147813	0.83649904	-0.46902886	-0.22448406	1.8405504	0.27867654	-0.16683742	0.9176068	0.7578875	-0.23425108	-0.5966718	-0.57846624	0.2743835	0.30784822	0.521472	0.103530765	0.93351525	-0.35114056	-0.25072768	0.40619153	0.94124	1.6008781	-0.0771043	-0.4454395	0.07117513	0.36686006	-0.72456133	-0.408818	0.31219423	0.49987325	0.57439077	-1.095064	0.52520734	0.28629977	1.0463496	-1.3593326	-0.3088382	-0.1755841	0.25438944	-0.138632	-0.06044966	-0.19821978	-0.07198669	0.4846622	-0.024526617	0.42128274	-0.13410954	-0.18639499	-0.12502703	0.42949122	-0.5420173	-0.07221379	0.16436662	-0.5117361	-0.59539783	-0.54120857	1.2991892	-0.6421415	-0.33215842	-0.98917174	0.33977038	0.34414345	0.30083597	-0.3660285	0.42989406	-0.60611343	-0.15178055	-0.25168738	0.52123326	0.7174975	0.32788405	-0.032821793	-1.3726605	0.22327591	0.19381598	-0.07864658	0.6763736	0.4389431	-0.94880307	0.5580611	0.9069593	-0.062615335	0.044148978	0.1046757	0.9063522	-0.014285474	-0.039744392	-0.38066047	1.3229055	0.23655592	0.40422165	0.20897447	-0.8624442	-0.062478077	-1.5439879	-0.1276197	1.4621469	0.32437986	1.3402442	-0.4467016	0.42885414	1.221543	0.002541502	0.1020412	-0.43635586	-0.51406974	0.3037532	0.48164567	0.7495081	-0.27310318	0.5875795	-0.25772482	-0.856098	0.9815248	-1.027973	0.34495708	-0.32139963	-0.8109723	-0.6562841	0.45785186	0.6253795	0.23108664	0.29339272	-1.091548	-1.1966527	0.67441255	0.16555865	-0.67967516	-0.022707582	0.25859568	0.33852553	0.45296147	-0.8696137	0.5996356	0.41083908	1.0553576	-0.6900719	-0.36315298	1.0131149	-0.1716733	0.44591144	1.638178	-0.54546577	-0.6878218	0.64817107	0.82674104	0.36851826	0.5846518	-0.026602868	0.155857	0.6207315	-0.061274327	0.47613573	-0.9752767	-1.2858526	0.4204797	-0.1795496	0.008576289	0.46358347	1.7432745	0.19293989	0.6035986	0.15028165	0.21782228	0.12893797	-0.4491476	0.28872007	0.5431061	1.0196489	-0.10324515	-0.542099	-0.33275747	1.6360317	0.16732726	-0.07768346	1.3493261	-0.47713107	-0.63010347	1.2307193	0.77804947	0.143605	0.14658974	0.461944	0.41161838	0.25316593	-0.32633707	-0.0925818	-0.6467313	-1.9405104	-0.2260456	-0.17129718	-0.3337162	1.2196046	-0.43747082	0.4487441	-0.27567235	-0.43355554	0.23510659	0.16839238	-0.50783676	0.19236441	-1.2482743	0.05476149	0.80392414	-0.012848909	-1.8799826	0.11842333	1.2930384	-0.2350919	-0.8787727	-0.4355272	0.15101802	-0.5889455	-0.0682203	-0.8408027	0.11620181	-0.31731284	-0.45983315	-0.86105907	-0.2845604	0.027937727	0.15385765	-1.3057383	-0.42974824	-0.34734455	-0.4945632	0.33458465	0.2044627	-0.3370076	1.4823744	0.42446408	0.5985473	-0.38352555	-0.13962096	-0.4137041	0.24326734	0.9782228	-0.28749582	-0.42574945	1.528092	0.060947947	-0.676306	1.1168944	-0.01594654	0.82717115	-0.9432043	-0.29260355	-0.23870671	0.21059425	-0.2731201	-0.8471691	0.6275593	-0.049963165	0.16925086	1.026942	0.3991649	0.114585474	0.83868486	0.24851395	-0.3204676	-0.18293403	-1.0862806	-0.78485245	1.0527428	0.14733464	-0.5662664	0.1722926	0.8558338	0.58250695	-0.16046466	1.2642971	-0.23481444	-0.2925553	-0.5164163	-0.13493244	-0.23464265	0.9344035	0.52616525	0.754946	-0.6391049	-0.18060933	0.76300913	-1.1945307	-0.16698116	-0.24788432	-0.36299175	0.44236794	0.4918351	-1.0776696	0.10134046	0.058278374	0.24830149	0.543774	1.5332806	0.21446088	-0.3499486	-0.40004387	0.98931247	-0.5560743	-0.54550725	0.4286362	0.7963653	-0.048872925	-0.45537713	0.050323393	-0.76756424	-0.7535474	-0.25352094	-0.26731405	-0.15207611	0.07154728	0.26681298	-0.98624593	-0.6721958	-0.53417253	-0.18529828	0.51533175	-0.2708221	-0.30328336	0.047142122	0.28034458	0.6158508	1.4507937	1.4741536	0.121908754	1.4469733	-0.50681645	0.29545978	0.2418363	0.1613695	1.3850675	0.09658287	-0.17101294	0.012676584	0.58248955	-1.0203454	0.04857255	0.12269874	-1.2304678	-0.3003089	0.79348147	-0.7393665	0.3434194	0.3359025	1.1137348	-0.25443172	-0.47892964	1.8234384	1.6777127	0.59621215	0.6685457	-0.62281334	0.76218367	-0.18120189	0.3349616	-0.25769618	0.61378795	1.072046	-1.033564	0.5932706	-0.41852796	0.518363	-0.80808544	0.78467524	0.18487865	1.5860777	0.20404737	0.35561264	-1.2208086	-0.37974426	0.041442316	0.37710837	0.45092824	0.14402191	0.17539714	-0.2821354	0.78183144	0.31993747	-0.21094337	-0.42784548	0.4333919	-0.253181	1.3459227	-0.6020885	0.29718012	0.37488657	-1.9081374	0.5315666	-0.17128448	-0.153785	-1.1754148	0.28968078	-0.65182763	0.71646297	0.047827005	-0.7368444	-0.44949338	0.5487638	-0.22612026	0.5209497	0.5914081	0.82910925	-0.16344263	1.0225576	-0.02602203	0.7332532	-0.046786245	0.70167434	-0.57062316	0.17339054	-0.3127957	0.7302234	-0.4033924	-1.484459	-0.732114	-0.2601547	0.123043895	0.1123013	-0.54428536	-0.116047785	0.63647366	-0.060964767	-0.9179661	1.1347176	0.473771	0.48386174	0.7769711	0.1636887	0.4477405	0.91027665	-1.02152	-0.76805854	-0.7569371	0.0467996	-0.10424662	0.55097073	-0.7855885	-0.085254215	1.1006365	0.02429224	0.021391653	-0.31786	0.064962454	0.49851164	0.22382997	-0.28146142	0.6081245	-0.8793323	-0.3575394	0.80837536	-0.24830924	-0.5324664	0.648752	-0.12213055	0.23417163	0.18707815	-0.6482499	0.51020145	-0.11779825	-0.5131918	-0.80693185	-0.7440613	0.80418926	1.4527214	-0.51663995	0.53082836	-0.3526715	-0.3590637	0.038584635	-0.2655566	0.8912826	0.88955325	0.16892849	0.080257826	-0.8395831	0.01947964	-0.056378577	0.15669739	-0.07932122	-0.00503872	0.23944156	-0.7845266	0.82064694	-0.49370134	0.81780297	-0.6252781	0.12088899	-1.8286316	0.7741869	0.8788733	-0.6488999	-1.2002428	0.9368287	-0.65362036	0.27811134	0.8886791	0.42376274	0.8425378	0.3296866	-0.016829714	-0.64246196	-1.0586345	-0.57865787	0.42888317	-0.26984516	0.67126757	-0.36817873	0.12844774	0.48673162	1.1818824	-0.14953393	0.39535883	0.067847624	0.77640885	0.43054464	0.483758	0.18357465	0.027781524	-0.3742685	-0.36367443	-0.88298994	0.9181122	-0.17279217	-1.6453522	0.3864394	0.4169511	0.2349874	0.287141	0.3277819	-0.61837745	0.3065044	0.07162261	0.6955878	0.96337986	-0.61229247	-0.53418374	0.05451248	-0.30165362	0.44768128	0.048813082	0.88880485	0.75986326	0.16569783	0.8283853	0.78663796	1.1948061	0.48992398	-0.040895358	-0.14969966	0.36603165	-1.0777189	0.08411697	1.315336	0.7991145	-0.5450239	-0.3325605	-0.89439243	-1.1147345	-1.0518782	-0.6804585	-0.14063382	-0.6506139	-0.07689012	-0.545228	-0.74312603	2.2792099	-0.13635679	-1.1783481	-0.846846	-0.6669996	-0.37547073	0.5248497	-0.02873949	0.8922771	0.24836375	0.25052178	0.44769904	0.501966	-0.6605777	0.8531196	0.7940767	0.5508933	-0.12000862	0.7718322	0.46637836	-0.48766297	-0.21019329	-0.17455436	0.4929546	0.13349521	-0.18398942	0.6956971	-1.1592581	0.04440058	0.2634387	0.08625947	1.7151197	-0.22615696	-1.9109896	0.57700187	0.47785363	0.05079799	0.57617444	0.9054772	0.5527086	0.102866106	0.75217503	0.19743451	-1.7768294	0.27131358	-1.2091622	-0.588685	0.51706654	1.0544858	-0.13213576	0.8271198	0.10472801	0.7148493	-0.4131393	-0.5775184	-0.48603445	-1.8630974	0.43103	-0.057918083	0.65309393	-0.89875525	0.15531003	0.15526277	0.19641109	-0.4484837	1.0995181	0.5361304	0.5115343	-0.7215203	0.113867804	0.35496193	1.7431525	-0.27160543	0.33289352	-0.26955226	-0.72185415	-0.6626244	0.7659612	-1.9663608	-0.26213375	-1.0867937	0.7952348	-0.2585765	-0.17132662	0.8401067	1.3320515	-0.42355213	-0.019997524	0.59456176	-0.044894256	0.8539942	1.101285	-0.12825912	-0.2956136	2.820474	-0.232239	-0.46834984	-0.25001183	0.8567066	-0.4530813	0.14667048	0.55800015	0.5861971	-0.29288337	-0.060717516	0.6469397	0.8571458	0.53093994	1.4718364	-0.3831653	0.64797574	0.08198617	-0.7453223	0.92839235	1.1026976	-0.38642588	-1.1932372	-0.5947449	0.7227666	-0.112590484	0.13306734	-0.44676438	0.11263302	0.848578	0.41285726	0.12571678	-0.7999125	-0.2756986	-0.56828254	-0.12768267	-0.22049399	0.2526054	-0.2822754	0.48523483	0.22614622	0.29283354	0.24675465	0.2372288	-0.6882297	0.2842596	0.6180152	-0.4613225	-0.92209756	-0.43835613	-0.4539168	-1.761289	0.46536142	-1.5754495	-1.0320593	0.5286835	-0.20697658	0.10928095	-0.21509692	0.7559535	0.36521694	-1.0703475	-0.48721707	-0.27044755	-1.0148607	-0.008416676	-0.28671125	0.038886137	-1.1607062	0.84457284	-0.09065017	-0.1892166	0.86918575	0.98206455	-0.83830833	-0.09677165	0.023685213	0.014025016	-0.0799153	-0.11677966	-0.13490544	0.35973492	-0.40849012	0.31958574	-0.50223035	-1.6297171	-1.1498594	-0.90001786	0.20881116	0.5064179	0.23073407	0.021612398	-0.078118235	0.18506497	0.04127821	-0.20976867	0.08059574	0.32530564	0.5097976	-0.20256242	0.5586429	-0.32179162	0.40636513	-0.084497906	0.3731482	-0.8971317	-1.2432997	0.09269469	1.6775681	-0.2753167	0.40278313	0.18950562	-0.08856865	-0.66686916	-0.11294701	0.21907994	0.02111586	-0.37914363	-0.19070181	-0.28238598	0.1424779	-0.15883122	-0.3374734	0.027353676	0.08449851	-0.2090904	0.11516231	-0.47667968	0.2788157	-0.02243397	-0.31670868	0.4674145	-0.07979846	0.8135935	-0.9555067	-0.031352703	-0.64870954	0.58332324	-0.5767617	-0.8685323	1.2384228	0.3357616	-0.34735346	0.0647222	-0.26086226	0.58473575	0.48616806	0.58741236	0.8417379	-1.0365814	-0.45750558	-0.05364566	0.13242961	-0.46150413	0.86500293	0.28282413	0.3842032	0.71611834	0.06366981	0.19653673	1.2222966	0.5137571	0.24196218	0.43768448	1.189028	-0.8600324	-0.83433837	-0.08642401	-1.0808712	0.061030995	0.56789	-0.65808874	0.77006596	0.4295159	-0.3940104	-0.001948706	0.022017905	0.4831538	-0.66682154	0.97541517	-0.57851946	-0.6651523	-0.29306266	-0.37026137	-1.0001552	0.038382083	-0.46007416	0.3771941	-0.35280702	0.8005883	0.20738497	-0.8606069	0.118917964	0.36827818	0.012963345	0.9251729	0.3860459	-0.39774176	-0.3479976	-0.25569606	-1.2610371	-0.43772992	-0.15779185	0.33150733	-0.29888654	-0.02643841	0.27184	-1.0387931	-0.2551954	1.0189418	0.050118726	-0.015754327	0.64694494	0.9498051	-1.0501853	-0.4453629	-0.725851	-0.6602056	0.87252545	-0.10064536	-1.0562233	-0.25810248	0.7933437	-1.1139603	0.09380081	-1.5921944	0.5303905	-6.87E-4	0.09541126	0.22994731	-0.04289967	0.71007884	0.21826872	0.29356533	0.80704606	-0.2964866	-0.58266383	0.03965789	-0.36269557	0.2113196	-0.48020053	-0.21250789	0.7044971	-0.85354346	-0.85425925	0.31959704	-1.0473331	-1.7191658	0.51542974	1.3445214	0.49323776	-0.3105096	-1.0421513	0.15594146	-0.15277424	1.1058648	0.27882057	0.7267635	0.49395826	0.52115613	-0.19250433	-0.16025162	0.26072153	1.1041155	-0.55080533	0.38195512	0.7576412	0.45096192	0.3137472	0.74250716	0.60590726	0.06605283	-1.0435923	-0.43688515	1.3690854	-1.147924	0.47115883	-0.88512975	0.7555662	0.45460516	-0.43109414	0.57569706	1.9738333	1.6336089	-0.041638248	0.6764548	-0.019043475	-0.3620536	-0.22813386	-0.086803116	-0.08327723	0.06171769	-1.5101593	-0.15000176	0.60089993	0.8354787	-0.015321724	-0.7728433	0.011395529	-1.6716267	-1.2718792	0.1692265	-0.45070466	0.714237	-0.7423688	-0.19891438	-0.17473112	0.78273386	0.12265077	-0.32819623	-0.22582585	0.58995855	-0.06520122	-0.07195355	-0.06754522	0.7844548	0.34991527	0.16762902	0.25465074	1.2104436	0.3234769	0.4425766	-0.3499479	0.39028022	0.8361947	0.09394815	0.6762168	1.4474498	-0.8473048	0.48362583	-0.97101414	0.15287323	-0.6229947	0.5714315	0.13070124	1.2674358	0.76354235	0.83919364	0.5036449	-0.4972313	0.14489758	0.48647907	0.039216258	0.7342004	0.73347545	-0.020124199	0.46271473	-0.10637275	-0.5929038	-1.0772579	1.0791347	-0.3714634	-0.2619754	0.4153992	0.12621084	-1.1857674	-0.980171	-0.017908651	-0.6018035	0.60224897	-0.4337659	0.3193139	-0.272541	-0.057723884	-0.10932774	0.6051174	-0.17351617	0.6671004	0.43265262	-0.15802713	0.4354492	0.21997495	-0.15532851	-0.21759199	0.5209347	-0.46741316	0.64665073	-0.4721931	0.5550391	-0.044459634	0.051802974	0.5344244	-0.96648616	-0.11520131	-1.1521415	0.13079055	-0.5422966	-0.2618323	-0.3109871	0.20648643	1.347538	0.6378051	1.0911926	0.21230873	0.2693813	0.13163006	-0.4959501	-0.21175566	-0.46622732	0.71947336	1.087662	0.13031639	0.92820966	0.15829128	0.32498842	-0.34108612	0.3001548	0.30373082	-0.26802486	1.4998415	1.0254239	0.18225937	0.7905239	1.1722742	0.058536157	-0.10214376	0.76827186	1.0135095	-0.068027094	-0.33780587	0.6903128	0.42824948	1.0238215	-0.13842669	-0.8037117	0.2751243	0.44231108	-1.1819578	1.0670518	-0.5806625	-0.7309321	0.7165577	0.6499696	0.36126456	-0.01806942	0.10669492	1.3093951	-0.63776886	-0.50576574	-0.4434777	-0.30324098	-0.21370865	-0.5207444	0.11724711	-0.4348574	0.6540616	-0.20913787	0.5152226	-0.20244707	-0.7544782	-0.48773026	-0.8302516	-0.85064584	-0.26480034	1.0149559	0.2530727	-0.87710726	0.024905479	-0.121002406	-0.47138408	0.4681428	0.062128466	-0.14368108	0.95991266	0.24633265	0.03943397	-0.36143273	-0.0852282	-0.051016297	-1.2833028	0.43034485	-0.35676822	0.50863653	-0.6026937	-0.13626641	1.2776462	-0.4043857	-1.1325572	0.3750936	0.14412768	0.97679627	-0.8440928	1.496085	0.18946832	-0.36725885	2.626972	1.588853	0.48708552	-0.81375957	0.051229097	0.1504321	-0.08747609	0.16128084	0.4052561	0.60965896	-0.6783475	1.2031941	-1.0231488	-0.6273309	0.95142984	0.772113	0.9255545	-0.56552744	-0.9204392	0.32271346	-0.07886328	0.34660667	0.56781304	-0.6944295	-0.012896481	1.5390803	-0.6406883	0.98205936	-0.75916195	-2.1488924	-1.0674437	-0.037462298	-0.27084646	-0.70763373	0.12808454	0.11458046	0.44634685	0.03334152	-0.25267866	-0.34681115	0.10381162	0.23261403	1.0768774	-0.9880337	0.49216554	0.2995776	0.848665	0.5339192	-0.4380637	-0.20012897	0.7890246	0.053388316	0.034863796	0.19663961	-0.07391783	-0.065306045	1.7002864	-0.49139538	-1.0209568	-0.19610831	-1.1969676	0.07806339	0.5006631	-0.7416751	-0.020298837	-0.39440632	0.38843092	-1.4259337	-0.51661783	0.3384947	-0.08269344	-0.025819415	0.0368214	0.5504648	0.067806855	-0.11669386	-0.21087623	0.30444494	0.44167134	-0.4606563	-0.7870438	0.3681963	-0.45815757	-0.6715726	0.3381216	-0.31409898	-0.19860794	0.44526124	-0.11886828	1.5904189	0.37224492	0.463495	-0.15399206	0.17793238	1.0266501	0.36363864	-0.25638932	0.517374	-0.6460567	-0.071396865	-1.4369961	0.14857945	-0.11100779	-0.73426014	-0.08796367	0.3505649	0.048368387	0.5644071	1.158308	0.2872995	0.18936206	1.4548211	0.4334417	-0.023896204	-1.1807847	-0.35750854	-0.8299558	-0.38908523	0.6863017	0.6988861	0.776172	-0.096214674	-0.3004663	0.24165285	0.042453006	0.644981	0.3482097	-0.054952864	0.4290487	0.9533638	0.05387206	0.005614484	0.72714084	-0.42479438	-0.64131767	0.26877326	0.6548031	0.4889679	0.89385575	0.40521166	-0.3295526	-0.71203995	-0.36272994	0.3842703	-0.25964877	1.036535	0.29364967	-1.5392926	-1.0504045	0.4643756	-0.27895913	1.1027602	1.6893125	-1.4468501	-0.67807317	-1.009575	0.42352447	0.0556146	-0.5754611	-0.3537374	1.2370065	0.19185942	-0.31258488	0.05175666	0.6126876	1.8539555	0.028074833	0.23991725	0.50736046	0.9148191	0.48945937	0.3859147	-0.8624887	-0.59954983	-0.9470648	-0.1910849	1.3248463	1.943695	-0.6739894	2.4865448	0.5277131	-0.30895057	-1.881109	0.39630076	1.5408242	-0.5083022	-0.54110616	-1.1221596	0.59367836	0.21774736	0.001251696	-0.7542339	0.013482859	-0.084669	-0.5454353	-0.14317065	0.02628767	0.7489893	-1.1832658	-0.36393204	-0.26382115	0.05968523	-0.32312122	0.29323122	0.38785687	0.9763987	-0.73164505	-0.67248374	0.2294677	0.08229249	0.24937183	0.23207037	0.33724108	0.04000332	-0.09593897	0.63929164	1.0402944	0.4148965	0.09750227	-0.4707614	0.57433057	-0.70992017	0.52922934	0.8528271	0.63754904	-0.057754856	-1.04288	0.35927126	-0.2773997	-0.5485856	0.07919454	-0.9610139	0.4810818	-0.30904734	-0.70659256	-0.3769458	1.8093123	0.13721891	-0.37363178	0.06390761	0.18270478	1.4351022	0.847625	0.8131522	-0.3028287	1.3899435	0.08038778	-0.6096853	-0.44583288	0.55628234	-0.60002947	-0.8136545	-0.44110543	0.501949	-0.07496034	0.4185312	-0.7209782	-0.9737333	-1.2258793	0.60014063	-0.28117278	-1.4401327	0.17551272	0.46944943	-0.4935634	-0.7734643	-0.5842523	0.14109361	0.6049657	0.76488847	-0.65406567	-0.43498707	-1.5268182	0.6098401	0.07855827	-0.39170223	-1.1589241	-0.7085288	-0.4836141	0.59417945	0.7062575	0.32059038	0.06370079	-0.28557846	-1.3407488	0.5279544	0.20120955	-1.0544021	-0.81544095	0.46033728	-0.11601679	0.36920562	0.6665923	0.29733542	0.43112457	-0.001098147	0.4594185	0.21580423	-0.24008004	1.4746853	-0.5352061	0.13962497	-0.6801033	-0.024021314	0.629764	0.19789943	-0.3141565	-0.52114993	0.018738724	0.7467446	0.12681079	0.056255978	0.8194644	-0.508644	-0.16343702	-0.38062668	-1.2895124	1.5115745	0.65472686	0.6266393	0.13560535	0.6066642	0.05756545	-0.5662511	0.7387359	-0.1169258	1.5212576	0.97750694	0.05262576	0.38510475	-0.010658322	0.6739445	-1.1963238	1.6433641	0.15862994	-0.6498745	-0.16440016	-0.24733095	0.26525217	0.95726764	0.5937457	-0.7085701	-0.1627398	-1.1027948	0.1061413	0.15099451	0.45576158	0.3266251	0.94751847	0.41258225	-0.16461863	-0.5104663	-0.55126554	0.48408622	-0.021106547	-0.07471028	0.53739995	-0.032245807	0.5227529	0.034339033	1.2768122	0.3723045	-0.10350279	-2.0806386	-0.37629673	0.8817187	-0.091555424	0.6123294	-0.50704974	-0.26803565	0.37131265	0.6960444	0.74087226	-0.6316836	0.89487785	0.36807156	0.65090734	-0.4779396	0.24769038	0.18918966	-0.34044677	-1.6369487	0.083740726	0.4062448	1.2191582	0.044352457	0.63500005	0.61757165	-0.5535374	0.12148546	-0.042745996	-0.212303	0.093807906	-0.35768402	0.6671804	-0.82055324	1.5501782	-0.39932796	-0.2801504	0.54256356	-0.27127808	-0.08690127	0.38091803	0.39605555	1.6180744	-0.9769709	0.18018481	-0.39059266	0.6343486	0.8836607	-0.38980338	1.5765038	-0.11199986	0.10148028	-0.231435	0.9626396	-0.045049313	1.2365137	-0.6736593	-0.011385909	-0.5392407	-0.60958225	0.35626855	-0.17327087	-0.008068215	1.109205	-0.56204236	0.3578143	-0.112386204	0.3487186	0.70880765	0.6547943	-0.030162806	-0.06578765	0.28079188	-0.29412946	0.015447918	-0.89339226	0.5046824	-0.24001276	-0.9156995	-0.041645892	-0.16692165	-1.3166965	0.34249356	0.4235718	0.7171169	-0.1429723	0.45783973	-0.033299312	0.2585537	-0.68575186	0.25848255	0.30505505	0.20486751	-0.62815183	0.008430562	-0.09424537	0.4800492	-0.87006736	-0.6860727	-0.06182876	-0.23125611	-0.0637565	0.4132826	-0.69005954	-1.0030231	-0.4608526	0.23561127	-0.26483718	-0.4255256	0.6184955	-0.87780064	-0.21978764	1.442558	-0.048460156	0.90831304	1.0280452	-1.0920361	0.8692543	0.7080748	-0.03839927	-0.4232738	-0.2598565	0.39229968	0.2377809	-0.14700043	-0.40199417	-0.58990353	-1.0729722	0.4917159	0.2087813	0.29929635	-0.2443219	0.76182115	-0.005919623	-0.52449626	0.61719155	-0.06327071	-0.8474239	0.11745192	-0.81173456	0.4112541	-0.19293596	-0.59351605	-0.22731106	0.2724398	1.2850301	0.7250914	-0.48948166	-0.34775102	0.8404008	0.56039774	0.14275491	-0.37887463	1.4565958	-0.4557006	-0.2730695	1.5814009	-0.9506602	-0.77101684	-0.5165959	0.24037287	0.6268844	0.48471984	-0.22041264	0.08616357	1.8543994	-0.23728919	-0.043731373	-0.033061653	-0.13426621	0.3065354	-0.53665	-0.019682938	0.105325	-0.28020623	-0.27026916	0.18566035	-0.06843507	0.42016405	-0.16556491	-1.105978	0.8380835	0.3516604	0.32762438	-0.021445194	0.51925004	0.11852077	-0.44743463	0.55012685	0.25052837	-0.1931096	0.37958992	-0.004957197	-0.1749071	-0.8568971	0.9103117	-0.003665053	0.61861247	0.6805803	-0.2932505	0.07497103	1.334771	1.2284375	-1.3165369	-0.35602236	-0.1742625	-0.58452183	-0.15571295	0.43192607	0.45444807	0.8861518	0.31176072	0.3349805	0.11397557	0.45389232	-0.37750024	0.018862763	0.05722145	0.42432085	0.4333537	0.74392533	0.6188483	0.4779054	0.1495052	0.14427698	-0.4975124	-0.24992925	0.18936166	0.5271749	-0.15781024	0.6070464	0.237099	0.27883264	-0.3697125	-2.0055027	-0.25761566	0.56754696	0.63624597	-0.19881286	0.665087	-1.0124116	0.41939	0.41664124	-0.73578745	-0.22725073	0.6533959	0.32411835	0.23425916	0.5290681	-0.29643762	0.87949246	-0.7547245	0.5352117	0.44963166	0.41383797	0.20983803	0.71028167	0.9029003	-0.060528353	-0.34177458	-0.7277787	0.8081653	0.11384538	0.075269565	0.4356719	0.06899506	-0.19898602	0.42303276	0.36994892	0.12278575	-0.18171002	-0.06872974	-0.6850363	0.4989922	-1.1078191	0.052025083	0.58517474	0.79720056	-0.4664047	0.639357	0.1607631	-0.12395831	0.6022859	1.0097837	1.0449082	0.19922133	0.8964577	0.28747824	-0.22040085	-0.06857398	-0.31313357	-0.6073178	1.2090551	-1.00038	0.6655705	0.107207924	1.2915651	-0.9993989	-0.23290032	0.42987886	2.0877466	0.022367043	0.54405975	-0.552724	-0.2657224	0.09230336	0.22696973	-0.74577874	-0.38678202	-0.13324039	1.4034014	0.27593967	-0.15079169	-0.4186543	0.09323086	-0.29006284	0.26786613	0.022165054	-0.50727296	-0.72772497	-1.2492473	-0.13870512	0.003737566	-0.37210754	0.68210375	0.13644831	-0.09327737	-0.91865635	0.016229132	-0.18854202	0.14028177	0.11200649	-1.1901056	0.3218311	-0.5218245	-0.28969643	-1.0673487	0.002983332	0.36416864	1.1411583	0.29763818	0.5616746	0.040354077	-0.10736547	-0.029820798	-0.29853374	0.15911517	-0.10994767	1.0709336	0.45725834	0.4878162	-0.15103315	-0.36463338	0.4529183	0.8903863	-0.457009	-0.081353135	-0.43582162	0.7168842	0.62727976	0.6605465	0.49272692	0.33646145	-0.29916814	-0.18351123	-0.8754112	-0.53231776	0.21936974	-0.39723048	-0.89984155	-0.36189315	0.0344629	0.67323154	-0.5068	-0.59089875	0.3763454	0.4962485	0.12611383	-0.40960145	0.35290593	1.9345737	1.0724838	0.551596	0.22369519	0.09968036	1.5492874	-0.73474157	0.24500091	0.11483702	-0.103085	-0.34963736	0.16439213	0.68480045	0.85382056	-1.1619935	-0.04507011	0.38055673	-0.6255069	-0.09696213	-0.8079443	0.74651486	1.3710507	0.5665888	0.3888695	0.5751065	0.28385976	-0.22926901	0.058008265	-1.7533627	-0.55310196	1.3163242	-1.3573881	0.2621752	-0.8406858	0.65435797	-0.19873178	0.44030178	0.15858088	-0.26667973	0.69769776	0.56943107	0.67367685	-0.15651044	0.22784472	0.11940241	-0.14579603	-0.2025584	0.16741988	0.43812934	-0.33312714	-0.32916775	-0.836649	0.43450734	0.96402234	0.31648222	-0.707128	-0.3413882	-0.4012362	0.2077813	0.848092	-0.90820444	0.067498825	-0.28485224	0.4972939	-0.035208303	0.43427303	0.4186318	1.0157579	0.30372193	0.44693452	0.5331283	-0.07429947	0.45623416	0.50801754	-0.22033413	0.76334006	-0.71289814	-0.6492435	-0.7466943	0.26467964	-0.4509089	0.38386828	-0.18295588	0.68214476	0.4734727	0.9667945	-0.37586033	-0.17474125	-0.94620097	-0.046223104	0.16943122	-0.18696706	-0.50562066	1.5892494	0.79904747	1.4159994	-0.55247873	0.44302604	0.09899441	-0.5042472	0.79603887	1.6136036	-0.8299807	0.20174691	1.5783333	-0.19631967	0.33793315	-0.2698224	0.90682656	0.5511107	-0.72464466	0.12109109	0.62225765	-0.89260334	0.8457352	0.671653	-0.22090882	-0.03767927	0.81999767	-0.37680945	0.7774558	0.74497736	0.12205815	0.22911945	-0.059628274	1.216542	0.06113731	0.53201586	0.64780736	0.06046298	0.45368767	0.8774919	0.22741759	0.81653595	0.27300668	0.541248	0.36602256	-1.0540456	1.5540501	-0.608945	-0.12287805	0.49793202	-1.1554654	0.4395331	1.0022234	0.5838754	0.26324335	-0.15253876	1.1436901	0.16880445	0.10258703	-0.010797964	0.568922	-0.25809735	-1.2156855	-0.31572127	0.2490682	1.1064252	0.256621	0.6129312	0.73580676	0.3471185	-0.07360514	0.46092978	-0.22887245	1.5356512	0.96276873	0.063443206	-1.3312687	1.4070386	-0.022617519	-0.52808577	-0.12950906	-1.1939793	1.1500802	-0.16259956	-0.20817123	-0.5290412	0.43644187	0.86723584	0.89530474	0.8793237	2.6282842	-0.012342601	-1.3084272	1.0972164	0.099214464	2.1846914	0.11381298	0.110779755	-0.7865911	0.18481237	0.8156943	-1.3660209	0.10521318	0.24071424	1.6605378	0.8780088	-0.50234723	-0.06856742	-1.0568458	0.20018914	-0.7691143	0.5871231	1.1993188	-0.15297446	-0.06402335	-0.5268304	0.2637669	0.019317802	0.45425645	0.5506017	-0.8827984	-0.08533828	-0.40010473	0.93396944	-0.300362	-0.2745325	-0.20757726	0.5039557	0.38486737	0.053058103	0.28076884	0.4351632	-0.32814252	0.5737809	0.07553957	-0.13618669	-1.2972559	0.43483192	-1.1881552	-1.111307	0.74829286	0.9042522	0.40478748	0.32166582	1.427361	0.1080075	0.7141893	-0.45030636	-0.12748322	0.67127764	0.4462234	0.013960258	0.43747905	-0.50459063	0.5486496	0.36618513	-0.1941378	1.2309797	-0.4858982	0.37773815	0.18030469	0.08322912	0.2823565	0.49778628	0.65784377	-0.1826221	-0.9707496	0.9166803	-0.3087872	-0.008504537	0.036990654	-1.0184463	-0.35174605	0.5916406	1.821478	1.0716165	-0.22097614	0.3219886	-0.66374147	-0.7735062	-0.02672539	1.2100452	-0.25554967	0.335988	0.3416036	0.60143054	0.4337526	0.32002884	1.5875514	0.8345858	1.1829225	0.40978426	0.68627965	-1.0350698	0.69378793	0.43559614	-0.28864205	1.0227605	-0.12179311	-0.14943117	1.5566281	0.6871549	-1.7974153	-1.9584025	-2.258412	-1.4582295	-0.81946605	-0.4856199	-0.42373198	-0.9147	-0.78194094	-0.10274575	-0.84413767	0.79899234	0.2636444	0.43937665	0.6128577	1.3569238	0.8754345	0.5237632	0.17274578	0.5002546	-0.45184082	0.49045452	0.45008692	-0.48438835	-1.2607416	0.012389912	-0.06257815	-0.6431306	0.16077602	0.723652	-0.22926661	-0.085212246	1.0191816	1.0702834	-0.5090454	0.9841371	-0.08454563	0.5313491	0.6040858	-0.14812219	-0.5277022	1.1636702	0.779286	0.27326792	0.058629908	0.29401138	0.3457913	1.5158415	-0.28940153	0.2972873	0.84789264	1.3661687	0.13511029	1.4406016	0.16744646	0.7267794	-0.5975686	0.34123555	0.68280196	0.35628492	-0.1469212	-0.5855346	-0.31051758	-0.87063557	0.3116557	0.096643224	-0.5440431	-0.6822006	1.2314055	-0.948192	-0.7348596	-0.28541112	-0.44303226	-1.0158347	-0.15378462	-0.25561777	0.5778295	-0.21301195	0.8205658	-0.00174632	-0.9126541	1.4309243	0.33083636	-0.032489296	0.6566371	0.22773492	0.23456924	0.47182086	-0.7301206	0.1640548	0.4921131	-0.40690243	-0.22039708	0.15602243	0.45279542	0.004531277	-0.30576643	0.9466957	0.022095995	0.082710996	0.02971244	0.50051594	0.5838309	-0.5174102	0.59057695	0.6813729	-0.21175618	-0.06105684	0.032227185	-0.8560666	0.6483015	1.5244267	0.2878191	0.66566616	0.40388903	1.4886136	1.0229789	-0.16025074	-0.28078282	-0.44863096	0.33095828	0.007054993	0.18441804	-1.138909	0.8795266	0.9732142	0.7220161	-0.40991554	-0.002759202	0.16359815	-0.122298926	1.7641584	-0.28195912	0.084178366	0.7604931	1.3684231	-0.75765795	-0.3774415	-0.046933133	0.29482692	1.0880233	1.853058	-0.42161056	-0.9545627	-0.22992913	1.6050901	-0.8882586	0.84515965	0.13277707	-0.805712	-0.12381884	0.35724625	0.8693307	0.5689084	-0.99422854	0.70063305	-0.17935745	1.0974374	-0.23371376	0.98959494	0.35631585	1.3241524	0.7238288	0.67476255	-0.14460866	0.94152534	1.1594877	0.62602276	0.6075962	0.71466845	-0.6965967	0.5427248	-0.1656463	-0.12145776	0.9950622	0.46381724	-1.6482117	-0.77110827	-1.2633407	-1.3287903	-0.15195723	-0.5446795	0.58087707	0.058321174	-0.44656995	0.53468317	-0.25570878	-0.4652787	-0.58102	-0.5514136	-0.75665534	-0.9107472	-0.4669951	-1.0297712	-1.0233514	-0.8937221	-1.0592209	-0.9467618	0.45185	-0.2268351	-0.52751684	0.00392807	0.48950028	0.8769042	0.69093955	-0.20287193	0.94786364	-0.10111226	-0.739783	1.5513657	-0.5089602	-0.5712211	-0.7880232	-0.8050798	0.3427416	-0.5300495	-1.0703934	-0.6445916	-1.029374	-0.71947247	-0.21064319	-0.43364915	-0.33860764	0.020632336	-1.4223415	0.76059836	1.2114718	0.20040478	0.58519685	-0.46700436	0.49728402	0.70372003	0.8971484	0.5364414	-0.3863113	-0.7008485	0.40635836	-1.2164869	-0.15145594	-0.1114917	-1.2081318	-0.7085831	-0.023193391	-1.2109226	0.77485996	-0.8247846	0.0906111	0.0418676	0.13651322	-0.68197006	-0.17022924	-0.57136476	-0.3481067	-0.54857105	1.5987613	-0.35096642	-0.21484521	1.0230881	-0.12455765	0.7532009	1.4309825	0.70737463	1.4424418	0.7557402	0.3448152	0.94305676	0.5126699	0.48618087	0.19348086	-0.18060789	1.6738781	-0.26095507	0.14024107	0.5639354	0.43479759	0.048432145	0.1036387	0.6615516	0.56290394	1.0249878	-0.23186623	1.1792188	-1.0110334	0.12776855	0.8258938	-0.72114486	0.1538977	-0.11853865	-0.05275695	0.6522441	-0.20714365	0.88051224	0.44719914	0.09560041	0.40336064	0.29826692	0.020270303	-0.41175675	0.73456305	-0.3052465	0.8643591	0.18895681	0.30159715	0.78635925	-0.25897196	-0.44919702	0.961875	0.7590695	0.13457687	0.64126474	-0.28891063	0.6973063	0.86085254	0.55623776	0.04914569	-0.046015766	-0.2348324	0.7941948	0.11703182	1.1970265	0.51403505	1.5279013	0.13437	0.05313763	0.9065801	0.5147202	-0.89270306	0.47120583	0.530559	0.79105186	-0.39537975	0.35346988	0.88846153	-0.29173866	0.49796236	0.20022689	-0.85298926	-0.9129953	0.008995505	0.8987825	0.40402725	-0.52880275	0.10101328	0.55189496	-0.03954738	-0.050350826	0.38291964	-1.1749996	-0.1387162	0.35154387	0.1928973	0.34437147	0.7728331	1.1116737	-0.071283065	0.2955446	-0.7633018	0.44737697	1.1715429	-0.3339619	0.4726644	-0.7410875	0.29900765	-0.069913216	0.24480921	-0.54471093	-6.28E-4	-0.12142293	-0.6223784	0.6365538	0.21386963	0.24496293	-1.0456792	-0.62956154	1.6658564	1.610072	0.73155427	-0.93838173	0.49552315	-0.24996789	-0.06792897	0.22384775	-0.581311	0.22907132	-0.2642501	-0.9500584	-0.09565453	-0.05484622	0.1157124	1.5580229	-0.15831307	0.8335978	-0.33859769	-0.50826573	0.08427958	0.16245197	0.33273655	0.8993833	-0.37206405	0.3872511	-0.01840016	0.050509002	0.38257715	0.009075555	0.37760687	0.62009287	0.3484711	1.0535125	0.8864434	0.07961695	1.152193	0.54370964	-0.27043924	-0.105723515	0.57790637	-0.55234474	0.11445795	-0.45925835	-0.9407478	0.3482482	-0.4683574	0.4278085	0.85229343	-0.20562379	-0.30013564	-1.3922242	0.5555932	0.42285088	0.43351784	0.42918292	-0.46394286	0.39418468	0.5587519	-0.68991375	-0.36361545	-0.20751195	0.83008075	-0.72653323	0.66725236	-0.3330727	0.47375134	0.06033098	-1.1318054	-0.8392812	0.026388267	-0.29222915	-0.91231537	0.5048775	0.7212271	0.87167645	0.5277754	0.1470986	0.30554572	-0.24171141	1.2274263	0.33209917	0.44504753	-1.9520789	-0.9600785	-0.5350989	-1.4689542	-0.59592986	-0.9192345	-0.018352468	-0.9635915	-0.820877	-0.936762	-0.57938784	-0.7334769	0.632185	-0.019006828	-0.5572222	-0.7817195	-0.89627963	-1.0575132	-0.26711595	-0.37674224	-0.8503807	0.22607516	-0.49189356	-0.34377265	0.25519243	-0.14154553	0.7428031	0.22734252	0.2099166	0.4823064	0.66160566	0.41878912	0.647095	0.3312717	-0.10265074	0.41823468	-0.055834096	0.24377674	0.3285032	-1.0771129	0.83764946	-0.23660927	0.12800807	-0.829848	-0.6866846	0.24025853	0.37925276	-0.12995538	-0.18413027	0.4573974	-1.0928814	0.17357473	0.502622	0.6942595	0.9168055	-0.9163726	0.31661746	0.034584522	-0.37216234	-1.3632591	0.21656002	-0.34789303	-0.41120195	-0.9743601	-0.3562997	0.21333936	-0.8090607	-0.109533794	0.7217199	-0.057721864	-0.23700517	-0.43343645	0.6840095	-0.3459558	0.06551239	-0.042910684	0.04007152	-0.21267459	-0.17942874	0.8228963	-0.8852169	0.91561717	0.6556936	-0.3515982	0.23077185	0.28931797	1.0357678	-0.81381863	-1.1479112	0.14963014	-0.31736976	-0.9356587	0.2381992	0.30350766	-0.2806665	-0.25549984	0.1617063	0.6531214	-0.9993723	-0.18851818	-0.10266552	-0.94924355	0.25575376	-0.47654444	0.37060392	-0.06876167	0.4293343	0.13523227	0.56258065	-0.30600393	0.063363865	-0.36725813	-0.5436115	-0.78579485	0.16252145	0.3984498	-0.70684564	1.0058819	0.52657026	0.6889874	-0.059463616	-0.37582603	-0.24345693	-1.5218881	0.36891425	-0.06410927	0.56824297	-0.4989428	0.45455468	-0.4822719	0.074414074	-0.8292134	0.4417503	0.40067917	-0.27021953	0.7435957	-0.18108793	-0.33383223	0.12397277	-0.09497818	0.32495004	-0.26384333	0.45793122	0.6189935	0.8502155	0.21916239	-1.8861856	-0.19983396	0.8557432	-0.6345399	0.015342632	-0.042341936	-1.0306123	-0.55601203	0.43218917	-0.5387624	-0.10748678	0.33171952	-0.023715135	-0.0821941	-0.9143004	-0.28367203	-0.65945977	-0.16648848	-0.112968706	0.8241233	-0.4634698	0.7349047	-0.19417292	-0.5164432	-0.41579217	1.024189	-0.28670672	1.0234239	0.7748922	0.062747546	0.5892555	0.46890458	-0.25492537	1.1576941	0.11410685	0.28043434	1.3924216	-0.89206547	-0.5042019	0.20311204	0.54332024	-1.1243141	0.019333845	-0.19075894	0.3054129	0.10761796	0.0455464	0.91637915	0.6547633	-1.2282283	-1.2050638	0.21088177	-0.19349201	-0.5437911	0.6420704	0.16340767	0.87855715	0.59680784	-0.92917603	-0.054145027	-0.21570495	0.4340043	0.9529169	-0.7390594	-0.10910263	1.0914872	0.62036884	-0.7014113	-1.1410393	-0.34470594	0.15459813	0.27774328	0.53521526	0.6444015	-0.06542021	0.8831575	0.29699862	0.22195545	0.19749561	0.98828	-0.14682338	1.4434544	0.42958117	1.0125295	-0.86523336	-0.7206674	-0.172966	1.3104347	-0.4434821	0.28810447	-0.32129943	0.28354254	0.30313528	0.48411572	-1.7110629	-0.6308889	-0.45926994	-0.3671215	1.8992852	0.67613965	0.91869	0.9636018	-0.07977758	-0.12871782	-0.7044772	-0.23184071	0.22191148	1.2280653	0.011716348	-0.09222965	0.5551851	-0.5271063	-0.46656823	-0.07531187	0.7731151	-1.1746206	-0.05333927	1.2779914	0.06232425	-0.551024	-0.3707608	-0.6942044	-0.3139556	0.2857492	0.20071419	-1.060505	-0.92657447	-0.03739609	0.5885505	-0.2981836	-0.8750649	0.386253	0.13979328	-0.92772174	0.30380303	0.20234717	0.696785	0.83580273	-0.2892748	-0.9167991	-0.93862224	1.4852238	-0.40377766	0.77121884	-1.4118888	-0.39702967	0.047952782	-0.25740603	0.36650065	0.010912679	1.0519379	0.04052138	0.23001465	-0.9847321	0.27829084	0.1171299	0.59769696	0.18325679	0.14538254	-0.7483514	0.69466746	0.55847436	-0.4869571	0.5623923	-1.9808266	-0.27223647	0.15282357	-0.38117105	-0.3939999	-0.2862507	0.6638537	0.84590316	1.1098883	-0.47306484	-0.9626376	1.0350101	-0.11574178	0.8589296	-0.19285685	0.8958733	0.35923648	0.5147199	-0.18235666	-0.14539976	0.7442572	0.079171605	-0.59943634	-0.62853456	-0.9256508	-0.11725808	0.8888009	-0.8987427	0.77486867	-0.3364377	-0.3280212	0.09504544	-1.0529916	0.19929475	0.81664294	0.2808802	-0.8700821	-0.43683103	-0.8989405	0.4541369	-0.7164972	-0.44985616	1.2720431	0.19635248	-0.20199695	0.1590807	0.3303109	0.29578975	-0.12467169	-1.3609062	-0.9368446	-0.13442157	0.48752874	0.016105821	-0.2362809	0.15517078	0.8290222	-0.9037903	-0.6798906	-0.81329185	1.2289065	0.19219616	-0.54040414	-0.94777274	0.33195233	0.4569632	1.2969217	-1.2312747	0.7129281	1.571456	-0.6362024	-0.147142	0.5952378	-0.06796971	0.19562754	-1.1474452	-0.83965653	0.15029441	-0.9837411	-0.5780552	0.93735665	0.89715886	0.10068219	0.7625621	0.65438396	0.38900474	0.072365366	0.07635976	0.9753617	-0.5864051	-0.13922165	-0.46603367	-0.08042025	0.15070915	0.011634586	0.39809275	1.0925181	1.7263969	0.8661654	0.95111984	0.29135174	-0.406815	0.33165133	0.5927679	0.03286494	0.5353283	0.563033	-0.5657931	-1.2168388	-0.3729314	0.09143951	1.3927553	0.32460153	0.17745721	-0.17962784	2.193992	-0.37011647	0.57594085	0.25357875	0.46133348	0.12634861	0.6127326	1.4308219	0.15413582	0.033646528	0.1578252	-0.48054004	0.11718423	0.6420949	-0.8377003	0.17089704	0.81984264	0.031092187	0.6462073	0.69372433	0.73069596	0.57144165	0.1647887	0.4493525	0.15944162	-0.15843949	0.0455198	1.1496518	0.0516525	0.79333663	0.089220665	-1.0594776	0.27133363	0.47884572	-0.42237756	-0.79065245	-0.080539554	0.6551321	-1.304758	0.77315396	-0.08810193	-1.1684283	0.6272183	0.85738325	0.4401332	-1.0851878	-0.38363108	0.12508784	0.5504449	-0.57582396	1.1780347	-0.7157289	0.53140175	-0.8303065	0.75244695	-1.2053254	-1.1053437	0.8450953	0.37908107	0.004370207	0.9101932	-0.21075465	-1.3491611	0.4336856	0.71663654	0.50819	0.9386376	-0.29576987	0.2516832	-0.6542454	-1.0019661	-0.50538146	0.10856136	-0.0631749	-0.3541814	0.90169936	-1.3105606	0.6511251	-0.4651854	0.015078113	0.5286323	-1.0080386	-0.30371678	-0.005374436	0.41959023	0.49104908	-0.2636752	0.23293799	1.2240458	0.2718391	0.2438458	0.6850171	0.7109602	0.03756262	-0.17082798	-0.6417676	0.16414107	-1.1825289	-0.55396384	0.98366374	0.6312619	-0.7337283	0.46155792	-0.9161311	-0.9562745	-0.46509022	0.2891923	-0.15409715	-0.7402201	0.8088052	-0.13062717	0.44648075	-1.1016946	-0.07984404	0.79192734	-0.30255166	-0.10226563	-1.7237424	0.5429049	0.037041713	-0.30607376	0.48265508	-0.3032563	0.48497978	0.5406958	0.008349079	0.8806757	-0.8231175	-1.6620915	0.5820705	0.29893333	-0.10990572	-0.028584277	1.2923278	-0.46259332	0.36291182	0.010914452	-0.12012981	0.46045828	-0.2618604	-1.4882895	-0.06374373	1.0530893	-1.1186955	-0.90471566	-2.46253	0.4620644	-0.133297	-0.2977949	0.07593601	0.2613217	1.2798709	-0.19490643	0.044584446	1.4608147	-0.3021534	0.6621674	0.242507	0.118184306	-1.2849733	0.052194268	0.37489432	0.09598045	-0.93028677	0.034017403	0.46137837	0.03798517	0.36108783	0.3281388	-0.07222703	-0.03536502	0.5649082	0.22315668	-0.17124362	0.5176888	-1.1777894	-0.4408916	-0.5282531	-0.9563829	1.191097	2.5478795	1.0187082	-0.17249219	0.48953068	0.3263126	0.23970534	-0.2170896	-1.3709759	-0.015681878	-0.27835542	0.37910247	-0.35469496	-0.19470225	0.3012718	-0.69413257	0.24933986	-0.40243003	0.13561262	-0.2452137	0.060410496	0.20748799	0.75237656	0.82339084	-0.5903099	0.5747166	0.1626361	0.29667136	0.016425338	0.13935086	0.54881394	0.50379205	0.479132	-0.43088856	0.11583263	-0.1825028	-0.900851	-0.04279089	0.64413947	0.8356987	0.620117	-0.5012674	0.004613593	-0.6805735	0.2851812	2.3653643	0.5057025	-0.7300426	-0.9825488	0.7585637	0.9483327	0.4725279	-1.8542295	-1.3267872	-1.6411809	1.3219924	-1.1504585	-1.9753249	-0.48864833	-1.0294831	0.6613559	0.5037025	0.6716055	0.88176197	-0.9713523	0.35059205	0.57810986	-0.60967195	-1.0800714	-0.0307444	0.8528533	-0.43982676	0.6541477	0.46699533	0.4368273	-0.19407706	-0.8680395	1.576965	-0.8171271	-0.836938	0.045082845	0.70397305	0.5241792	0.3006532	0.3489846	0.7806761	0.4774389	0.37647444	0.07383012	-0.66161066	1.1792334	0.14342299	-0.22198589	-0.3782689	-0.25460055	-0.41308329	0.013757284	1.0275432	-0.37175095	-0.047749463	0.8464645	-0.7684493	-0.28934878	0.28419676	-0.4094459	-0.079785444	-0.6054245	0.6202779	0.7584563	0.35920042	0.2986598	0.7988454	0.3343452	-0.5350312	-0.11423819	0.7397993	-0.08750025	-0.38836962	-0.6206427	0.3137931	-0.6542704	0.5506819	0.6229654	0.81452596	-0.6996421	-0.28446108	0.2787197	0.24900927	-0.28212693	0.9158599	0.0327363	-0.6526608	0.59639657	0.18927579	0.5804625	0.6803438	0.33557966	0.19986376	0.13131174	0.28916195	1.0047134	0.032720305	0.9892576	0.1765404	-0.064833	0.40678832	0.21091805	0.3024124	0.8321999	-0.39645547	0.5326443	0.39688924	0.1932725	0.75027674	0.64924794	0.6730145	1.3640543	0.47415423	0.2427291	0.43195474	-0.28588644	-0.017452003	0.5784236	0.17152663	-0.020746343	-1.7248367	0.5701048	0.80099374	0.007499959	0.23434126	0.05929836	0.06950712	0.30954766	-0.21103391	0.03464487	0.85108423	0.6522951	0.12205634	0.07127617	-1.5054611	0.38597342	-0.6847304	0.1535646	-0.86844367	0.25571427	-0.095351286	0.72793406	0.9866837	0.97250754	0.6881361	0.39216605	-0.7770949	-1.0368737	0.78046227	-0.110234	0.8834098	-0.07326425	-0.24192967	-0.9398744	-0.24739367	0.5541981	-0.6240055	1.5559335	-0.6351883	-0.18331277	-0.46293464	0.29189053	-0.18908241	0.29176784	-0.18358462	-0.71977717	-1.702847	-0.6198279	0.8278895	1.383958	-0.68256986	0.064379804	0.44650796	-0.16591224	-0.4331216	-0.21631968	0.44666198	-1.4214784	-0.3264505	0.34186906	0.44583565	-0.48883164	1.6327674	0.26896855	-0.68702704	-0.767256	0.7041549	0.03194019	1.1536746	-0.77843136	-0.5234269	-0.80961454	0.2653549	0.83378655	0.49365887	-0.051048253	-0.1673007	1.2959393	-0.6479041	0.14897618	0.8870948	-0.5984246	-1.1597185	0.10377511	-0.8082341	-0.23874049	-0.51138186	1.014163	0.2885176	0.55553013	0.9556007	0.2597192	-0.13432144	-0.063876934	0.3214981	0.1839971	0.671611	0.087319404	-0.91637516	1.2336199	1.1508888	-0.2086342	0.51372087	0.66785	-0.40978086	-0.58901286	0.07405635	0.4414911	0.35934666	-0.8219745	0.19113657	0.743509	0.22117952	-0.60765487	-1.5497404	0.5104577	-0.34813872	0.04451756	-0.35541117	0.8770458	-0.554176	0.2814236	-1.0565796	-0.21526898	-0.17688149	0.18502685	-0.7398083	-0.59946215	-0.6317495	0.35683483	-1.1187792	-0.59442204	0.5117072	-0.35860717	-0.1083988	0.18882197	-1.1261482	-0.45475549	0.40481517	-1.6276082	-0.9091036	-0.3922185	-0.29662576	0.7295565	0.6943008	0.6354798	0.7575777	0.7194201	0.15216039	0.94453084	0.65969384	0.4147392	0.6713445	0.45923692	0.09911182	-0.03691796	0.9299957	-0.05720868	0.37146592	0.16387045	-0.41683185	0.2770281	0.020607922	0.24744283	0.09921514	0.6404615	0.6054696	-1.0287553	0.15345497	-0.16671933	0.8491753	0.4707717	0.34444994	-1.0477537	-0.28922707	1.931943	0.25469393	-0.024187386	0.86848855	-0.7210005	-0.6058935	-2.3179066	-0.5119113	0.6221176	0.48964575	-0.19442615	-0.8768095	-0.960226	0.32777482	0.67170894	-0.5623425	-0.38633287	0.90937173	-0.5171406	0.002092068	0.02500812	0.41493568	0.010696208	0.6500753	-1.1492903	-0.089410715	0.20682476	0.47232854	-0.48220232	-0.12220782	-0.703811	-0.5842823	0.29402703	0.5378363	1.097059	-0.09980657	-0.09522174	0.5751578	-0.021256713	0.2542557	-0.58389974	-0.2417892	0.41184738	0.49968916	-0.15789077	-0.015007529	-0.9128296	0.2990157	-0.86509806	-1.9854498	0.21266122	0.15812498	-1.1511198	-0.5504082	-0.14768615	-0.009407227	0.3597315	-1.1736736	0.2924651	-0.8808636	1.1412908	0.37249428	0.7378646	1.1896219	-0.39312053	0.06835798	-0.46656203	-0.8624275	-1.0598099	-0.089937866	0.5357524	0.40993086	0.48091248	0.65886486	-1.1194272	0.6447156	0.7591621	0.5368502	0.4030303	-1.86862	-0.123494565	-1.3030198	-0.17001949	0.4280708	-0.453267	-0.09614729	-0.4122097	0.1456445	-0.5817946	1.5857619	0.66988903	-0.31970164	-0.66672254	-2.9117603	-1.807932	-0.7163317	-1.6226227	-0.18214183	0.3959014	-0.8247165	0.2872824	-0.87564844	-1.3540664	-0.365391	0.60831106	0.6689564	-1.1706603	-0.058441486	-0.31688437	0.30424306	-0.74306923	0.96739155	0.33447257	0.33315638	0.85026103	-0.34667838	0.4414976	0.44028357	-1.1735824	-0.685781	-0.14286381	0.9614911	-0.14482918	-0.98109037	-0.75245833	0.7736677	0.80307037	-0.6566859	-0.5223344	-0.9757262	0.06769877	-1.1813574	-0.11798087	0.76893044	0.7824728	-0.06207291	1.3102002	0.5974809	-0.14345977	-1.0980124	0.013115106	0.07132274	0.015803391	-0.60171175	-0.7826003	-0.66143	0.44300404	0.13690107	0.5727857	-0.3727469	0.58758116	0.20055823	-1.1329603	-0.41362226	0.7200177	0.23187971	-0.8083018	-0.9385167	0.44952002	0.00563281	0.8967466	-1.0086789	0.005198591	0.2910427	0.4222662	0.1592912	0.41369608	0.096777044	0.23593962	-0.46602166	0.8651818	0.37546548	0.38905367	0.5485394	0.2558214	-0.53917843	0.2739403	0.35465258	-0.4658359	1.5512316	-0.05838596	-0.07049483	-0.6094553	0.43078604	-0.8090205	-0.81927013	-0.74972564	0.22514388	0.15690292	0.74829334	0.5750516	-0.86868924	1.2978507	0.052804857	0.35306743	-0.6135631	0.71850115	0.3106643	-0.4119572	0.45555076	-0.6035326	-0.38659826	0.99667484	-0.34054175	-0.21141708	-0.1163107	0.46072212	-0.2996889	1.5348535	0.1772954	0.7384444	-1.5477449	-0.86486316	0.2958672	-0.02860785	1.3037977	0.14638436	-0.027646145	-0.50876373	-0.1457154	0.75858814	0.60351825	0.92170554	0.033496346	0.54461	0.6048569	0.006360687	0.24035998	-0.5605772	0.16139334	-0.39099643	-0.25821388	-1.1186447	-1.0994147	0.38468808	2.2352335	-0.27949566	1.1248863	-0.5944244	-0.16425349	1.5039626	-0.9858149	0.06678203	-0.75542676	0.3515959	1.00974	0.8123158	0.19276588	0.031643804	-0.20389861	0.048689954	-0.35756552	-0.29720438	-0.33039343	-0.44825307	0.46758175	-1.7060415	0.42476502	-0.8227673	-0.09732513	0.5949194	-0.094677426	-0.17799984	-1.1985222	0.79315895	0.34981284	0.3389343	0.4725959	0.043248907	-0.3267241	0.007771595	-0.90775204	-0.7459581	-0.75446063	-0.21296397	-1.4699134	-0.5468927	0.37741497	0.41255367	0.8132511	-0.30689377	0.75216967	0.038559735	0.27810428	0.82433665	0.6392342	-1.8876266	-0.44733438	-0.6929237	-1.311527	0.3925313	0.7298965	0.4246772	-0.16758811	-0.8444214	-1.4804994	-0.4546134	-0.42232484	-1.0328045	0.31530893	-0.15421852	0.004196596	-0.68256736	0.6852642	0.34955087	-0.50245017	0.3645234	0.02880871	-0.6495881	0.15267368	0.70017576	-0.27245477	-0.058672853	0.48938453	0.354707	0.048427287	-0.12966056	0.34828594	0.06400912	0.010277751	0.54576415	-0.44801724	-0.31028476	-0.09537514	-0.7648342	1.2853781	0.53497803	0.0587723	-0.032327957	-0.8194086	0.28599796	0.23723005	0.38968205	-1.0926255	-0.61590135	0.5692585	-0.3128381	1.0727625	-0.29778802	-0.54533714	0.6725898	-1.267695	-0.24322785	-0.25451824	-0.15894152	0.07148986	-0.81906825	-1.8541356	-0.76290905	1.0071267	0.49330583	-0.76112425	0.860255	0.4079104	1.1841911	0.12751584	-0.18207064	-0.5674498	-0.7605669	-0.2716282	0.48276755	0.14997475	0.035497304	0.04421011	0.26640806	0.7788888	0.3182513	-0.33383775	-0.20658356	-0.050883237	1.1176658	-0.5423992	-0.4995852	0.37080112	0.58000904	0.69429296	0.26486817	0.5542368	0.2801811	-0.008418623	-1.0918967	0.8106364	0.8352171	-0.25959307	1.5079122	-0.86699444	-0.7811493	2.0199668	-0.44234535	0.23920622	-0.90569586	0.36716637	-0.7323284	-0.7128119	-1.2780776	0.52525127	0.30638355	-0.60502416	1.0339991	-1.01394	0.56394	-0.47569302	1.2136917	-0.010737244	-0.55462736	-0.06470823	-1.3757597	-0.3992444	1.4337109	1.1751012	1.0450386	-0.25965407	0.4380373	-0.04750405	0.6139437	0.18948463	0.35192096	-0.31092846	0.8858846	0.7816254	-0.3258584	-0.40806037	0.10504315	0.4078028	0.44722933	1.2429736	0.3227267	0.08512255	0.9243662	-0.8787336	0.32830724	-0.2968521	0.2222347	0.86896497	0.059751198	-0.22439042	0.6053693	-1.859983	0.09431158	0.06787636	0.44570225	0.085362986	-0.46573177	-0.50626284	-0.41199383	-0.009033871	-0.03555672	0.7467663	-0.9830314	0.45334977	0.29659393	-0.7532667	0.42378706	0.17008664	0.19684078	0.107024565	0.10089284	-0.4622871	1.4445475	0.34649274	0.47032627	0.47254744	0.6532397	0.377578	0.39641777	0.56377155	1.3994693	0.9260297	-0.2724397	-0.22943838	-0.62138975	0.46691582	-0.6272334	-0.25569364	-0.8362642	0.06791039	-0.45787922	-0.20048301	0.4773322	1.9300284	0.5147114	0.41170368	0.33681014	0.52530414	1.0953465	0.552297	-0.73431087	0.6842271	-1.1013911	0.072278485	0.4015	0.1304518	-1.8466104	0.9788676	0.60560405	-0.80580884	0.7234273	1.2399688	1.5384718	0.64581364	-0.99193454	0.529197	-0.35381064	0.12716113	-0.78683096	0.07072179	-0.81655806	-0.5374816	-0.06854054	2.6410067	0.26289728	0.39290586	0.82579714	0.86208427	-1.3426521	0.73746586	0.28395712	0.37176278	-0.29568025	0.11013833	-0.43757248	-1.1516982	-0.5097738	1.2689365	0.1534867	0.8385828	-0.58763504	-1.1877388	0.060000222	0.6508838	0.08022869	0.6468946	-0.8278884	-0.05551187	-0.19951215	-0.51007545	-1.037433	-0.9923172	-0.63770586	-0.82676893	-0.4565227	0.7207539	-1.5870337	0.7221336	0.044651493	-0.91921175	-0.121596694	0.09793007	-0.61045784	0.6362207	-0.12687373	0.81513405	0.32882363	0.9430872	-0.76456887	0.14848745	-1.0904611	-0.03689034	0.72481626	0.8403424	0.048447777	0.21781959	-0.36326033	1.4788451	0.2930195	0.40407676	0.29186466	-0.41783452	0.25545648	0.98294216	1.0386635	-0.57591164	-0.2994345	0.4397642	-0.112576075	-0.894926	-0.49741104	0.7754669	-0.02878534	-0.5303974	-0.49671936	-0.7762003	-0.43172884	-0.36086506	0.9126682	0.45024216	-0.26665044	-0.022531273	0.05507251	0.8086419	0.16310477	0.53712434	-0.30168056	0.9648291	0.1465762	0.9854402	-0.009340171	0.8118004	0.2537154	1.0772663	-0.28414333	-0.765823	-0.19850819	0.48981336	-0.40891877	-0.14156154	-1.0219676	-1.0168794	-0.5284878	0.47101474	-0.042634647	0.33784997	-1.0244393	0.22898585	-1.3289943	0.35014576	-0.6818762	-0.58718854	-0.5822767	-1.4177201	-0.19441162	0.865304	-0.33380905	0.09289201	0.017494524	0.29198304	-0.75374925	0.012089124	-0.41373357	1.4851222	0.46924332	0.7151828	0.6782519	-1.3913366	-0.034838766	-0.29984725	-0.59060174	-0.26743785	0.61705726	-0.3986527	0.60445005	0.3767095	-0.19185878	0.96350586	-0.4858922	0.85515356	0.7410403	0.18266167	1.1921597	0.45002872	-0.5391815	1.0589508	-0.6539972	0.34045094	0.2013599	0.1409501	-0.5678573	0.8131062	0.31404036	0.70667225	0.47035378	-0.042929243	-0.58896047	0.48882076	0.71378016	0.2760279	-0.3629846	-1.4701122	0.53196913	-1.0790771	0.5734928	0.22553326	-0.29349032	0.5335856	0.1547152	0.4745013	-0.23864508	-0.41418928	2.1062272	-0.033294443	-0.105801314	-0.34180123	-0.46086216	-1.1933006	2.0763109	-0.532008	0.4823241	-0.26441708	0.45379356	0.7779325	-1.1123385	1.1794513	0.9783951	0.43654725	-0.25666738	0.3743141	0.005571099	-0.6135156	0.057923943	0.29756626	0.41390806	0.3700943	0.290137	-0.48627254	0.6908335	-0.15278748	1.5994694	0.050295666	0.6057846	0.7692084	-0.10749565	0.3613615	0.25431743	-0.008585935	-0.16956657	0.9270602	0.43843618	1.2236133	-0.2335385	0.12361691	0.93811464	0.41214663	0.22503665	-1.4622633	0.84486634	0.7575899	-0.72043586	0.18920782	0.67078024	0.03777439	-0.4536861	0.68918145	-0.9190239	0.47771874	1.693087	-0.79374963	-1.3769044	0.45404273	-1.17888	0.81369346	-0.51498955	0.53681105	0.5662235	1.1831182	-0.13497333	0.039127618	0.5055319	-0.57681954	-0.62195784	0.05528085	-0.15852231	-0.063595444	0.124415286	-0.2283724	0.7053545	-0.27644777	-0.46001658	-0.35087413	-0.5770685	1.7053722	-0.5454687	0.4071018	-0.51279074	-0.07759652	-0.24054998	0.32902315	0.34827152	0.22218764	-0.19257903	0.48749593	1.7336739	1.5713995	0.50646037	0.38846818	0.42135862	0.41554427	0.9967973	-1.6547034	0.26557854	-0.359958	-0.5581983	-1.4124436	-0.088490024	-0.55183095	-0.24045482	0.16661726	0.31287757	0.2285263	-0.82602894	0.1561398	-0.75983095	1.0258435	-0.55023646	-1.0661292	0.58726764	-1.4097209	0.33597693	-0.9580381	-0.6607425	0.78882426	-0.9129571	0.12166935	1.1095449	0.58899623	0.26057556	0.006662665	1.2543851	-0.39171058	0.32561836	-0.5817714	0.25101164	0.42475376	-0.16406444	0.5076424	1.4875084	0.55638945	-1.5587889	-0.3243482	0.3158961	0.9586328	-0.38230333	-0.20370384	-0.35770938	0.53518903	-0.51894915	-0.4484659	1.6063968	-1.0370693	0.92361784	-0.21234049	-0.91366965	0.34713265	-0.25217077	-0.20875184	0.6958974	-0.4780282	1.40108	-0.8048286	0.687347	0.36684322	-0.35586044	-0.82286096	1.4932145	-0.5871891	0.2583464	0.38297275	0.60729927	-0.49235183	0.48072436	1.2074761	0.7302756	-0.12086881	-0.24831846	0.87779903	0.4459897	1.1454597	0.38215205	-0.13019708	-0.43527073	1.1515211	0.6973469	-1.236667	-0.018815083	0.65673536	0.88951343	0.6703676	0.45052537	-0.035348076	0.044222496	0.22395755	0.3875983	-0.06333716	1.1720827	0.17963436	-0.34029368	0.67310226	0.11073045	0.05869797	-0.13972838	0.28469077	1.3023379	0.13634388	-0.6662706	0.9092347	0.008548043	-1.2913516	-0.5792974	0.24394324	0.031140134	0.5795589	-0.34374127	-0.44429678	-0.6052752	0.70505315	0.32607526	1.0591073	1.2101507	-0.5988639	-0.45808238	0.6266398	-0.7273063	-0.21005414	-0.4575904	-0.51675785	1.0180719	-0.20768978	-0.32148278	1.1515106	-0.1829383	0.118134245	0.19966672	-0.04665629	0.13739331	-0.19271661	-0.35651627	-0.35097444	0.49544743	0.024297671	1.1349941	0.7809985	-0.5015337	-0.39655864	1.0729531	0.49665073	0.54113287	0.6212385	0.49024218	1.647354	0.066755086	0.78924006	1.0770731	0.2457785	-0.58838147	-0.2866213	1.1174601	0.6618574	-0.5645106	-0.09841936	-1.6010071	1.3959954	0.06294529	1.4311852	-0.9288059	-0.36332306	0.6547661	0.417208	0.87013906	0.4686291	0.5992844	-0.49186623	-0.33363023	0.50709087	1.8878766	0.15965432	-0.054470487	-0.9302335	-0.1935976	-0.2679856	0.07512954	-0.61445034	0.53205496	-0.39826843	0.039983373	-0.18104976	-0.44308412	0.7393017	-0.32971936	0.4413674	-1.4156537	1.18571	-0.051705226	0.31725383	0.25945887	-0.15186319	0.5473779	0.50001085	0.69438666	0.078923196	0.35270527	0.71907115	0.5381845	0.7120584	0.26642016	0.88619536	-0.6845117	0.055135056	0.31410345	-0.11773302	-0.120532304	-0.0903006	0.35784608	0.92167604	0.072019994	-0.88808316	-0.81560284	0.16362381	-0.31270552	0.057927653	0.59059864	-1.6882379	0.33496046	0.27296358	-0.5894638	-0.526329	0.50840205	0.056153808	0.13857785	-0.08650252	0.46502918	-0.60185516	-0.4300472	-0.68814325	1.1404152	0.46407804	0.21231684	1.072255	-0.0407923	0.012583551	0.6914763	1.58201	1.1652321	-0.11374147	-1.2614092	-0.17724235	0.30511934	-0.006046988	-0.4995923	0.8475256	0.66696155	0.7875766	-0.047659636	-1.1021005	0.1343503	-0.23743723	-0.5583091	0.757448	-0.19688018	-0.16695444	0.007619827	-1.3368732	-0.5069624	-0.062161162	0.96066695	0.31564793	-0.45625147	0.3480549	-0.8608057	-0.52810836	0.13317911	-0.80280805	1.3554078	0.62565845	-0.58656377	0.53378475	-0.7135297	-0.30456126	-0.514058	0.51581246	-0.4642609	0.049916666	-0.97470766	-1.2585187	0.852392	0.2807836	0.08247333	0.40363494	-1.1098047	1.0466543	0.2185091	0.5537781	0.52487886	0.6747519	0.0827828	-0.10492341	0.65305305	0.13657984	-1.4755462	0.26291007	1.1470394	-1.0774281	0.5138554	-0.5978475	0.41338655	0.111492105	-0.24284068	0.33069825	-0.20431246	-0.45671645	0.010606206	0.47614738	-1.1934043	0.20279291	7.66E-4	-2.0420623	-0.54687184	-0.52187645	-0.3723315	1.3323157	0.35713252	0.21425968	-0.32377604	-0.01957831	-0.83460104	-1.7055994	-1.1127053	1.1105901	-0.10291182	-0.8182774	-0.5231213	0.1776203	0.32233426	0.06173424	-0.19786496	0.037849937	0.26366523	0.14467873	-0.14899452	0.1476541	-0.9038549	0.3358042	-0.0394002	-0.34545958	0.30333856	-0.23171608	0.55527794	0.7820256	1.3129054	0.37965283	0.29312763	-0.8874094	0.3947273	-0.2162005	-1.7468221	-1.234236	0.9945993	-0.10463836	-0.20068717	-0.9275145	0.9151206	0.32928178	-0.3421185	0.4144713	-0.13573587	-0.6430461	-1.1570575	-1.0933156	0.4240686	0.5616748	-0.8114293	-0.69359237	0.025988882	-0.42411307	0.13429382	0.7231077	0.87012845	-0.14024803	0.5032225	-0.9067498	0.042613864	-0.23913862	-0.4917787	-0.24276578	-0.24186043	-0.09521003	-0.6744079	-1.1138891	-0.98150635	-1.0949882	0.18562031	0.63617283	0.20930992	0.19814254	0.1600891	0.03818551	0.94632554	0.08678098	0.36276588	0.80033696	0.38477623	0.6954282	-0.31246576	0.91392064	0.40806252	-0.33935857	-0.3280523	0.3806782	-0.28920642	0.17896353	0.27917522	0.63501555	-0.6226499	-0.14753862	0.5031031	-1.1656002	-1.5313958	-0.3900827	0.6264833	-0.13596499	0.0411532	0.84720415	0.38160008	0.53707445	-0.18690343	1.1864533	0.12480517	-0.16818888	-0.89713657	0.8674317	-0.52694947	0.14590764	-0.24451181	-1.2477577	0.46798962	0.72519726	-0.13423842	-0.5212594	-1.2688076	1.1475772	-0.006002137	0.9269606	-1.1211487	-0.95027936	0.8354651	-0.8679563	-0.47543323	-0.3320447	-0.38951182	-0.23380175	0.115846865	0.6839881	-0.5241047	1.0289552	-1.5549415	0.32257697	0.18806137	-0.3727001	0.10665257	1.2480607	-0.21190669	-0.58199847	-0.3669304	-0.8866316	0.060856394	-0.0751392	0.7919754	1.6360488	0.01723113	-0.44805533	-0.6928646	-0.031490903	0.32673693	0.086377054	0.04072423	-0.48800856	-0.70603746	-0.31963792	0.042498127	-0.07344723	0.017555794	0.4198804	-0.30962908	-0.838666	0.104841754	-0.31852078	-0.35309696	0.14481434	0.07705466	-0.64541787	-0.24105605	-0.16791387	-1.3554779	-0.46359512	0.7907191	0.36209473	0.39441058	-1.4245348	-0.07909106	0.07793011	-0.8551429	-0.3574611	-0.89391756	0.33324605	0.99287367	0.21142766	-0.21402012	-1.4261838	-0.67257994	0.2478423	0.39484006	0.18218306	0.1953048	0.61268485	-1.4693639	0.5737713	0.3232492	-0.8087258	-0.61655897	-0.22503626	0.07695845	-0.6183826	0.96838343	-0.3546484	1.3952688	-0.4104899	-0.15929034	-0.42210296	0.38142416	0.41995987	0.13893823	-0.5559395	0.3047533	-0.85141593	0.3337188	-0.07741774	0.28341487	0.7942781	-0.7074432	0.839116	-0.5373583	-0.050025478	-1.099505	0.29181808	-0.13133292	-0.105372585	0.299083	0.6132098	0.6085012	0.86574405	0.2531329	0.6122775	-0.27869168	0.21962523	0.52333987	-0.51953185	0.52975	0.96796703	-0.34248704	-0.3913633	-0.3423835	0.7314205	1.2869861	-1.1475484	-0.051712297	0.4331547	0.015668292	-0.53650355	0.6302096	0.2956427	-0.3158634	1.1930867	-0.47813475	-0.001758486	0.85384077	0.14988056	-1.1458281	0.7895586	0.33191755	1.6320455	0.41400397	1.0282888	-0.448675	-0.61216146	-0.47704765	0.33207393	0.08481647	-0.8764603	-1.8808738	0.84181935	-0.92974365	0.19122215	0.83621913	-0.050055288	1.9859108	-1.0973312	0.33551884	0.5925226	-0.25369236	0.32622537	-0.29779294	-1.6739447	-0.21793452	-0.59398055	0.25116706	0.76778024	0.12729962	0.048625514	0.5246425	1.6019756	-0.03757366	-0.56213504	0.0158341	-0.15144488	0.021198258	-1.1468766	-1.4410856	0.26900566	0.42304775	-0.46474457	1.019091	-0.036642198	1.2385752	0.28508806	0.13050246	0.42901963	0.5046351	0.83992076	0.18359472	0.028359031	0.022175547	0.2094033	0.18808009	0.31004098	-0.31082168	-0.5644703	0.9772692	-0.3141613	-0.14441827	0.34600732	1.1253688	0.21101782	0.12747842	-0.8240948	0.38070983	0.023858473	-0.037473023	-0.20515543	-0.35963368	-0.8674511	-0.48677212	-0.16715607	0.32291138	1.3076054	0.028776037	0.22982305	-1.3808695	-0.48501337	0.1745644	0.45892558	-0.5613268	0.010343996	1.1267053	0.009837368	-0.47592568	0.22671963	0.36903104	-0.9098087	0.5039984	0.4051745	0.7418095	1.0048921	0.49711677	0.8208092	0.33571106	-0.22812974	-0.45217457	-0.7355628	0.25517806	-0.32400477	0.70188934	-0.5453548	-0.37973237	0.6868222	0.456822	-1.9004526	-0.5952751	-0.5917544	0.5125196	0.20911257	-1.1123244	-0.2597617	0.71235174	0.14996456	-0.15874456	0.92405504	0.48468506	-0.42637488	0.028321132	0.7050745	0.110477015	0.35397404	0.14273082	-1.6709005	-0.6560712	0.9280662	-0.3746276	-0.5827165	1.6551994	-0.6949007	0.63516074	0.18180414	-0.6609377	-0.097531945	0.4224987	0.75992316	-2.0549614	0.18587627	0.059379485	0.7161458	0.14527379	-0.32179588	-0.119789325	-0.061752047	1.3880224	0.40539244	0.13487385	-0.9254268	-0.9585372	0.334884	-0.263077	-0.031024184	0.6598472	-0.61877877	0.12016223	-0.41654912	-1.8352381	0.10947453	0.42997086	-0.6105802	0.121047124	-0.07690635	-0.15674733	0.03189	-1.4721869	-0.4775629	-0.16927606	1.0001893	0.25765592	-0.12550904	-0.50206035	0.18333755	-0.15840442	0.5013861	0.7823596	0.12100129	0.55703294	-0.115144946	-0.9046794	-0.6309596	0.087436825	0.1339906	-1.523671	-0.336009	-1.4671451	0.1907379	0.39461222	1.3251525	0.6511024	-0.23049152	-0.010384399	-0.52254516	1.0469483	0.115798876	-0.029492253	-0.29044548	-0.7365433	0.07076989	0.16126205	0.94205564	-0.7582434	-0.45139837	-1.100026	0.31748545	0.50822526	0.74093795	0.87980586	-0.18623981	0.7745281	0.8507972	-1.1463244	0.023545966	-0.06438561	0.082037605	1.0964712	0.12345048	0.56807274	-0.58184236	1.0820298	0.5847874	0.14779139	-0.39019215	-0.18490833	-0.3718968	-0.15767273	-0.9813078	0.8873942	0.59317493	-0.95482576	-0.4408171	-0.8595925	0.40630686	-0.44275627	0.28235367	0.33189338	0.18684255	-0.580652	0.29963943	1.0763619	0.7753734	0.77131754	-0.31085995	0.09226862	-0.7711003	-0.27576137	1.1999015	-0.14081416	-0.5089305	0.515121	-0.39152634	-0.38384283	-1.7983164	-0.050952885	0.2637281	0.2988203	-1.190612	-0.5379175	0.90798837	0.37409642	-0.17354482	-0.035927527	-0.5359918	-1.2450206	-0.18641315	0.44337434	0.5015652	-0.110267594	0.7885135	-0.5538176	0.84771395	-0.26827022	-0.11023563	-0.52054995	1.1700069	0.44003972	-0.54111844	0.13688561	0.54264736	0.7197106	0.47242373	0.70565104	-1.2489134	-1.6520048	0.40168327	-0.26809025	0.07992803	0.47488475	-1.9129782	0.0055441	0.49596122	-2.3806195	-1.2658489	0.36567703	0.1600604	-0.07895558	0.87900674	-0.32016852	-0.9901218	0.6359048	-1.4891562	0.05628962	0.11831619	0.09710577	-0.7559608	0.19686499	0.1939293	0.8022821	-1.7901491	1.1117042	-0.17007542	0.564079	0.6229154	0.10524929	0.002195913	-1.0667092	1.6306127	-0.65418524	0.76424634	-0.23361021	-0.370341	-0.73014045	1.3593321	-1.951262	-0.3512555	0.42089522	-0.49807292	-0.06117372	-0.17028984	-0.30563498	2.3669415	1.1774613	-0.20320533	0.39431015	1.479054	1.0366886	-0.5168928	0.32442778	0.93390465	0.14750311	-0.012317477	0.42395264	-0.80844724	-0.17776233	-0.27906847	-0.60655576	0.6589843	0.30903608	0.13792272	0.19512224	-0.40646654	-1.5040135	-0.05783239	-0.82881516	-0.09603833	-0.26606494	1.1624427	-0.06070099	0.023856882	0.17322743	-0.70294994	0.7469747	1.0385426	0.6230088	0.012318633	0.12478342	2.1431055	0.011721908	-0.70476365	-0.79267293	0.049033675	0.24640554	-0.4976132	-1.3445004	0.7409062	-0.50767136	-1.7490546	-0.8976674	0.36695817	-0.1950365	-0.20104323	-0.014678776	-0.57331127	0.47595856	-0.81692237	0.69035983	-0.49410924	0.6997736	-0.06892574	-0.3807543	1.2752224	-1.3942164	-0.12590538	0.073726535	-0.7576008	-0.37726915	-0.43642092	-1.6478925	-0.40457538	0.18313803	0.86736566	-0.98365825	0.49753565	-0.30610105	0.7746443	-0.5534845	0.39848736	0.03475178	0.43185452	-0.76409394	0.41915363	0.25942084	-1.2770504	-0.30837816	0.54950815	0.5241127	-0.46872756	-0.52056134	-0.53503364	0.21420671	0.001925867	-0.23699099	-0.6455122	-0.39870626	0.070557535	0.71259534	0.85508347	0.092230365	-0.38203004	0.21982306	0.5966377	-0.19757123	-0.03334807	0.23074576	-0.12139711	0.037368834	0.6858916	-0.98910064	-0.2282012	0.27085105	-0.90630704	0.4361333	0.67191637	1.0317608	0.027237223	-0.17255834	-1.7040846	0.20559336	-0.23571451	0.021975033	0.09374426	0.08919891	-0.8290193	-0.17602266	0.84650004	0.20758247	-0.07560108	-0.30337143	-0.6756058	0.807611	0.63296634	0.3985314	-0.2718558	-0.97321516	-0.40574282	-0.11967307	1.0390996	-0.3313414	0.021007324	-0.27095383	0.10068385	1.2530452	-0.28757304	0.4319842	0.23208767	-0.008182665	1.3110569	-0.003046017	-0.65949625	-0.33693072	-1.0127443	-0.29232097	-0.24363491	0.3565159	-0.083195575	0.46819392	0.41016927	-0.81141925	0.023295516	0.90375113	0.84600776	0.67291564	0.7293318	-0.31499645	-1.187015	-0.08124301	-0.19108036	-0.35780895	0.085453235	0.2614862	0.14130092	-0.11425235	1.077312	-0.08879433	-0.3417694	-0.9845433	-1.8666601	-0.23934193	0.4691494	-1.0724423	1.0506731	0.09094365	0.45421463	-0.5894094	0.70098996	0.20253341	-0.13873543	0.48955	-0.9024878	0.7437743	0.37485966	-0.2981197	-0.87348217	0.2570331	-0.66644233	-1.4951607	-0.76047707	0.15317346	-0.34813982	-0.8766607	1.0324135	0.5397446	-0.6046005	-0.36516997	0.07504829	0.65188485	0.24195088	-1.7517546	0.40493825	0.21112202	-0.48373553	-0.70906734	0.25894666	-0.8168245	0.8789162	0.5808878	0.8972917	0.3682166	0.21099812	-0.2437104	-0.9682687	-0.14625306	-0.32545185	0.07614635	0.09779093	0.27584678	0.3867456	0.17792939	0.25045788	0.96829367	0.15246136	0.24529059	-0.7214518	-0.1275181	0.17002775	-0.17707953	-0.023392148	0.48212862	0.09672465	-0.3331135	0.61712754	0.57540125	-0.77295095	-0.8111915	0.3139427	0.30362856	-1.2319263	0.4712158	-0.12146343	0.13496284	-0.8763838	-0.084552735	-0.4055684	-0.50513035	-1.8500328	0.77673763	-0.5499007	0.5717661	-0.7723477	-0.478666	0.33803794	0.011437913	-0.3158335	-0.4616842	1.0647621	0.4629277	-0.6500025	-0.90449476	1.0658218	0.66803503	-0.8407731	-1.3736783	-1.458406	-0.27067646	-0.44525957	-1.8425628	-1.3917398	0.7669223	0.60225797	0.3616946	0.25735766	0.5584082	-0.16827554	-0.06408981	-0.9461333	-1.8117207	0.13584214	1.0152935	0.20032051	0.5998725	-0.41754717	-0.4661639	0.45200503	0.6133031	-0.4924584	0.84932864	-0.2242752	0.52082026	-1.2158086	0.41137967	-0.20001638	-0.7149942	0.41014162	-0.14236654	-0.64954436	-0.2640418	-0.16917217	0.49003893	-0.042821154	0.7689774	0.4973327	-1.4233034	-0.099422656	0.21542102	0.7242014	0.33062315	1.0674325	-0.34933838	0.29108372	0.03581383	0.73448366	0.4174516	0.06946125	-0.0984639	0.3138512	0.005778352	0.5484379	-0.76849896	-0.056425624	0.51541364	-0.39142695	-1.3906819	-0.123242244	-1.2195892	0.06921842	0.22953412	0.93884987	0.41265458	0.6403044	-0.29624283	0.21391043	-0.1270435	0.52673376	1.030628	1.1712373	0.42391723	1.0299685	0.43112704	-1.1416134	1.3459857	-0.69963133	0.68882966	-0.12827355	0.20528762	0.8592737	0.52488947	-0.34137946	0.5799276	0.10461369	0.19201954	0.21474996	0.7901074	-0.98223877	-0.49623397	0.5493791	-0.1155434	0.7275729	0.9703423	0.5464796	-0.7813548	1.0812753	0.2336533	2.3312812	-0.12237462	0.05507035	0.52982324	0.11836494	0.58656776	-0.39510608	-0.13921957	-1.5881492	0.12167778	-0.74717736	0.2469578	0.5039389	0.8068044	0.4355806	0.055438258	0.96085167	0.99749196	1.4289346	-0.1201526	-0.088166706	0.17177278	-0.6045323	-0.3617907	0.5434619	-0.44165224	0.5950247	0.07697972	-0.6593217	0.45866227	-0.6305443	-0.23879303	-0.059424352	-0.489117	-0.4976255	0.032871995	-0.16587548	-0.16408157	-0.5536273	-0.86552554	0.67617685	0.112625316	1.2491843	0.20265397	-0.1529	-0.42693383	-0.36026865	-0.44130248	0.18039401	-0.8820571	0.39499843	0.41054305	0.09233849	-0.27036753	0.15827891	-0.29123038	0.6331622	0.9131566	0.25662655	0.30497643	-0.4737996	1.5529145	0.42195976	-0.36647573	0.0512675	0.11802909	-0.39148986	-0.13832094	1.4820238	-1.061122	-1.6546415	-0.5613346	0.38621956	-0.36656472	0.26067728	0.34959707	0.7047393	-0.7318832	0.64449966	-0.08305433	0.6926999	1.3607159	0.20772217	0.06914462	-0.6011376	0.46807867	-0.45663396	-0.20242625	-1.7094711	-0.10888398	0.29056796	-0.3318725	-0.116179265	1.3593233	0.11389666	0.27908942	-0.22449164	0.21285328	0.6522269	0.5925228	0.29363438	0.16911052	-0.29982397	0.09914505	0.69741696	-0.27894	-1.1113362	-0.6229696	0.31496078	0.5582699	-1.0437409	0.9420728	0.07286066	0.50660676	-0.17025292	-0.48002574	0.9945355	-0.3544466	0.16847028	-0.29576635	-0.54523605	-0.7075038	-0.6228211	-0.81459165	0.09416473	1.0419954	0.46142417	0.2596087	-0.68343544	0.060845204	0.31490064	-0.9824048	-0.3920012	1.1605214	-0.14269027	-0.0977502	-0.38091496	0.15268247	0.23042892	0.007550622	-0.06712644	0.30659682	0.011730061	0.5323754	-0.9300394	0.41275185	-0.323191	0.19846982	0.22442877	-0.7894909	-0.41420323	0.1837656	0.17551339	0.11721231	-0.2870836	-0.28294772	-0.057977367	1.5883723	0.2375111	0.6728283	-0.8685698	0.6877815	0.45500553	1.0673946	0.43501392	1.0848776	-0.15426031	-0.5419836	-0.0751562	0.04461369	0.9391173	-1.4219496	0.836507	-0.7330943	0.75490546	0.80447084	-0.24439847	0.9899502	0.35463136	-0.5874747	1.2548872	-0.872165	-1.4740744	-0.0709962	0.12907366	-0.40310216	-0.2662473	0.7517788	-0.50794864	0.4750809	-0.77698004	-0.25721282	0.84326285	-0.0804158	-0.8511636	0.85817444	0.67339355	0.20139877	0.12120942	0.7601208	0.3725989	2.1763864	-0.35902813	0.9663307	-0.06811901	0.2914011	-0.6133629	-0.0839225	0.8741585	0.84176564	0.71291286	0.31027445	1.2471514	0.9511854	0.5067257	0.30680397	-0.016790615	0.066838086	-0.15394609	-0.3735135	0.39205277	-0.33918154	-0.11231889	-0.13384931	0.46052384	0.5879357	0.045162957	-0.23129775	0.23162387	-0.049427792	0.89658594	0.3670307	0.58679175	0.298034	0.040578462	-0.34424388	0.7221833	1.0739903	0.3187119	-0.039813038	0.10477564	0.83363914	0.9835104	0.37003824	0.28248024	1.0145003	0.7189842	0.1480664	0.049274325	0.013906168	0.5027052	-0.6453952	0.2620396	0.87803	-0.23562321	-0.20570877	0.9178913	-0.022536943	0.30134228	0.37749863	0.22451854	-0.39395896	0.534489	-0.1029541	-0.09160138	0.9139848	0.5916602	-0.060463402	-0.047478117	-0.23160602	-0.9158153	0.06794207	-1.0428281	-0.31311023	0.8335566	0.021179	0.30450475	-0.32876834	-0.05967796	1.2640294	-1.4156768	-0.41184404	0.4872087	0.72897303	0.79082346	-1.1306099	0.3341483	0.3451253	0.20626387	0.61591274	-1.229273	0.9789109	-0.4800713	-1.0966433	-0.1541006	0.45160645	0.20082417	0.28525203	0.6776791	-0.68694556	0.001408899	-0.08517257	-0.24388611	0.6078957	-0.6318885	-0.23465833	1.1195145	1.3893135	0.84313804	1.3619138	-0.76477486	1.0428566	-0.66526735	0.19430336	-0.004698761	0.67945296	1.0268553	0.9056758	-0.29340932	0.7088956	0.70646024	0.10842209	-0.35424468	-1.1935724	0.9393267	-0.5219954	-0.89401	1.1981629	-0.013798009	-0.22751845	-0.28352302	-0.6926249	0.4023426	-0.24596187	0.24072027	0.9215562	0.47172353	-0.053890053	0.5088604	0.8736709	1.4367603	0.6267173	-0.5511599	1.0439602	-0.7243607	-0.25417894	-0.67334867	0.38681585	0.3384247	-0.04856374	0.1596853	1.1295923	-0.1677496	-0.036226716	0.2426362	0.05278349	0.50540197	0.79092366	-0.21816567	0.3215217	-0.58308446	0.049259834	1.4346966	0.3601898	0.775886	0.105189055	0.6887322	0.40052503	0.36071125	-0.58248556	1.5184267	-0.53996277	-0.55948406	0.7724197	0.69099665	-0.77840984	-0.62421864	-0.6724487	0.7222265	-0.5300333	0.064923674	-0.05025989	0.22304276	-0.26407632	-0.36896878	0.116250746	0.42837015	-0.3962881	-1.3022326	-0.92526203	0.90023196	0.24397571	1.2402449	0.3909916	1.2907907	0.21780562	-0.14421871	0.1330492	-0.3635208	-0.14004119	-0.18080297	0.40432665	0.37821993	0.6403303	-0.2984937	-0.16763632	0.19869733	-0.15485415	0.14520195	0.08590074	-0.5459157	-0.66695464	1.2796224	0.12380359	-0.023600083	1.0601393	0.38109922	0.8058783	0.23537569	0.64237815	-0.021629412	1.0311784	-0.4464039	0.53541106	-0.039641567	-0.3368123	0.16494456	-1.0282955	-0.35686922	0.2041566	-0.27360705	1.0899162	0.89562154	1.3331933	1.7159383	0.38401616	0.25988206	0.8900143	0.77460176	-0.59641355	0.38621983	0.32877165	0.96739435	0.30757275	0.6360064	0.19150525	0.35800663	-0.6045913	0.20765057	0.98640615	-1.7709349	-0.5067347	0.45392516	-0.44376433	-0.45856822	-0.07954874	-0.4623549	1.2619417	-0.097505376	0.17284296	1.349773	-0.27849275	-1.3767989	1.1522998	0.8992052	-1.3846984	-0.562115	0.009854459	-0.59090704	-0.48633415	-0.32147247	-1.1858468	0.93671113	-0.10389763	-0.38969162	-1.453711	-0.703717	0.39456737	-0.32117328	0.98442864	0.7797135	-0.6025194	-0.07603661	-0.4756462	1.1087817	0.32906103	0.26419514	0.030767158	0.4374221	0.10152674	1.2777929	-1.13549	-0.1850405	-0.81336534	-0.8448098	0.11665876	0.12021626	-0.3360348	0.6725394	0.5539416	-0.5026864	0.050337322	-0.44052282	1.2444597	-1.163789	0.8400758	-0.30254003	0.823902	-0.6453497	-0.18393373	0.26108333	1.4026951	0.1395314	0.08723213	0.42776722	-0.13947369	-0.783959	-0.15078431	-0.618361	0.786296	-0.08255145	0.15272476	0.23029393	-0.04415401	-0.68683875	0.18806364	-0.00405613	0.72526634	0.52159727	0.08358941	-0.2582139	-0.33100444	-0.294915	0.8483179	-0.5846269	-0.86449546	0.27765712	0.67031646	0.111187786	0.002264839	1.605923	0.094580345	-0.36797145	0.44675794	-0.58191663	0.30262947	-0.3862341	1.6147041	-0.7026567	1.1830745	-0.75450957	0.5346244	-0.07724498	-1.164744	-0.09302188	-1.124385	-0.5306443	0.9548139	0.9150206	0.86748224	0.49948466	0.2200022	-0.01060381	-0.56307966	-0.079641216	-0.041758686	-0.044045903	-0.8285489	-0.30507323	-1.7167635	0.8840156	1.0093831	-0.9235668	0.3094149	-0.17197481	0.15909556	-0.26814693	-0.049237855	0.88334334	0.5225849	-0.15430313	-0.6999593	-0.3503285	0.6735114	0.23644915	1.0250652	0.7432993	-0.39088514	1.1160883	0.07732894	-0.5216833	0.5533747	-1.5195626	0.99780345	0.9236054	-1.0751725	1.6123588	1.0457296	-0.93943614	0.328308	0.17276527	-0.14638852	0.72614294	-0.5099064	-0.6442951	-1.4371408	0.22752598	0.10285269	0.92784095	-1.2045509	-0.22047156	1.1675824	-1.310228	-1.5609695	-0.6042297	0.888905	0.073952556	1.0879688	0.8063802	-0.5410317	0.6216429	-0.3304821	0.17790417	0.5918104	0.18804404	0.5876598	-0.26802278	0.5438747	0.92023337	0.022388883	0.27275163	-0.001708432	1.2274483	0.82080704	0.021756489	-0.3976729	-1.1006272	0.3762598	-0.114876784	0.025184417	-2.0138927	-2.424033	-0.08347482	0.60034984	0.43476388	-1.258754	-0.013412609	-0.26636654	0.68225133	-0.014978346	0.3593481	0.65744907	0.019831816	-0.17804937	0.6455515	-0.4689638	-1.202844	0.029820848	0.87043667	-0.41967383	-0.31127736	0.24136798	-0.5686463	0.6957235	0.27471805	-0.009498734	0.46436796	0.5649439	0.83613	0.47702938	0.47609442	-0.10159377	0.8059113	-0.537326	0.13400759	-2.1049826	0.120861314	0.19224945	-0.3892822	-1.1129338	0.15887243	-0.13040479	-0.8214082	-0.48378175	-0.30979085	1.4147111	0.8516112	0.69983214	-0.87816185	0.35740262	-0.54129493	0.79530996	-0.3320548	-0.17973572	0.05880078	0.30831042	-0.38875723	-0.18033463	-0.82005775	0.30960882	0.21483836	0.24150272	0.44190758	-0.98604524	1.9592991	1.5397364	0.02762046	0.23196599	0.12322918	-1.0645587	0.72638756	-0.2190997	0.595021	-0.4472146	0.53732836	0.049287897	-2.4749277	-0.6958123	0.30062577	0.23678346	1.3527725	0.08744764	0.2555488	0.11687452	0.11529874	0.1145529	-0.6023435	0.050750375	-0.29275325	-0.47837874	0.059406985	1.0001218	0.8849934	-0.7086668	0.2227833	-0.89478105	-0.37116086	-0.003276674	0.48875538	-0.8762685	-0.08069911	-1.3015871	0.3059272	-0.549425	-0.31434655	-0.626378	1.105921	0.42696935	0.4910456	0.60569894	0.6699801	-0.81735307	0.5836064	0.26006362	-0.16628338	-0.055088073	-0.5879379	-0.177279	-0.01709687	0.411085	0.18990773	-0.2939813	0.15152219	0.1702251	0.55278826	-0.19475769	0.107122704	0.25680223	-0.27473322	-1.1525213	-0.74807084	0.19943273	0.76175535	0.03927101	1.1608388	-0.12762539	0.2669767	1.1630049	0.25144055	-0.35113168	0.48376796	0.9795267	0.92189944	0.030006332	0.1978327	-0.6430469	1.4098824	0.6798462	-0.34425324	0.015258528	0.03860541	-0.5552489	0.6406641	0.95501035	-0.021886367	0.83899164	0.46838322	0.10381932	0.51760906	-0.119553536	0.14372243	-6.23E-8	-0.5638333	0.49001548	-0.5473161	0.6989761	0.11932139	-0.47016633	0.07809162	1.3899721	0.58931035	0.6471641	-0.72049063	-0.28015986	0.62401354	0.5500851	-0.19014151	0.70122874	-0.81281537	0.8595073	-0.37118956	0.53387475	-0.5473696	0.7855452	0.52023816	0.32582077	-0.9633794	0.18370642	-0.622634	-0.008241711	-0.42751127	-0.6613851	0.43590015	-0.34124702	-1.0391692	0.29904386	0.51168776	-0.31217578	-0.5138381	-0.8988281	-0.79733074	-0.23290698	-0.7673605	0.2251991	-0.20483416	-0.7410788	0.67950493	0.18013734	-0.28554308	0.8594667	-0.3871499	0.6120875	0.037510373	-0.04470205	0.6528174	0.37576613	0.33575588	-0.23598021	0.107934006	0.85606146	0.31392607	-0.16446258	-0.061357822	0.256037	-1.5069402	0.25036502	-0.5211864	1.1960882	1.129834	0.45329458	0.49178565	-0.08214247	-0.2303186	0.061379615	0.497177	0.68300366	0.38856	0.39576212	-0.44319534	0.5452316	-1.2643596	0.3326016	0.32584542	-0.18437558	-0.8333603	0.9510717	0.2281476	0.1914443	-0.03183149	0.8107146	0.53791654	-1.2308564	-0.79556775	0.59600663	-0.5553216	-0.16669591	-0.5017514	-0.754508	-0.9108026	0.4013513	1.1335036	-0.7174831	0.32504284	0.45628795	-0.758176	-1.2793441	0.9106287	0.20991503	-0.07895003	0.39007762	-0.084091455	0.16562903	-0.3736535	-0.26861918	-1.1281587	-0.3041757	1.0462955	-0.6808274	-0.13349581	0.014546734	0.17903106	-0.051991407	-0.43439364	-0.21556245	1.2285745	-0.147286	-0.8958125	-0.7648545	-1.4026855	0.17893411	-0.21631579	-1.301192	0.21072315	-0.34987068	0.7899608	0.9727475	0.26005164	0.19415493	0.9574768	0.27979714	-1.6889585	0.17430572	0.8333468	-1.3281801	-0.48456314	0.41874647	0.918693	0.08391339	0.49168402	0.00157391	1.0234892	2.4936507	0.16560552	-0.20857714	0.21326855	0.5458053	1.0047287	-1.065419	0.22509603	-0.9105184	-0.7087688	0.38626742	-0.010812474	-0.44674733	0.3535777	1.180566	0.46452716	0.24983793	0.67722696	1.6246486	0.24508597	0.13004313	-1.3986994	0.07002893	0.7245987	-0.5212269	-0.13899639	-0.09892211	1.4513947	-0.1917865	-0.88533247	-1.1337261	0.21732676	-0.9636271	-0.27709496	0.5656128	-0.06185406	-0.8825642	-0.7002023	-0.67744124	0.17529896	-0.6559085	-1.9182004	0.091555096	0.8155058	0.5852343	-2.1866162	-0.36511633	0.33361113	0.8883675	0.14292224	0.12151636	1.2087042	0.155325	0.6406857	2.2898142	0.18435958	1.3704803	-1.5210404	0.486061	0.07596798	1.3316865	-0.1032609	-0.0982067	-0.5783118	0.7835603	-1.5056052	0.44836393	0.29206398	0.10384283	1.1638906	0.79426485	0.64914423	1.1037542	2.251161	0.8232092	0.694853	0.018682612	-0.65175235	0.19174522	-0.44232377	-0.21045788	-0.08641297	0.51298255	0.6841914	0.49450168	-0.53830147	0.6086634	-0.38385335	0.98268	-0.56047577	-0.65611297	0.9585507	0.2272452	0.35637286	0.11863611	0.37657198	0.55631	0.27460122	-0.3640024	0.43454447	0.111725725	-0.063211225	0.26487404	-0.49990267	0.12930736	1.0425771	-0.5170473	-0.31091326	-0.9886259	0.89087903	0.5047646	0.5004438	-0.073083915	-0.9395414	-0.61634505	0.6628522	0.6469917	-1.3506161	0.003812445	-0.38185224	1.0154598	-0.9905514	0.54711795	0.72534734	0.37510344	0.26222292	0.0792748	-1.7056078	-0.055861227	0.5997151	-0.07283447	0.06027352	0.013881641	0.9614285	-0.7980018	-0.30188254	0.7971962	-0.87640005	0.55611426	1.0357976	-0.89472127	-0.095394365	0.6455456	0.68231016	-0.031097742	1.8876034	-0.8228321	0.7165871	0.8768112	0.048892256	-0.4199895	-0.059630394	-0.044097412	-0.35454273	-0.40266067	0.5265243	0.8462381	0.77760637	0.1141825	0.004613241	-0.1030259	0.73264694	-0.935788	-0.034913406	-0.3726698	1.1403762	0.41577268	0.24691303	0.6037855	-0.2386765	-0.16337149	0.2397533	2.778938	0.7852928	0.5037699	1.8618797	0.18821038	-0.2961372	0.091194876	0.5233162	-0.68505174	0.16065389	-0.46165425	1.1235821	0.6087728	0.4034731	-0.55284387	-0.27129054	0.80778503	-1.0199999	0.12473658	-1.2557836	-0.21918984	0.35466313	0.49875382	0.5174852	0.8429413	0.8501107	0.5465083	-0.34655204	0.8232456	0.6513762	0.42364776	1.1005671	0.21467008	-0.29679587	-0.6196911	0.5965502	-0.124172606	0.11963988	0.7450875	-1.0815082	0.16972508	-0.9088427	0.2567479	-1.0864866	0.49385765	-0.40808865	-0.1563451	1.312173	0.5226375	-1.039171	0.9063221	0.072010234	-0.20088182	0.3060294	-0.2179463	0.5771241	0.73430014	0.49279365	1.6920896	-0.44317976	1.5928576	-1.7982441	0.7711136	0.0400597	-1.6624526	0.3108243	0.2331387	-0.07533113	1.727536	-0.30208737	0.7051723	-0.67822534	-1.2862458	-0.3519075	1.829052	-0.50186974	-0.30542135	0.004532308	0.045063175	0.5610099	-0.92817104	-0.7240801	0.21695165	0.16410697	0.9940015	0.78978634	-1.2178421	-0.9919457	0.053088166	-0.37412265	-0.13039273	0.40548408	-1.2468038	-1.0423017	-0.61203253	0.14518417	-0.61090165	0.9629695	0.6731167	0.46431944	1.0815178	-0.72520554	-0.43713203	0.530513	0.4349974	-0.119816	-0.57165617	-0.008026093	-0.17927328	0.18334338	-0.25566757	0.33244112	-0.23634784	1.9610798	0.59461886	-0.062388178	-0.59656847	0.8959301	1.0191339	1.7204216	0.3561857	-0.3179091	0.75305015	0.08831794	-0.014385073	-0.27187255	-0.03280865	-0.5603969	-0.42821625	-0.5790704	-0.54185534	-1.2582272	0.6285506	0.5683061	0.31336308	-0.7983065	-0.6838368	-0.74632406	0.009241303	0.1971108	-1.767539	-0.59159225	-0.52713937	-0.018589111	-0.952759	0.706163	-0.13301802	0.49119303	1.120775	-0.59690875	0.38630724	0.5671505	0.69914216	0.09376571	-0.14359361	0.794676	-0.64446634	0.077514395	0.674486	-0.25396705	1.0922312	-0.05503925	0.7807756	0.16876829	0.29127204	0.3481088	0.8969102	-0.22833991	0.5606825	0.321885	0.3276246	-0.60833275	0.24714711	-0.6091202	0.4170816	-0.16412777	0.25944656	-0.4765846	0.5080863	-0.10118398	0.21350366	1.4397143	0.4630762	0.22522356	0.37769306	0.7901029	0.88448244	1.1244788	-0.37649542	0.12062034	0.5976195	-0.5565532	0.4041245	-0.6679763	0.054224644	-0.25611883	-0.61050487	-0.26851958	-0.74159133	-0.6127547	0.6923378	-1.2215031	-1.1483371	0.8467165	-0.43410948	-0.5104668	-0.22127073	-1.2341698	-0.871191	-0.5956347	0.12134442	0.134525	-0.5985114	0.43831983	-0.9069494	-0.87972385	-0.22080986	0.458648	-0.6565421	0.041338958	-0.26590124	-0.004286566	0.099212974	-0.48319787	0.9326862	1.8223004	-0.39354798	0.15929495	0.4838319	1.6353949	0.3916347	-0.21388766	-0.22209585	0.29830077	1.3930635	-0.00332368	-0.056649182	0.4458053	-0.76178277	1.2084455	-0.19539851	0.099704094	-0.2527209	0.45363235	-0.95464295	-0.89100397	0.52494097	0.93409204	0.6994606	-0.7763893	-0.2541216	0.40170354	0.5491201	1.2475479	0.03159678	0.48287246	0.13113128	0.99997485	-1.4870797	0.99677944	-0.19058771	-0.2333481	-0.3238443	0.23066409	0.7123074	-0.04047254	0.13299103	0.016929591	-0.54864484	-0.51080036	-1.5625701	1.467382	-0.14748086	-0.62916553	1.3285626	-0.062259033	0.971647	1.2382808	0.34823486	-1.5854208	0.41542605	0.5123155	-0.69683254	0.6535096	0.7532272	0.834861	0.45563677	-0.22158454	-0.29381698	-0.43529266	1.1403059	-0.3840565	-1.4392565	-0.22885206	1.5038576	-0.116969764	-0.6965287	-0.16422614	-0.49053386	-0.019708445	2.012346	0.6290137	-0.4176886	0.07890467	-0.5405375	0.79436517	-0.61123544	-0.4784474	0.23926875	0.16571912	-1.4152678	0.13230492	-0.20971943	0.32903236	-0.7050718	0.15786527	0.07170653	0.16418754	0.32006186	-0.053081766	1.104452	1.1270528	0.078096	0.68335074	-1.2426448	-0.26464763	1.7815119	-1.438311	-0.045463305	-0.53427523	-0.343085	-0.52674717	0.3678391	0.011661782	-0.017869174	-0.85346544	-0.4875607	-0.6870131	-0.119722046	-0.52898467	0.20755953	0.3086838	0.54129326	-0.33968565	0.73786867	1.0614729	-0.3553302	0.97035307	-0.62194747	0.25359952	-1.399219	0.6843882	-0.55217326	-0.53906363	-0.36022824	-0.044122595	1.2753167	1.3238643	-0.7287825	-0.4453215	0.60815454	0.5170262	-0.04555468	-0.30538368	-0.4112063	0.59828603	-0.12308182	0.21967174	-0.5498231	-0.6682355	-0.06467041	1.0155044	1.1339887	0.3057466	1.3037047	0.00266167	-0.21945158	0.67941606	-0.40004647	-0.52602327	-0.23978597	-0.42800504	0.5390517	0.1897938	-0.1779084	-0.31505787	1.0599114	-0.028989939	0.3742196	1.1609656	-0.24484754	0.12224529	-0.09106968	0.7906377	0.44690034	0.69067496	0.39630654	0.061798368	-0.81442726	1.2411352	0.31670308	0.6557626	0.03476326	1.0742981	-0.25415578	0.033870522	-1.0972861	0.034070764	-0.39211863	0.4551163	1.3786818	-0.2091404	-0.4062924	0.2226941	0.4880492	-0.0226194	-0.49527526	-0.06618302	0.2898373	-0.89308095	0.3138234	0.6699519	0.5318735	-0.5167716	0.35306355	0.5027376	-0.40252218	0.44150412	-0.7062301	-0.9072691	0.2580282	0.15995996	0.27434653	-0.89610547	-0.87944573	1.4784038	0.55304104	0.022094065	-0.5022421	0.48442817	0.72151107	-0.21376573	-0.4838478	-0.17670242	-0.008836446	-0.27201274	0.024624279	1.1919146	-0.51049423	0.6396241	1.6401855	-0.002119921	0.47288796	0.26480293	0.5059162	-0.5328409	-0.9858137	0.45840618	-0.31558862	0.08051994	0.5784168	-0.13599932	0.20930707	-0.13092086	0.15003663	0.32159692	-0.25868338	0.6260965	-0.3396537	-0.12941308	0.41474038	0.43797922	0.08348979	-0.593664	-0.13810976	0.41165867	-0.2123196	1.0490073	0.6353925	-0.25000706	1.4402801	0.73775446	0.9300185	0.5376375	0.41270164	0.12090688	-0.3331664	0.3302042	0.14007948	-0.52771384	-0.00864799	0.49869522	-0.003120611	0.3882363	1.5708674	0.077036105	0.7628216	1.2370178	0.41638297	-0.8510522	0.4582944	1.1348101	0.1407574	-0.23393585	-0.029778186	0.114963114	0.83495736	-0.17518175	0.16605978	-0.30940983	1.5015521	0.06686162	-0.22560343	0.5966051	-0.26759693	-0.20865823	-0.65969574	0.8901634	0.105507866	0.34710675	0.27957392	-0.06204854	-0.14248006	0.50211614	-0.6825229	0.4568288	-0.43832323	-0.33823866	0.5888868	-0.8406872	0.32645008	0.6011003	-0.40730995	0.31162116	-1.5098507	-0.5849536	0.39028257	-1.3641708	0.57800716	-0.1492992	0.18280114	0.07860403	-0.14366017	-0.6724465	0.55005777	-0.28274325	0.14705133	0.6939336	-0.40218222	-0.07146908	-0.45025662	-0.3629509	-0.20779221	0.36219007	-0.92191815	0.44543073	-0.36164063	-0.7782938	-0.7257648	-0.24158727	0.11907464	0.65300465	1.0514835	-0.16923183	0.90510625	0.04688082	0.10588366	-0.09207354	-0.10826253	0.8078506	-1.0172666	0.12426268	1.0888622	0.49044538	0.8199956	-0.10637842	-0.9684195	-0.12279936	0.97072184	-0.33816013	-1.1482823	0.20813248	1.3390129	-0.64673895	0.5141719	0.40982437	-0.34988338	0.92040056	-0.5659847	-1.0551248	-0.31032825	-0.7126282	-0.2627371	0.47483316	0.49849147	0.86668706	-0.802937	0.07495061	0.1863378	0.38372114	-0.41527036	-1.0796748	-0.6363145	-0.15051207	-0.15956163	-0.2032479	-0.4804816	-0.2870759	-0.23484558	-0.044098012	0.034985844	-0.95824426	0.6394295	-0.1517219	1.3892998	0.4292946	0.6587546	-0.8203063	-0.25092757	0.5348439	0.3513099	-1.2868745	0.7646352	-0.7017719	0.82666284	-0.10884685	-0.7335316	-0.36571732	1.1171038	0.26279914	-0.1633117	-0.7811545	-0.78520334	0.4377754	-0.36845258	-0.31660888	-0.24295147	0.07168565	0.3236919	-0.42347997	-0.8381343	0.16525309	-0.07775213	0.62032515	-0.22953144	1.1647048	-0.62978214	-1.4211572	0.025743404	0.60379	0.5019624	-0.4134199	0.2842381	0.8791057	-0.13129573	0.2111568	0.46936426	0.114348345	-0.368586	0.1186611	0.8015112	0.24026638	0.7101097	-0.7155628	-0.083592944	0.73389876	-1.1370908	1.234864	0.34366095	0.14020886	0.7617277	-0.53740937	0.3299377	-0.038576968	-0.28483206	-1.7922314	0.7920039	0.752694	-0.35002536	-0.7233337	-1.0829782	-0.1832311	-0.7946781	0.13898268	-0.07838548	-0.25072053	0.6176843	-0.82703906	0.5126664	-0.1927068	0.34358495	-0.607482	0.5550568	0.05637396	-0.6428144	1.0610361	-0.015181662	0.072379984	-0.61782527	-1.220897	0.8268307	0.4459152	-1.2678462	0.6588527	-0.19700831	-0.58369637	-0.31070846	0.51931053	0.5876658	0.5476166	0.1845181	1.2909821	0.37325543	0.0841076	-1.0166084	1.2030687	-0.56687254	-0.22210184	0.3575529	-0.002470525	0.15335421	0.40802044	-0.046798088	0.7099179	0.26651055	0.23851685	0.5104276	-0.3548329	0.37180576	0.17459746	0.71192926	-0.13489477	0.7015429	0.3051194	-0.24487609	-1.1813074	-0.31786054	0.5546632	0.039009888	1.3370827	0.4878087	0.3948373	0.61574244	0.7810683	0.6923788	-0.41774285	0.26621684	0.18132024	0.4122561	-0.18002135	-0.1611062	0.06455269	-0.9487236	0.10231175	0.046409484	0.6962645	0.91231805	0.4607232	-0.18838693	0.72145295	-0.4938725	0.783899	0.16711763	0.14726776	-0.9764418	0.68907106	1.211131	0.22306435	-0.20721278	-1.4022244	-0.7001557	0.5069887	-0.169463	-0.28437564	-0.4524164	-0.38465232	1.8616388	-0.07207096	0.81937546	0.481198	0.6024414	1.0561723	-0.72078836	-0.086299755	-0.9184261	-0.0611439	-0.461058	0.52607775	-0.38956797	-0.5027808	-0.10066501	0.6084062	-0.7881509	1.294816	-0.1935427	-0.118787915	0.028732734	0.439871	0.17200613	0.32904238	0.8127126	2.266484	-0.43038222	0.6832673	1.1146204	-0.1923715	-0.06374381	-0.42638806	-0.8150074	-0.61942804	0.14338368	0.46637276	-0.05737464	-0.002822061	1.3126403	-0.6421951	-0.7283034	0.19917606	0.18163127	0.3012293	-0.0996063	1.8953329	-0.12667535	-0.19897646	0.115335576	1.588067	0.026292272	0.30765644	-0.43794492	0.12765566	-0.8544037	0.89897895	0.92694056	1.2289096	-0.08683335	-0.76861614	-0.43070325	0.24257706	-0.4839279	-0.9909716	0.7322412	-0.7588796	1.0172238	0.19543616	1.0421462	-0.23006043	-0.7065218	0.10501804	0.31610763	-0.27787212	-0.4871258	0.50307745	1.2968531	0.32387137	0.31760332	-1.1843271	1.2165585	-0.28155363	-0.123446934	0.2500579	0.11692173	0.33547607	1.012624	-0.1273345	-0.36423233	0.13059235	0.19374368	0.04852046	0.174186	0.18242706	-0.969131	-0.93713367	0.3049081	-0.44671395	-0.32143742	1.0661424	0.6717507	-0.61236244	-0.010220741	-0.06280236	-0.5046707	-1.9392179	-0.04616368	2.0330563	-0.58404243	-0.12445686	-0.20163575	0.10761652	0.13145672	0.98431313	0.18252672	-0.24756102	-0.25751302	-0.16056769	0.63993776	-1.2171856	-1.2923371	-0.37045407	-1.3551507	-2.1839566	-0.6953793	-0.26184052	-2.0192044	-2.726219	-1.7300202	-1.3596466	-2.8409088	-2.2178614	-1.6240914	-1.4414388	-2.9602535	0.44308484	-0.5923927	-1.4538511	-0.08542278	-0.6736713	-2.6497185	-0.61117035	-3.6086931	-2.3988428	-0.61595213	-1.9283366	-1.3081441	-1.0902933	-1.2693906	-2.323197	-2.4406717	-2.659633	-2.5171235	-1.6877401	-0.55329394	-0.2050213	-0.16811493	-0.77701145	-3.3942978	-0.5817922	0.5564337	-1.2991958	-2.478181	-2.7019243	-1.0447489	-0.43216038	-0.6753987	-1.28722	-0.4009221	-3.24114	-2.2736423	-1.5893548	-0.48204136	-0.8156243	-0.16658932	0.06842391	0.50618446	0.49954984	0.46169204	-0.07722768	0.8536743	0.6976478	0.18428504	-2.4802518	0.107502095	-1.0754898	0.98451847	0.38242224	-2.7322268	0.23571695	-1.328945	-3.6361132	-1.1418669	-2.2301877	-1.4542731	-3.2874908	-2.0815778	0.337767	-0.7339366	-3.0758638	-3.291144	-0.73597294	-1.4156722	-0.16990294	-1.5671144	-0.37950584	-1.5107219	-2.7780926	-0.42755815	-0.9910617	-3.3366227	0.24366511	-1.639477	-4.003783	-1.0661609	-1.0713847	0.32834345	-2.7790399	-2.9680629	0.32930896	1.2725862	1.1676964	0.8998337	-0.2853783	0.07942329	-0.09167036	0.7633697	-0.4070373	-2.8879275	-2.2116954	-1.7982545	-1.9442507	0.9604174	-0.022129891	0.64694434	0.8730069	-1.6337749	-0.5726535	1.1756781	1.016035	-0.3433279	-0.034084775	0.21789734	0.7578268	0.07003517	1.1379107	-0.35007674	0.25742626	0.31091917	-0.09747583	-0.27961192	0.33403102	-0.4884176	1.0724088	-0.55885166	-0.6622985	-0.6869019	-0.75039375	0.21185592	0.2543162	0.32686082	-1.6177104	0.5294942	-1.5234723	0.74354094	0.46232405	0.55539024	-0.24546093	-0.533012	2.1930485	-0.10158042	0.3711734	-0.69065034	-0.51413465	-1.2718531	0.22982866	0.22229096	0.66660506	0.4218209	0.8350245	-0.14334711	0.8063765	0.58422315	-0.6667634	0.75231504	0.29942414	-0.40838212	-0.6634896	-0.06552808	1.1202061	-0.48347366	-0.2456511	1.4235793	0.11864705	-0.86116946	-0.25412446	-0.2722145	-0.44912866	0.83587074	0.89894265	-0.86852044	0.738181	-0.085250705	-0.6952657	0.28341776	-1.149841	0.5299084	0.6100348	0.19432785	-0.44585842	0.64326304	0.030568402	-0.038788192	-0.7361606	0.27462298	-0.46381313	0.13262394	0.30346927	-1.6192317	-0.43074584	0.024978941	-0.36428362	0.14475535	-0.6890795	0.3238087	0.20303802	0.4752429	1.3326015	0.97433406	0.5070794	0.29278797	-0.37993178	-0.70143956	0.03592037	0.021683168	-0.051611494	0.07182491	-0.7072532	0.8822406	0.51231253	-0.11556326	0.579269	-0.7214712	0.2974707	0.65328234	-0.42183843	0.57918733	0.06342767	-0.08530947	-0.452462	0.7737384	0.87455535	1.3663375	0.2619951	-0.52254426	-0.08624006	0.33626845	0.6668344	0.013171103	1.1444365	-0.13423492	-0.6994473	-0.555958	-0.8290967	0.26441965	-0.14512227	-0.22895685	0.5678864	-1.0337418	0.21552542	-0.50674975	-0.8352483	0.021158675	-0.3844856	0.39009276	0.29035935	-0.69845515	0.03379055	0.7352965	0.35201576	0.6404397	0.6877557	-0.45074177	-0.28482237	0.2815328	-0.38600478	-1.0016134	-1.114708	-0.16056627	-0.8253436	-0.42157185	-1.3114105	0.28953856	0.23645595	-0.78610903	0.5456056	1.2987717	-0.3703997	-0.94874334	-0.6987859	0.54855824	1.4447135	-1.0645114	-0.3810263	0.2027712	-0.95796543	0.19494796	0.06250445	0.114520825	0.12526953	-1.7086159	0.2574472	0.42461815	1.1033139	-0.8208591	0.7535656	0.44156635	1.3830796	0.4661515	0.29592738	0.58359647	-0.4374193	0.19119665	0.4998129	0.060030635	-0.43512323	0.35425535	1.2064219	0.2060166	0.5104752	-0.54703337	0.3037238	-1.203978	-0.9221712	-0.1621496	0.6377458	2.0938973	-0.17845638	-0.56251556	-1.6700871	-0.60459965	0.3823922	-0.43410328	0.60522467	0.76814836	0.07038853	-0.20957322	0.768221	0.7921638	0.9460311	0.6088856	0.3237388	-0.23931336	0.05458495	-0.51142544	0.028586738	0.37850037	1.514652	-0.38408923	-0.9868118	-0.125271	-0.28451955	-0.8322556	0.018419025	-0.8619681	-0.2898695	1.420909	-1.3653696	0.16910541	-0.9526104	-0.2751463	-0.24035612	-0.2750911	-0.6608988	-0.37486517	-1.56619	-0.19045988	-0.52117974	-0.24571182	-0.09138565	0.96150434	0.09494045	-0.1513348	-0.049997363	0.48048204	-0.6086757	-0.124110155	0.26236835	-0.9508726	-0.8070081	1.0501117	-0.0745074	-0.6963236	0.79421556	-0.107361585	-0.40631238	-0.24223293	1.0638193	0.5146664	0.04476563	0.3772037	-0.9276411	0.47546774	-0.6539099	0.43074903	0.7962077	-0.00652661	-0.20769584	-0.42094865	-0.33398837	0.013102767	-0.34213924	-0.21382579	-0.77329177	0.79135656	-0.09680275	-0.9462221	-0.16040668	0.6954338	-0.36242852	0.20676543	0.9653309	-0.4395304	-0.28199238	0.73564273	0.41464198	0.45101202	-0.33167028	-0.025790457	-0.3582247	-0.1925423	0.32808673	0.4445733	-0.3757945	-0.24734214	-0.43546492	0.7129154	0.59844124	-0.26756367	-0.9215959	0.17322549	1.0037587	-0.69475466	-0.9644095	-0.50818163	0.601853	-0.60769665	-0.15698168	0.6494571	-0.33386052	-0.2992116	0.31234345	-0.18021971	0.38468722	-1.2976176	0.39326832	0.3049412	-0.36913037	0.42044148	-0.20435473	-1.0098268	0.26311877	0.6589677	2.4998283	0.3973628	-0.049133144	0.5456359	-0.008588966	-0.69100386	1.3276632	1.004005	0.15409796	0.10571381	0.14287314	0.7566114	-0.6204456	-0.19791149	0.30214596	-0.22339056	1.2015562	0.39660466	-1.497216	0.31622955	-0.66979027	0.29915997	-1.6184156	-0.30471405	-0.6772577	-0.52830476	-0.025650518	-0.8536632	0.030576617	-1.5755639	-0.5666707	-0.5852876	-1.2358016	-1.3886238	0.3473997	-0.74643177	-0.49982077	-1.55182	-0.3079507	-0.44654804	-0.49746317	0.4071353	0.24179244	0.8022181	0.16432755	-0.40840074	0.3419079	0.6659674	-0.14811945	1.0099696	-0.50696987	0.31999046	-1.2520176	-0.11740536	0.08076461	-0.23678078	-0.3422451	-0.4111797	-0.65350395	-0.36019722	0.48368108	-1.1501029	1.2006553	0.21890119	0.22979294	-1.7088355	0.391633	-0.052177962	0.9868858	-0.39790368	0.4592779	0.6594961	-0.26760378	-0.83448535	-0.23495543	0.36341256	0.48854965	-0.41050342	-0.92600703	0.615058	2.6081305	-1.0975527	0.4946895	-0.18407345	0.772136	-0.16007847	0.05134285	-1.5464939	-0.5733879	-0.3744049	0.20084697	-0.49679455	0.7266354	-0.37349504	0.67495805	0.22782977	0.687006	0.01695706	-0.26499453	0.5058908	0.72461295	-0.8122924	0.6425461	0.24490096	0.033858575	-1.0810591	0.8609766	0.026409777	-1.3854363	-0.57115245	-0.07466908	-0.6787929	-0.64720005	-0.3171601	0.033503197	0.3628025	-0.07919103	-0.51712584	0.21320231	0.73399615	1.1518859	-0.92128414	-1.1337354	0.7092936	0.25427645	0.32296073	-0.15452215	-0.83855516	0.41536838	-0.7398405	0.13976192	-0.5109833	-2.092413	-0.013959144	-5.3E-7	0.12909232	-0.73956543	0.81848645	0.5508617	1.5086219	0.085673854	-0.115041696	-0.25960734	1.2158556	-0.67736167	0.24724782	0.6399218	0.6267573	0.52231234	0.4979785	0.014129734	-0.6849587	0.12993425	0.04333308	1.2405058	0.43398306	-0.29326877	0.31427315	-0.059456315	0.0447428	-0.16039693	0.34991056	-0.38087907	-0.45546043	0.1359415	-0.22915031	0.73797786	0.06735859	-0.9648126	-0.076273695	0.087117195	0.15898274	0.5371446	0.21086273	0.543708	0.14338353	0.9006577	0.39175633	-0.617686	-0.05156633	0.103916064	1.0246716	-0.041973744	0.17982864	-0.49837044	0.08049073	0.14955284	0.16084893	-0.17149688	0.448688	0.29236263	-0.23804477	0.25374112	0.35850838	0.17376225	0.44043082	-0.8620696	0.6917047	-0.17269142	0.13432346	-0.34865236	-0.22384775	0.11373409	-0.6897741	-0.20477933	0.20580156	0.13997924	-1.4773369	-0.86721116	-0.14004606	0.22829314	-0.38593248	1.365325	0.06575758	0.4675702	-0.041306257	-0.8530467	-0.6848981	0.2526866	0.90367234	0.5634039	0.7012474	0.72333586	1.1906236	-0.22582775	-1.0943062	-0.46305948	-0.77516496	0.49147066	0.024114467	0.41795835	-0.52767426	0.43334723	0.35698172	-1.4124769	0.76385015	0.8217252	0.83467394	0.43227333	0.782302	-0.016370619	0.35936132	-0.5753929	-1.9480666	0.52598447	-0.40496692	-0.4055231	-1.1450073	0.31889573	-0.94032854	0.4199054	0.7580828	-0.4798477	-0.4878034	-0.95578873	-0.94017977	0.82750815	0.6422202	0.36885646	0.8463104	1.0766361	0.72368014	0.0957658	-0.2727198	0.75076973	0.5026272	-0.39469048	0.074386604	0.53878194	0.5504081	0.2581011	-0.7321936	0.4124533	-0.22538356	0.8464418	0.55118483	0.9183562	0.7353657	0.2282	0.6250326	-0.39323312	-0.10214925	-1.5683745	-0.03163544	-0.4437545	-0.5184101	0.6771602	1.6097243	-0.6113128	0.30796576	1.172831	0.871732	0.7215988	-1.0315607	-0.08916469	0.3584459	-0.55383754	-0.26257062	0.46913812	0.78329605	-0.23382677	-0.9560799	-0.85660064	0.05347391	0.32144377	-0.962893	0.2781939	-1.5384526	-0.25848648	0.09498352	0.31377378	-0.36239263	-1.2113166	0.24327967	-0.8822026	-0.043582834	0.51878184	-0.6038795	0.88740814	-0.28837636	-0.08181862	0.28313434	0.8617742	-0.80681616	0.23523495	-0.09394911	-0.48045975	0.9808758	0.33302405	0.30522585	0.8646097	-0.14410743	0.6698265	0.08126777	0.75951725	-0.5418355	0.14442617	0.38336197	-0.26464036	-0.2519106	-0.28770223	-0.37017873	0.64704573	-0.22106008	1.7669076	-0.8828986	0.06698319	0.18921684	1.1240125	0.108378455	-0.09388391	-0.74454373	1.7164918	0.040197637	0.42566645	-0.62091494	0.03520617	0.7212172	-0.09528292	-0.5483262	-0.17975579	0.85551286	0.52165437	0.62469846	0.3564551	1.1203587	-0.5254161	-0.8418766	0.37309918	-1.7550089	0.7094091	0.013410309	-0.23585343	-0.91811675	-0.20498991	1.1311207	-0.51423883	0.19674422	0.23117566	-1.0110866	-0.7902782	0.31119722	0.5724343	-0.5596445	0.06123484	1.0000943	-0.42394978	-0.701399	0.098817065	1.018974	-0.050356783	0.5003022	0.27536908	0.16741808	0.68260276	0.20183334	-0.54951847	1.0455605	-0.12445708	-0.5305769	0.5414928	-0.26672322	-0.585245	-0.70260304	-0.4616834	0.3273455	-0.13841577	1.1060735	-0.57944286	0.2597314	0.87228537	1.2748265	-0.090877436	0.11271436	-0.4829901	-0.4611074	0.27913147	-0.020319948	0.28594607	-1.3870455	-0.011428169	-0.6413619	0.18393606	-0.92020583	-0.3497767	-1.442041	0.157286	-0.70735365	0.25148386	0.36948934	0.8879804	-0.10171277	0.77929103	0.29745913	0.20297977	-0.8890225	-0.36163148	0.6052788	0.62542385	-0.004896451	-0.44473734	-0.22239585	-0.6361314	-0.6954749	-0.21060804	-0.14351165	-0.70824957	-0.49690634	-0.8385772	0.9894849	0.47886023	-0.08478757	-0.3574341	0.8738045	1.234353	0.14694081	0.11589788	-0.4412681	-0.25598162	0.5428989	0.5580603	0.98457444	0.48150715	0.45646003	-0.9886759	-0.62763673	0.13367952	-0.46242806	0.03097685	-0.20598249	0.11601646	1.0400399	0.7856314	-0.35034543	-0.71634775	-0.43113536	-0.7358539	0.35184622	0.3789631	-0.4089672	-0.86673236	-0.6182832	0.037009276	0.03657583	0.4757769	0.39025778	0.408446	0.16747966	0.88146657	-0.3493646	-0.5775675	0.25333533	0.12996736	-0.050597373	0.3398156	-0.080256775	0.44774136	0.80437726	0.78308064	-0.003706332	0.20135795	0.14829336	-0.64658827	0.78421885	-1.0330424	0.7018041	-1.2120385	-0.19344407	-0.34455475	-0.43550858	-0.3085848	-0.5586985	0.3314106	-0.98364204	-1.5158026	-0.26928562	-0.50147337	-0.03492767	-1.414128	-0.9581704	0.5897091	0.64330816	-0.12610166	0.3864058	-0.3361047	-0.53083414	-0.7190624	-0.11961779	0.6563131	-0.667527	0.9307901	0.27558056	0.91419566	1.0974716	0.39396012	-0.13430631	0.22034629	0.5093243	0.667491	1.0975587	1.3144928	-0.7541992	0.26492554	-0.41619378	-0.17035186	-0.2372281	0.29051542	-0.115586065	0.55662376	0.29051626	0.4972207	-0.31784838	0.013549565	0.35463807	0.3747672	0.29272065	-0.19558595	0.032681335	0.53559417	-1.0196269	-1.101207	0.70627815	0.71048224	-0.8772656	0.64374506	-0.83470017	-0.34178242	0.37569833	-0.70033693	-0.27047306	0.16826749	0.8746821	-0.23661555	0.24230193	0.59446645	0.32228377	0.2587179	-0.4998041	-0.00110102	0.29336777	1.0104709	2.369602	0.7733439	0.56172776	-0.7208887	-0.22099644	0.33830652	0.012888241	0.9691609	-0.5638912	0.28814214	-0.02844097	-0.29212493	0.1401319	-1.0306845	0.013172759	0.32769966	-0.2702762	-0.12809506	0.27667424	0.09571318	0.44242948	0.12348623	-0.17773461	-0.5507889	0.6515979	0.07905606	0.4651326	-0.6230336	-0.557837	-0.66059065	-0.10037774	0.4010654	1.2561724	-0.24531667	-1.557578	0.50528026	0.11914929	0.17629474	0.09275705	-0.35015294	-0.5048742	0.26059198	0.1675957	-0.819549	0.35773334	-0.03203572	0.15753813	0.45045894	0.00720298	0.07070269	0.31471395	0.12580015	0.10178733	-0.02811927	0.2541951	-0.31991625	-0.18708846	-0.2907942	0.7780232	1.0231613	-0.57939285	0.49868006	-0.019997371	-0.016307784	-1.3541182	-0.74084914	0.07536389	-0.31502834	-0.7953673	-0.002628395	-0.5435226	-0.06094423	-0.10368618	0.015296546	2.3186576	-0.6086589	-0.16886741	-0.24723135	0.116222404	-0.8302687	0.16604494	-1.6834681	-1.0913824	-0.7808706	0.3040753	0.6495576	0.10523159	-0.68787134	0.8245702	0.64769596	0.33927137	0.8601371	-0.2259292	-0.3340763	-0.6636225	-0.5486506	0.102512345	-0.60779065	0.31878865	-0.7812699	-0.58497274	0.7420623	0.4996204	0.30805445	0.70087075	0.34952205	0.36075836	0.44880906	1.107349	-0.48875037	-0.8181637	-0.6834965	-0.6279964	1.2535945	1.4109389	-0.058368888	-0.7167512	0.43669125	-0.16135877	-0.19610411	0.68278176	-0.45506436	0.6710428	0.25449282	-0.48999614	0.5436001	-1.1757293	0.70735407	-0.5120172	-0.43264344	0.14786209	-0.47144824	-0.40210888	-0.41202724	-0.15940093	-0.8785315	-0.21644408	1.2156245	-0.7549127	-0.63462317	0.973477	0.7596779	-0.67059714	-0.6176533	-0.9330911	0.44046643	-0.9499582	-0.9409462	1.452498	0.49621364	-0.1048267	0.22239079	0.6049941	0.46464223	0.32185498	-0.38170257	0.6916625	-0.17420115	0.04145247	-0.5623693	-0.051043708	0.39332554	0.89210457	-0.19135776	-1.2869813	-0.06430322	0.6772657	0.41482958	-0.007331554	-0.7328275	1.1185136	-0.4032876	1.0620742	-0.1270558	-0.13197944	0.42938843	-0.9826947	1.2362146	1.2471465	-0.12318534	-0.54109293	1.102035	-0.49862522	-0.13865577	-0.7747685	-0.6934801	-0.47502044	0.4531088	-0.013586294	0.27634975	0.14430256	0.052035026	0.03722848	0.9076676	-0.52733195	0.51053363	1.293899	1.6841173	-0.54788905	-0.47214404	0.11993806	0.7234746	-0.41739726	-0.16049758	-0.036678504	1.591458	-0.059884354	0.012410119	-0.2305026	0.2577117	-1.3210132	0.7373673	-0.98085433	-0.9396795	0.62080646	-0.35659552	-0.17899886	0.7095648	1.4145832	-0.8156325	0.18962963	0.56513786	-0.81857085	-0.031483278	-0.13556497	0.22513828	0.6071817	-0.5151139	-0.1284831	-0.96608734	-0.7265414	0.62328565	-0.4015903	-0.2447754	0.28534058	1.2823427	0.9294198	-1.0116476	-0.4270821	-0.6761562	-0.5777273	0.22559546	0.6473728	0.77653503	-1.0071398	0.9508724	0.06246198	-0.55851793	0.8359327	1.001283	0.28978112	-0.18079513	-1.4077555	0.9729425	1.510604	0.42528275	-0.586776	-0.65257674	-1.0009116	-0.17525618	-1.2121102	-0.2641469	-0.35609147	0.5047623	-0.5446402	-0.15432687	0.7579049	-0.34350678	1.0409325	0.19876876	0.012516426	0.43220398	1.2274239	0.44474757	0.6709724	0.0609625	-0.77210325	-1.0129637	-0.43392462	-0.3660342	-1.4369483	0.46038908	-1.0136462	-0.30170307	0.31606647	-0.25513008	0.7453725	0.42719764	-0.002768641	0.35281512	-0.6093132	0.74314296	0.30854052	1.1140171	-0.2884526	-0.02607132	0.8073877	0.07857402	1.1342386	-0.35328293	1.0959138	-0.16033724	-1.4086024	0.8656785	-0.3996277	1.3263848	0.8588174	-0.5150418	-0.3210931	-0.17523436	-1.7243555	0.13860969	0.49675834	-0.13463041	-0.8255878	-0.29204765	-0.33068547	-0.24062118	0.35241857	-2.14344	0.49854827	-0.12137241	-0.14904411	0.64349794	1.2412595	-0.2072023	0.4327633	0.17701803	-0.3061163	-1.2291672	0.7269567	0.5978535	-0.60140437	1.7223296	1.2663566	0.04090991	-0.3596062	0.7062401	-0.34949908	-0.26210105	0.4064508	-0.17034352	-0.16921233	-1.2598538	0.43311882	-0.39375007	-0.4908279	0.7176163	0.5250714	-0.6144465	-0.22759703	0.6952077	-0.022804808	0.02635652	-1.1772013	-0.31531426	-1.6708294	0.5705091	0.33999243	0.9535816	0.45313573	0.420809	-0.40472418	0.13504662	-0.16911757	0.47701234	-1.1833582	0.48499596	1.0675311	0.16917308	0.082895376	0.48587623	0.33170888	0.16857935	0.4138982	0.18541959	-0.29548615	-0.29674098	-0.86407626	1.5610013	0.22433214	-0.08585115	0.27068773	-0.18860982	0.34621164	-0.5620633	0.14401628	0.041552242	0.9919786	0.15253103	0.09632927	-0.07359514	-0.65811664	-0.7283964	-1.2373759	-0.8416345	-0.37274805	0.6275891	-0.18597427	-0.32299373	0.22349195	0.6457056	-0.35872683	-0.34761462	-1.5483239	0.087534	-1.1200564	0.13770582	-1.2700983	0.57348806	-0.8264522	0.8501202	-0.46072826	-0.19881345	1.2666324	-0.8522372	-1.3795717	0.6788146	-0.1454997	-0.43786538	0.001315133	-0.59241295	0.5139752	-0.15750198	-0.5318475	-0.22722079	0.13106667	1.8491879	0.49747455	-0.09998698	0.87973255	1.5729661	0.9810057	-0.9133814	1.4552995	0.29056802	0.62278575	1.1383712	-0.34657878	0.5529666	0.7739184	-0.2544052	-0.27341005	-0.40961936	0.12515852	-2.0544393	-0.25564927	0.16583127	-0.48235908	-1.0811695	1.6134506	-0.73385555	0.23054297	-0.14238007	-0.15328802	0.10663838	0.14384343	0.32953757	-0.79731643	1.0182487	-0.4692123	-0.1647557	0.35768294	0.8752388	0.62239534	0.5303798	-0.5196007	-0.8298786	1.2549398	0.3846471	0.79086685	-0.07371418	-0.04111208	0.42447662	0.6942298	0.28729108	1.2023569	0.29240212	0.53453803	0.10473116	0.7003957	-0.09328726	0.64200175	-0.18702877	-0.9340656	0.33834743	-0.31082085	0.053106003	-0.8146181	0.2182336	-0.34410143	-0.7405253	-0.3613466	0.19270928	-0.27894953	-1.413215	-0.08608271	0.45825768	-0.72884923	-0.1295973	-0.18931669	-0.6778863	-0.18302962	1.1046885	-1.1754688	0.2262079	-0.19442055	0.23035923	0.15327877	0.22900708	0.46393412	0.68250155	0.50233006	-0.4423202	0.08094496	0.17028911	-0.70902103	0.2313029	-0.45051375	0.6074081	-0.63806844	0.40158975	0.49819228	-0.45374614	-0.71712404	0.41412768	-0.427274	1.5260283	0.5390585	-0.49999428	0.49561578	0.5168009	0.28555012	-0.26775157	0.23276983	0.15485741	0.29885703	0.17347518	-0.82890373	-0.18455681	0.96896994	-0.057501372	0.2276654	-0.47594354	-0.53815603	0.5693804	-0.65661764	-0.44371128	-0.24000013	0.33909476	0.29325247	0.48565286	1.0343614	1.0108652	-0.18744601	0.91937166	0.92823625	0.4713653	1.6464293	-0.10811961	-0.001040644	-0.018512337	0.27123716	0.25353983	0.27015576	0.2414396	0.18816991	0.65395796	-0.63280493	-0.44488183	0.48937207	0.56943333	0.35068285	0.5141244	1.6297864	-1.0389227	-1.3783077	1.0009811	-0.5750629	0.32888696	0.12771869	-1.1040905	0.21959385	0.28931364	0.14022748	-0.18200113	0.13124265	0.9265371	-0.00883477	0.058885768	-0.9117348	-0.782963	-0.4523094	-1.1598334	-1.0131041	-0.37916902	-0.71259356	0.903359	-1.221598	-0.19088638	0.21645501	-0.48039314	0.50700337	0.36054328	1.4969388	0.078885995	-0.4342748	-0.7509517	-0.0681736	0.123397894	-0.042147975	0.41523075	1.7962164	0.73748446	-0.026305655	-0.19190675	-0.9086752	-0.3312407	-1.1141601	-1.0251069	-0.32689852	-0.7002784	0.11803556	-0.7549022	-0.30983555	0.5456596	1.8258862	-0.11288313	-1.1196812	1.421454	0.21041718	0.022528317	0.8039512	0.624705	1.5863986	-0.5059662	-0.91587216	0.9759074	0.027376987	0.002471737	0.665685	-0.94035393	-0.4719569	-0.14317429	0.2470107	-0.21381734	-0.13806778	-0.0917949	-0.11765882	-1.3330432	0.29905948	1.2156376	-0.44534135	0.89934903	1.1021389	0.066917054	0.84993863	-0.1908449	0.19446178	-0.4696519	-0.65202653	-0.6554792	-0.3703474	1.7773224	-1.3528551	0.72388124	0.14055596	0.5312587	-0.63687277	-0.1615969	0.28465348	-0.8730024	-0.05072964	-0.65825117	-1.6043795	0.13480034	1.1164215	0.4488074	-0.297741	-0.5569242	-0.3443352	-0.053452894	-0.47005737	-0.021448052	0.69481343	0.047936708	-0.10848778	-0.049380988	0.25927728	-0.79355824	1.2878736	0.2946501	-0.39156508	0.7222878	-0.4718973	0.9266578	-0.76140964	0.71960884	0.34065604	-0.08413999	-0.991413	0.29159585	-0.5981899	-0.32079163	-0.056335907	-0.10802652	-0.03238519	0.93248224	-0.4827069	-0.30599502	-0.7121434	-0.2986121	0.087736316	0.79220986	0.958696	-0.9655606	0.56677353	0.24039061	1.6716946	0.2937615	-0.3330491	0.13483016	-0.5074322	0.023418522	0.21213149	-0.520567	0.5304576	0.07844417	0.18653189	0.013964471	-0.2269514	-0.3534062	-0.15617815	-0.14132531	0.035898566	0.1841934	0.20010887	0.13300645	-0.4947075	0.061898552	-0.25439477	-0.67313045	-0.82717794	-0.52647585	0.7982571	0.036216844	0.36594442	0.90118164	1.0820878	1.2229329	0.2762454	-0.1605934	-0.5180792	0.55070126	-0.12023692	0.44214845	-0.642973	-0.735657	1.0008525	0.657386	0.39403707	-0.33810693	-0.697209	-0.3163616	0.2226153	-0.24888241	1.8136799	0.56082875	0.31952396	-0.44137728	-0.89192903	0.5915471	0.55348533	0.07309777	-1.0046277	0.73128587	-0.6152279	-0.3802306	-0.043945752	0.08192356	0.3078311	1.2240449	-0.11120576	-0.26829472	1.6465981	1.0350384	0.25271097	-0.9691126	-0.63010746	1.4105417	0.6750049	-0.9036528	-0.86609924	-1.1713485	-0.21526112	0.67018974	-0.31969288	-1.0184141	-0.53676164	0.8799172	-0.4755109	-0.2725451	-0.2772111	0.09761093	-0.31991115	0.58389837	-0.2890373	-0.8685185	-0.39430386	-0.03411518	-0.4985479	-0.2658026	-0.3308163	-0.2899556	0.33403307	-0.72898144	1.4597114	0.816005	-0.07217601	0.34973642	0.49999243	0.24510936	-0.19430229	-0.19650269	-0.20860709	-0.5755485	-1.1813326	0.81454295	0.46711326	1.5842714	-0.46278638	-0.27608967	-0.17234942	0.7562031	1.3933668	-0.31041196	0.7518029	-0.47986525	-1.1282897	2.1704986	0.15808748	-0.60186845	0.47414446	0.98639953	-1.424754	0.78477585	-2.0423899	0.032091826	-0.8567574	-0.97435284	0.6301813	0.5427468	0.12379466	-0.34701356	-1.0476599	-0.1623827	-0.13796434	-0.42178667	-0.2563181	0.22448152	-0.5848713	-0.11063948	-0.21242477	0.57587045	-1.5523578	0.4942698	-0.4130925	-0.69346374	-0.7392316	-0.3788074	0.65848297	-0.4368939	-0.09117778	-0.50335306	-0.06699798	0.25888535	0.38318604	0.33401823	-0.17457563	1.4799631	0.53310794	0.69435924	-0.32163495	0.13330992	0.03657736	-0.15113269	0.5954025	0.35721463	-0.78436935	0.4534009	0.31165087	0.7990461	-0.64704496	-0.41482985	0.10189422	-1.0296764	-0.5241316	-0.49641344	0.44131494	0.77448225	0.093363754	-0.19829689	-0.40115443	-0.10813568	0.7092125	0.4784043	0.28000546	0.7611704	-0.033539403	0.30821994	-0.05068907	0.50812244	1.151421	-0.3389844	1.8687571	-0.2542682	0.3537979	-0.863208	-0.60250044	-0.48226288	0.87327564	0.7445775	1.4101092	-1.2483884	-0.5999578	-0.6769892	-0.018059807	1.2869589	0.49649537	-1.0081528	0.18151137	-0.38497004	-0.40449077	-0.18377142	0.34950212	-0.59521496	-0.36542952	-0.49483582	-1.6418403	-0.5359769	0.35753924	-0.5640407	-0.2627231	-0.009664096	1.1919265	-0.014903237	-0.33747745	-0.1295819	-0.4355892	0.4653415	-0.2766286	0.30997378	0.13751017	-1.1656991	0.49056554	0.09036909	1.4806557	-0.3638212	0.9037066	-0.06901582	-0.80278146	1.159779	0.9193907	-0.01111745	1.2868207	0.3013446	0.3630578	0.32639685	0.17052169	0.04297053	-0.61003417	-1.196706	0.84065324	0.39365992	0.31228477	1.1618326	-0.58398134	-0.4290645	-1.9985988	-0.68244636	-0.55472374	-0.20441343	-1.0971789	-0.031113427	0.21000767	-0.67285836	0.40542343	-0.103798375	-0.9010257	-0.2308358	0.24194096	-0.09200305	-1.2891093	-1.7984127	0.38688058	-1.0096909	-0.9334697	-0.22313564	-0.5197734	-1.099509	0.89390546	-0.6252269	-1.5285673	0.789932	-0.16704395	0.7493499	0.26921704	-0.3384214	0.32005262	-0.3819515	-0.6562121	-0.64683425	0.41895682	0.62038916	0.57626	0.6690593	-0.10733887	0.37194514	0.17497602	0.13235295	0.5113378	0.84965694	-0.74226457	0.6389839	-1.7993014	-1.171784	-1.5292969	0.20364694	-0.61936533	-0.037208214	0.24941093	0.37210354	0.77422506	-0.23041359	0.00579497	-0.9500247	0.23174727	0.9652469	-0.52033675	1.8050373	-0.59276474	0.21628901	0.30869973	0.41486338	0.021543842	0.15416777	-1.0677197	-0.7076486	-0.21799256	0.25642756	-0.90995497	-0.41540754	0.082541324	-0.04228952	0.38602513	0.71635467	-0.22882079	-0.630572	0.38860396	-0.39277667	0.07210937	-0.08229121	-1.2730967	0.315158	0.30327377	0.26121718	0.5627672	0.46115735	0.046028744	-2.7528605	-0.15914597	0.20904285	0.013933791	-0.8387209	0.05891012	0.58132386	-0.1372691	-0.5256182	0.12740287	-0.75450885	-0.1546807	-0.09925651	1.0878254	-0.23323943	1.1138858	-0.48251915	-0.49560973	0.8130823	0.07831066	0.026887747	-0.34709722	0.88741314	-0.48076937	-0.8023495	-0.39025515	0.10752484	0.9445724	-0.016031165	0.6717239	0.7335505	0.80891615	-0.92875427	-0.7015583	0.5767934	-0.808772	-0.21942456	0.67605853	0.22156784	0.0698824	-0.4283396	-0.13901362	0.69575584	1.0268917	0.20805785	-0.49599773	-0.3655035	0.20555465	0.65684026	0.43631554	0.12434486	-0.017285727	-0.66148883	0.61010903	-0.9345491	0.032102816	-0.16649705	0.051766176	-1.1844579	0.74039173	-1.1405498	-0.44710794	0.54755974	0.40050867	-0.32810825	-0.20733385	0.22693872	1.062725	0.6322096	-0.14472748	0.8818644	-0.28651717	0.8157728	0.08713524	1.4972031	0.04306654	-0.65449876	1.0543791	-0.29829744	-0.45319313	1.5803543	-0.9873575	0.31411135	-0.3235067	0.30140704	-1.1511189	-1.0818568	-0.9089063	-0.025329806	-0.88581055	2.1869195	-0.42009866	-0.3918791	0.2256248	-0.97482073	0.63375694	0.25415826	-0.6149317	-0.51873475	0.88191414	1.0265461	0.337306	0.23176143	-0.08141172	0.44816223	-0.35129714	-0.005585928	0.42146084	0.02095876	-0.087931246	0.17917663	0.23405461	-0.07294252	0.12848504	-0.09394936	-1.8962542	-1.7564228	-1.8778325	0.44005737	1.1289501	-1.2817115	-0.65977484	0.283721	0.1689743	-2.0181882	-0.65456873	-0.54866415	-0.5233111	-2.251719	-2.463788	-9.78E-4	1.2982714	-1.82378	-0.853747	0.027630819	0.5149026	0.58895063	-0.9104354	-0.005565334	-1.0786219	0.25909412	-0.35589182	-0.9660891	0.8767457	-0.02698604	-0.8174818	-0.08099984	0.63842845	-0.13055992	0.8758049	0.8275059	-0.6001059	0.3217509	-0.7263173	0.0128298	-0.62341523	0.51538545	-0.9813245	-0.68201256	-0.6578323	1.2616701	0.41233695	-0.22001712	-0.23622325	-0.18903598	-0.02587565	-1.1553967	-0.79733986	-0.035376877	0.08719632	-2.3150613	0.41172326	0.5925231	-0.030811716	0.43995455	0.001210358	1.6597025	0.2468541	-0.2053025	0.0556795	-0.55748856	0.5695438	-0.6751831	0.75719225	1.0589437	0.43457234	-0.700294	0.40214497	0.103975035	-0.36633202	0.7913893	0.20084348	0.8898839	-0.15101194	-0.3001858	-1.4150879	-0.89176846	0.67309445	0.882063	0.33980903	-0.8190123	0.1307023	-0.15717965	0.006221142	0.056244683	0.29104108	-0.06907407	0.8990467	0.4289179	0.6540364	-0.7831354	-0.3571375	1.3134384	-0.42702627	0.77703327	0.13242076	-0.60460997	-0.99819183	-0.01979971	-0.1652228	0.022052253	1.2654773	-0.21835718	-0.10854798	-0.5402827	0.7236416	-1.4015706	0.49932227	-0.38210884	-0.23300357	0.20061226	0.3226887	0.44105974	-0.3201621	-0.25624356	0.6329496	-0.90030265	0.56634927	-1.1584637	-0.43735784	0.22349995	-0.72809744	0.6179628	-0.044542942	-0.25609484	0.2565136	-0.4518295	0.6074342	-0.23077829	0.8880404	0.061110172	1.5449073	0.6353682	0.3248758	0.29829955	0.25840226	-0.027123928	0.063802026	-0.62884873	0.19842829	-0.11314464	0.06314321	-0.5360806	-0.9547371	0.05019212	0.15961687	0.40836358	0.106328174	0.36668822	0.5038892	0.3163395	0.006279626	0.099271685	0.5919681	-0.57046574	-0.23937783	0.16798389	-0.5466519	1.0264915	-0.3215023	0.50020987	-0.13669506	1.1522889	0.3056371	0.13475117	0.52282023	0.040777534	0.078110255	-0.89614	-0.12077005	1.1218797	0.28377765	0.41045973	-0.054424256	0.4755824	1.2696233	0.9008454	-0.033483516	0.3767494	-0.6938899	-0.21898766	0.35351232	-0.31577918	0.16122909	-0.32237446	-0.054948762	0.2906868	-0.9456839	1.1318424	-0.028298257	1.1602709	-0.23775855	-0.181454	-0.47107792	-0.8584989	0.9778515	-0.6900585	-0.15388621	0.6915157	-0.13161595	0.3969861	0.5983986	0.5268762	-0.10585105	0.3460915	-0.13060838	-0.75634384	-7.33E-4	0.10364928	-1.1712465	-0.39339283	-0.61042684	-1.5243857	-0.9132125	1.1097115	-0.3182514	-0.57292974	1.0164845	0.65364456	0.35928887	0.84887755	1.7601731	-0.7485829	-0.6424313	0.3509144	0.29071486	0.18679897	-1.5691555	0.6689729	-0.6758143	0.58362985	-0.14618258	0.020372253	-0.14526734	-1.4014454	0.91142446	-0.013159217	0.71408015	1.5900753	-0.40557495	0.17588338	-0.50189203	-0.46685576	0.37089175	-0.18988939	0.8682153	0.65353173	-0.321852	0.12941688	0.009030521	-1.2589505	-1.779528	-0.31506774	0.33157173	0.45737872	-0.10085705	1.3693808	-0.3826257	0.40765938	-1.5644393	0.073769726	0.3557252	0.6299083	0.78694755	0.42944634	-0.89972043	-0.18800583	-0.26816526	0.35418066	-1.0425007	0.5295087	0.23217009	1.3527586	0.056001015	-0.27818185	0.6836883	-0.14394711	0.28553224	-0.6030065	-0.17632186	1.5238478	1.1667633	0.08664002	-0.25028303	0.021980694	-1.0171124	0.64515394	-0.35750663	0.60800064	0.9818641	-0.093069546	-0.2059619	0.7612687	1.2246937	-0.3366604	-0.38578054	0.6413049	-0.81965065	-0.8751247	0.3585315	0.813026	-0.6612361	-0.35580313	-0.22096013	-0.17638248	0.7858932	-0.8361271	-0.15827255	-0.21776828	-0.107530005	0.21538441	0.13579611	-0.29358315	0.23077545	-0.35778064	-0.32257882	0.48255348	0.65445864	-0.36119273	-0.5693532	-0.33547616	-0.2883569	-0.99745685	-0.41398057	0.24200776	-0.6129298	-0.14934582	-0.15946189	1.0573319	-0.28264394	0.7311029	-0.30052716	0.49892667	-0.10784308	0.5651718	-0.007714144	-0.13803007	1.1257626	0.10525481	1.57153	-0.07812857	-0.13668706	-0.54292333	-0.18550251	0.6918735	0.18320371	0.13124798	-0.6478494	-0.008718492	-0.17437121	-0.299435	-0.99081993	-0.702071	0.10418145	-0.7437486	0.51344043	0.537213	0.9127137	0.089505315	0.70740616	0.27355868	-0.19062999	0.38889447	-1.2360374	-0.5644991	-0.2561073	0.6982983	-0.3988813	-0.042846046	0.24635522	-0.8850978	0.06045169	-0.67846316	-0.5931078	0.4623366	0.5453391	-0.31385103	-0.08147418	-1.1580005	0.8610426	0.5664901	1.2928985	0.2580477	-0.022454415	-1.4800475	0.29663262	-0.41407618	-0.13704686	-0.040592365	-1.0745295	0.3027043	1.8644749	-0.770208	-0.8614171	-1.23706	-0.21843371	-0.44620842	0.28092274	0.1894809	-0.37675664	0.7260671	0.15966545	0.6574006	0.096450604	-0.05355206	1.319539	0.8304733	0.34273583	1.1289698	-1.1487365	1.309428	-0.006181472	0.61416817	0.32411304	0.6897031	-1.0903676	0.25761354	-0.48749697	0.45180383	0.34874895	0.90373385	0.507534	-0.1498985	0.46977538	0.46679875	0.32501945	-0.4850264	-0.025126705	0.86048263	-0.5247934	0.5287653	-0.14135179	1.2592014	2.1597881	-0.34606555	-0.5624945	0.58873105	1.2388076	0.07956349	-0.9152429	1.3985171	-0.49138737	-0.2327376	-0.74923605	-0.3526401	0.23408169	-0.11900557	-1.0196719	-0.54811853	0.051394694	-0.61577433	-0.25141078	1.3115503	0.022638526	-0.0713761	-0.055357285	0.21120806	0.84689164	0.28097525	-1.148319	-0.6541199	0.31981528	-1.3862523	-0.577268	-0.8991716	0.22787188	1.0852813	0.9084531	0.30432138	0.15695502	0.08691674	0.5667946	0.016962878	0.07648417	0.15299957	0.5408851	-0.309199	-0.36774904	0.55433697	-0.19714607	-0.37605602	0.28614843	-0.6087684	-1.0641304	-0.024212103	-0.37016466	-0.2769023	-0.47506016	-0.7438663	-0.44180536	-0.78937316	0.8363484	0.24246378	0.77127355	0.594731	-0.37960047	-0.002045849	0.76989543	0.7983488	0.81263053	-0.35592282	-0.29896683	-0.33342907	-0.18944772	-0.9643235	1.3357258	-0.7384931	-0.4113468	1.0710728	0.7213493	0.7606022	-0.29866454	-0.39371327	0.28656864	-0.55861366	-0.7013588	-0.3453173	-0.1181303	-0.29797208	-0.004433679	0.23322484	0.34098947	-0.013404495	-0.39354518	0.9395189	1.2419176	0.0464446	0.47671813	0.16918515	0.023979759	0.11678957	1.0476902	0.56056696	0.2650139	-1.0352707	-0.5203296	0.21784753	-0.16625702	0.69157964	0.3296055	0.108361624	-1.0146263	-0.11381593	-1.9715885	0.37516946	0.541106	0.8728521	0.3740211	0.31643957	0.56224704	0.36479607	-0.09293494	0.036351983	0.3653311	-0.06931398	-0.18781917	0.7214749	-0.89932656	0.097007945	0.1337795	0.34725133	-0.264076	0.1678121	0.70003873	0.44566914	-0.33635408	1.2726557	-1.1293191	0.5236302	0.20598924	1.0230368	-1.3049519	-0.68169457	0.9228583	3.137215	-0.4627917	0.66735953	-0.7185377	0.5582175	0.35583097	-0.25049517	0.56536996	0.075643726	-0.65519094	0.037849594	-0.46273378	-0.46598387	-0.30679616	0.81737465	0.4405961	-0.60387164	0.5623891	0.34858215	0.30909732	-0.9095456	-0.29743034	-0.27766508	0.24166864	0.29776958	-0.537015	-1.0154235	-0.9284745	-0.5380618	-0.05245106	0.319911	-0.09195944	0.9372131	-0.65018845	-0.26245704	0.43017334	0.9508794	0.54061466	-1.0021939	-1.0123732	-0.6656056	0.37694657	1.5198948	0.33012897	-0.38102263	-0.7140312	0.38760385	0.8306838	-0.004309753	-0.4627238	0.1498361	0.7175083	-0.30446234	-0.07801665	0.5637288	0.82695186	-0.112728536	-0.2709618	0.36885256	0.40636647	0.14058256	0.5534661	-0.04570023	0.13880391	-0.50527245	0.92520773	-0.6912184	-1.0991349	0.45311815	0.24970803	-0.19249587	-0.054359544	-0.117616855	0.4385215	0.04643336	-0.14580299	0.23674159	1.8205005	-0.26003975	0.32518366	0.29881477	-0.17316908	0.6517717	-2.3338692	0.66695076	-0.57632387	0.06512894	0.3459961	-1.6314082	0.35430354	-1.7930449	0.5010172	0.46945265	0.71692747	-1.6005601	0.32902387	-0.69697046	-0.6061408	-0.24149749	-1.9411641	0.11817618	-1.5274585	0.604923	-1.2874851	-0.29893756	-1.3052679	0.8397702	0.8835319	0.38831535	0.8328815	0.3551867	0.5050588	-0.6266723	0.26429525	-0.42290753	0.17299469	0.33931756	0.49745184	-1.0525746	-1.0332553	0.30472884	-0.2058535	0.22501194	0.17372654	1.3203342	0.29209387	0.5294742	-0.50736696	-0.8961796	-0.078197606	0.07386273	0.08740903	-1.4060117	-0.53575575	-0.66152996	-0.19728345	-0.4620993	-0.24450088	-0.44677225	-1.3752393	0.3503317	1.4076668	0.52417934	-0.7446542	0.18309854	-0.99628913	-0.4198412	0.5439466	-0.03578513	1.0240498	-0.6299919	-0.43080512	-0.7773717	0.03434139	2.1932566	0.4366809	-0.11231945	0.07131475	-1.5982897	-0.38716972	-0.1520452	0.26016518	0.39019373	0.5953616	0.5802923	0.13991539	0.08039977	-0.62603307	-0.70507747	-0.45487887	-0.51353323	0.14366102	0.79314715	0.3023524	1.0356951	0.9792237	-0.13632879	-0.79730314	1.2346293	-1.2199309	-1.4358114	0.45786303	-1.0807142	0.4650265	-0.4196734	0.2077455	0.6711787	-0.53924763	0.9598009	0.27474287	-1.2447964	-0.5694559	1.8856573	-0.32507482	0.43339998	-0.77617866	0.88324	-0.49947682	-0.3617098	-1.5476848	-0.616518	-0.2328555	-0.29110476	0.15560384	-0.4123464	0.11554742	-1.3929999	-1.6826243	-0.15634008	-1.0217112	-0.29657948	-0.7584246	-0.5869706	0.5970631	-0.18828984	-0.6365638	0.2372147	0.52079195	-0.04206502	-0.73249	0.9645516	-0.9852647	-0.44175008	-0.93835145	1.7352896	-0.7711922	-0.20588969	0.53860396	-1.0279781	0.958948	0.78754544	0.58494854	0.37218	0.3036403	0.5271108	0.17057025	0.21583237	0.71716064	-0.46065116	-0.38835993	0.3871692	0.605523	0.086977266	-0.77531344	-0.007051273	-0.34629837	1.2110295	-0.6686865	0.18196198	-0.72602165	0.7377779	0.15956113	-0.8802971	0.1404512	1.236475	-0.28036714	-0.062124263	-0.29180792	-0.5644825	-0.2732749	0.24894664	0.04742604	0.112979986	-0.26597342	-0.09584563	-0.99650013	-0.2658762	-0.6492938	0.015851947	-1.4504719	-1.1058364	-0.94389856	-0.30745625	-0.042268112	0.7220477	0.37176624	-0.6263374	0.89279044	-0.5870363	0.663687	0.48268032	0.16274056	0.20125523	-0.7667984	0.081764944	0.14526737	-0.2936504	-1.6732765	1.1132585	-1.1946334	0.8850654	-0.45996124	-1.4728495	0.5287609	-0.11862408	1.1295762	-0.38688752	-0.73219514	0.45140114	-0.5297953	0.38314933	0.042959794	-0.82982105	0.04591682	-0.14438605	-0.092678495	0.30711666	-0.001316229	-0.72080654	0.31490976	0.10484856	0.80462396	0.7498895	-0.393945	0.1833129	0.3645699	0.49273846	-0.39362139	0.1426374	0.82849693	-0.4980444	-0.25525552	0.44047278	-1.0967478	-0.17519398	-1.0456657	1.2482377	-1.368321	0.45895523	1.1305436	-0.88354635	0.485316	0.33476117	-0.95546126	-0.59603256	-0.22177172	0.4494342	-0.2708123	0.010181913	1.2226814	0.13728136	-0.08065454	-1.8153609	-1.7387097	-0.3743164	0.29841772	-0.1516208	-2.1797175	-0.4600101	0.3412754	-0.55054104	-0.84521365	-0.08254479	-0.5126922	0.33160418	1.1099962	-0.79066074	-1.0240122	0.49061528	0.12947011	-0.06197242	-0.24136664	-0.91713995	0.2728704	0.29231808	1.9501767	-1.1062244	0.4773699	1.5216856	-0.524611	-0.4045364	1.0841414	-1.6434932	1.0042251	-0.57609445	0.10562023	2.066138	-0.23560975	-1.1060596	-0.25988144	0.5894493	0.13993534	-1.9533801	-0.36835998	0.216134	-1.8432071	0.4537661	0.9602938	0.14171761	0.005782439	-0.0721623	-0.34787148	-0.04358322	0.914354	0.22213373	0.40500236	-0.28730085	-0.21204029	0.775858	-0.43714884	0.5063793	0.1142043	0.38169566	-0.23149283	0.46199408	1.167117	-0.5721886	-0.2828507	-0.2260799	-0.021869626	-0.2828353	1.0806453	-0.16832417	0.5655238	0.16929336	0.6637525	0.32210726	0.5719077	1.063477	-0.09396186	1.1673304	-0.92215174	-0.8069527	-0.8734645	0.3992267	-0.8557828	0.5032142	0.54341143	-1.0376912	1.2216482	-1.084727	0.9190009	0.05524079	-0.18278481	-0.79584014	-1.4202944	0.666134	0.25769174	-0.2269371	1.780577	-0.5429602	-0.046706572	0.82873625	0.34900233	0.29380032	-0.021759361	-0.7869181	-1.0187802	-0.73292994	-0.83977956	0.09058169	0.6299892	-0.29357374
[truncated: 5,885,397 more chars]
